# Supplementary material for: Single Cell RNA-Sequencing Reveals a Murine Gallbladder Cell Transcriptome Atlas During the Process of Cholesterol Gallstone Formation
Source: Front Cell Dev Biol. 2021 Sep 28;9:714271. doi: 10.3389/fcell.2021.714271 (PMC8505819; doi:10.3389/fcell.2021.714271)
Supplement: Supplementary file 9 [file Table_1.XLSX]

## Sheet: Cluster13_Proliferative_ECs
GO_ID	GO_term	GO_category	Annotated	Significant	SymbolList	Expected	classic_fisher	FDR
GO:0051301	cell division	biological_process	666	15	Birc5,Ccnb2,Cdc20,Cdca3,Cdk1,Cenpa,Cks1b,Cks2,Ran,Ranbp1,Spc24,Stmn1,Top2a,Ube2c,Ube2s	1.14	3.9e-14	5.2377e-11
GO:0007049	cell cycle	biological_process	1539	17	Birc5,Ccnb2,Cdc20,Cdca3,Cdk1,Cenpa,Cks1b,Cks2,Hmgb1,Ran,Ranbp1,Spc24,Stmn1,Top2a,Tubb5,Ube2c,Ube2s	2.64	4e-11	2.686e-08
GO:0000278	mitotic cell cycle	biological_process	721	11	Birc5,Cdc20,Cdk1,Cenpa,Cks1b,Cks2,Hmgb1,Ranbp1,Stmn1,Ube2c,Ube2s	1.24	1.4e-08	6.26733e-06
GO:0022402	cell cycle process	biological_process	992	12	Birc5,Cdc20,Cdk1,Cenpa,Cks1b,Cks2,Ranbp1,Stmn1,Top2a,Tubb5,Ube2c,Ube2s	1.7	3.4e-08	1.14155e-05
GO:0000279	M phase	biological_process	457	9	Birc5,Cdc20,Cks2,Ranbp1,Stmn1,Top2a,Tubb5,Ube2c,Ube2s	0.78	4.6e-08	1.23556e-05
GO:0006996	organelle organization	biological_process	3235	19	Arl6ip1,Birc5,Cdc20,Cdk1,Cenpa,Cks2,Hmgb1,Hmgb2,Nucks1,Ptma,Ran,Ranbp1,Stmn1,Top2a,Tuba1b,Tubb4b,Tubb5,Ube2c,Ube2s	5.54	7.4e-08	1.65637e-05
GO:0022403	cell cycle phase	biological_process	672	10	Birc5,Cdc20,Cdk1,Cks2,Ranbp1,Stmn1,Top2a,Tubb5,Ube2c,Ube2s	1.15	9.7e-08	1.84662e-05
GO:0044848	biological phase	biological_process	679	10	Birc5,Cdc20,Cdk1,Cks2,Ranbp1,Stmn1,Top2a,Tubb5,Ube2c,Ube2s	1.16	1.1e-07	1.84662e-05
GO:0045787	positive regulation of cell cycle	biological_process	288	7	Birc5,Cdk1,Cks1b,Cks2,Hmgb1,Ranbp1,Ube2c	0.49	4.5e-07	6.715e-05
GO:0007017	microtubule-based process	biological_process	676	9	Birc5,Cdc20,Cdk1,Cenpa,Ranbp1,Stmn1,Tuba1b,Tubb4b,Tubb5	1.16	1.2e-06	0.00016116
GO:0000226	microtubule cytoskeleton organization	biological_process	501	8	Birc5,Cdc20,Cdk1,Cenpa,Ranbp1,Stmn1,Tuba1b,Tubb5	0.86	1.4e-06	0.000170927
GO:0045931	positive regulation of mitotic cell cycle	biological_process	132	5	Birc5,Cdk1,Hmgb1,Ranbp1,Ube2c	0.23	2.8e-06	0.000313367
GO:1903047	mitotic cell cycle process	biological_process	561	8	Birc5,Cdc20,Cdk1,Cenpa,Ranbp1,Stmn1,Ube2c,Ube2s	0.96	3.3e-06	0.000340915
GO:0000280	nuclear division	biological_process	396	7	Birc5,Cdc20,Cks2,Ranbp1,Top2a,Ube2c,Ube2s	0.68	3.7e-06	0.000354936
GO:0000910	cytokinesis	biological_process	163	5	Birc5,Cenpa,Cks1b,Cks2,Stmn1	0.28	7.8e-06	0.000632
GO:0007051	spindle organization	biological_process	163	5	Birc5,Cdc20,Ranbp1,Stmn1,Tubb5	0.28	7.8e-06	0.000632
GO:0048285	organelle fission	biological_process	445	7	Birc5,Cdc20,Cks2,Ranbp1,Top2a,Ube2c,Ube2s	0.76	8e-06	0.000632
GO:0007346	regulation of mitotic cell cycle	biological_process	459	7	Birc5,Cdk1,Cks1b,Cks2,Hmgb1,Ranbp1,Ube2c	0.79	9.8e-06	0.000731189
GO:0010458	exit from mitosis	biological_process	26	3	Birc5,Ube2c,Ube2s	0.04	1.1e-05	0.000777526
GO:1902589	single-organism organelle organization	biological_process	2371	14	Birc5,Cdc20,Cdk1,Cenpa,Cks2,Hmgb2,Ran,Ranbp1,Stmn1,Top2a,Tuba1b,Tubb5,Ube2c,Ube2s	4.06	1.2e-05	0.0008058
GO:0051302	regulation of cell division	biological_process	316	6	Birc5,Cdc20,Cks1b,Cks2,Ranbp1,Ube2c	0.54	1.4e-05	0.000895333
GO:0007010	cytoskeleton organization	biological_process	1187	10	Birc5,Cdc20,Cdk1,Cenpa,Ran,Ranbp1,Stmn1,Tuba1b,Tubb4b,Tubb5	2.03	1.7e-05	0.000951292
GO:0010993	regulation of ubiquitin homeostasis	biological_process	4	2	Ube2c,Ube2s	0.01	1.7e-05	0.000951292
GO:0010994	free ubiquitin chain polymerization	biological_process	4	2	Ube2c,Ube2s	0.01	1.7e-05	0.000951292
GO:0071103	DNA conformation change	biological_process	199	5	Cdk1,Cenpa,Hmgb1,Hmgb2,Top2a	0.34	2e-05	0.0010744
GO:0051276	chromosome organization	biological_process	995	9	Cdc20,Cdk1,Cenpa,Hmgb1,Hmgb2,Nucks1,Ptma,Top2a,Ube2c	1.7	2.9e-05	0.00149796
GO:0010564	regulation of cell cycle process	biological_process	558	7	Birc5,Cdc20,Cdk1,Cks1b,Cks2,Ranbp1,Ube2c	0.96	3.5e-05	0.00174093
GO:0010992	ubiquitin homeostasis	biological_process	6	2	Ube2c,Ube2s	0.01	4.2e-05	0.00194503
GO:0031536	positive regulation of exit from mitosis	biological_process	6	2	Birc5,Ube2c	0.01	4.2e-05	0.00194503
GO:0000087	mitotic M phase	biological_process	245	5	Birc5,Cdc20,Ranbp1,Ube2c,Ube2s	0.42	5.5e-05	0.00246217
GO:0007067	mitotic nuclear division	biological_process	248	5	Birc5,Cdc20,Ranbp1,Ube2c,Ube2s	0.42	5.8e-05	0.00251271
GO:0045840	positive regulation of mitotic nuclear division	biological_process	48	3	Birc5,Ranbp1,Ube2c	0.08	7.4e-05	0.00310569
GO:0006265	DNA topological change	biological_process	8	2	Hmgb2,Top2a	0.01	7.9e-05	0.00321506
GO:0051726	regulation of cell cycle	biological_process	885	8	Birc5,Cdc20,Cdk1,Cks1b,Cks2,Hmgb1,Ranbp1,Ube2c	1.52	8.9e-05	0.00341506
GO:0031145	anaphase-promoting complex-dependent proteasomal ubiquitin-dependent protein catabolic process	biological_process	51	3	Cdc20,Ube2c,Ube2s	0.09	8.9e-05	0.00341506
GO:0006323	DNA packaging	biological_process	144	4	Cdk1,Cenpa,Hmgb1,Top2a	0.25	0.0001	0.00373056
GO:1901989	positive regulation of cell cycle phase transition	biological_process	56	3	Birc5,Cdk1,Ube2c	0.1	0.00012	0.00424105
GO:1901992	positive regulation of mitotic cell cycle phase transition	biological_process	56	3	Birc5,Cdk1,Ube2c	0.1	0.00012	0.00424105
GO:0098763	mitotic cell cycle phase	biological_process	471	6	Birc5,Cdc20,Cdk1,Ranbp1,Ube2c,Ube2s	0.81	0.00013	0.00447667
GO:0051785	positive regulation of nuclear division	biological_process	62	3	Birc5,Ranbp1,Ube2c	0.11	0.00016	0.005372
GO:0044772	mitotic cell cycle phase transition	biological_process	310	5	Birc5,Cdk1,Ranbp1,Ube2c,Ube2s	0.53	0.00017	0.00556854
GO:0044770	cell cycle phase transition	biological_process	321	5	Birc5,Cdk1,Ranbp1,Ube2c,Ube2s	0.55	0.0002	0.00624651
GO:0051783	regulation of nuclear division	biological_process	171	4	Birc5,Cdc20,Ranbp1,Ube2c	0.29	0.0002	0.00624651
GO:0006266	DNA ligation	biological_process	13	2	Hmgb1,Top2a	0.02	0.00022	0.006715
GO:0007096	regulation of exit from mitosis	biological_process	14	2	Birc5,Ube2c	0.02	0.00025	0.00746111
GO:0071822	protein complex subunit organization	biological_process	1682	10	Birc5,Cdc20,Cdk1,Cenpa,Ptma,Ranbp1,Stmn1,Tubb5,Ube2c,Ube2s	2.88	0.00032	0.00934261
GO:0071459	protein localization to chromosome, centromeric region	biological_process	16	2	Cdk1,Cenpa	0.03	0.00034	0.00951292
GO:0090068	positive regulation of cell cycle process	biological_process	197	4	Birc5,Cdk1,Ranbp1,Ube2c	0.34	0.00034	0.00951292
GO:0016043	cellular component organization	biological_process	5550	19	Arl6ip1,Birc5,Cdc20,Cdk1,Cenpa,Cks2,Hmgb1,Hmgb2,Nucks1,Ptma,Ran,Ranbp1,Stmn1,Top2a,Tuba1b,Tubb4b,Tubb5,Ube2c,Ube2s	9.51	0.00036	0.00986694
GO:0043933	macromolecular complex subunit organization	biological_process	2425	12	Birc5,Cdc20,Cdk1,Cenpa,Hmgb1,Nucks1,Ptma,Ranbp1,Stmn1,Tubb5,Ube2c,Ube2s	4.15	0.00037	0.0099382
GO:0014070	response to organic cyclic compound	biological_process	843	7	Cdk1,H2afz,Hmgb1,Hmgb2,Ran,Ranbp1,Sprr2a3	1.44	0.00045	0.01185
GO:0006310	DNA recombination	biological_process	223	4	Hmgb1,Hmgb2,Nucks1,Top2a	0.38	0.00054	0.0139274
GO:0071840	cellular component organization or biogenesis	biological_process	5726	19	Arl6ip1,Birc5,Cdc20,Cdk1,Cenpa,Cks2,Hmgb1,Hmgb2,Nucks1,Ptma,Ran,Ranbp1,Stmn1,Top2a,Tuba1b,Tubb4b,Tubb5,Ube2c,Ube2s	9.81	0.00056	0.0139274
GO:0048545	response to steroid hormone	biological_process	404	5	H2afz,Hmgb1,Hmgb2,Ran,Sprr2a3	0.69	0.00056	0.0139274
GO:0051225	spindle assembly	biological_process	101	3	Birc5,Cdc20,Tubb5	0.17	0.00068	0.0166044
GO:0007052	mitotic spindle organization	biological_process	108	3	Birc5,Cdc20,Stmn1	0.19	0.00082	0.0196654
GO:0070979	protein K11-linked ubiquitination	biological_process	26	2	Ube2c,Ube2s	0.04	0.0009	0.0212053
GO:0065003	macromolecular complex assembly	biological_process	1598	9	Birc5,Cdc20,Cdk1,Cenpa,Hmgb1,Stmn1,Tubb5,Ube2c,Ube2s	2.74	0.00104	0.0240814
GO:2000241	regulation of reproductive process	biological_process	276	4	Cdc20,Cdk1,Nucks1,Top2a	0.47	0.0012	0.0273077
GO:0051781	positive regulation of cell division	biological_process	124	3	Birc5,Ranbp1,Ube2c	0.21	0.00122	0.0273077
GO:0032728	positive regulation of interferon-beta production	biological_process	31	2	Hmgb1,Hmgb2	0.05	0.00128	0.028181
GO:0030261	chromosome condensation	biological_process	32	2	Cdk1,Top2a	0.05	0.00136	0.0292049
GO:0007059	chromosome segregation	biological_process	286	4	Birc5,Cdc20,Top2a,Ube2c	0.49	0.00137	0.0292049
GO:0051321	meiotic cell cycle	biological_process	291	4	Cdc20,Cdk1,Cks2,Top2a	0.5	0.00146	0.0300672
GO:0000819	sister chromatid segregation	biological_process	132	3	Cdc20,Top2a,Ube2c	0.23	0.00146	0.0300672
GO:0006461	protein complex assembly	biological_process	1342	8	Birc5,Cdc20,Cdk1,Cenpa,Stmn1,Tubb5,Ube2c,Ube2s	2.3	0.00148	0.0300672
GO:0070271	protein complex biogenesis	biological_process	1344	8	Birc5,Cdc20,Cdk1,Cenpa,Stmn1,Tubb5,Ube2c,Ube2s	2.3	0.0015	0.0300672
GO:0002038	positive regulation of L-glutamate transport	biological_process	1	1	Arl6ip1	0	0.00171	0.0314593
GO:0002270	plasmacytoid dendritic cell activation	biological_process	1	1	Hmgb1	0	0.00171	0.0314593
GO:0045870	positive regulation of single stranded viral RNA replication via double stranded DNA intermediate	biological_process	1	1	Top2a	0	0.00171	0.0314593
GO:0046080	dUTP metabolic process	biological_process	1	1	Dut	0	0.00171	0.0314593
GO:0046081	dUTP catabolic process	biological_process	1	1	Dut	0	0.00171	0.0314593
GO:0060382	regulation of DNA strand elongation	biological_process	1	1	Nucks1	0	0.00171	0.0314593
GO:0009725	response to hormone	biological_process	777	6	H2afz,Hmgb1,Hmgb2,Nucks1,Ran,Sprr2a3	1.33	0.00178	0.03162
GO:0045737	positive regulation of cyclin-dependent protein serine/threonine kinase activity	biological_process	37	2	Cks1b,Cks2	0.06	0.00182	0.03162
GO:1904031	positive regulation of cyclin-dependent protein kinase activity	biological_process	37	2	Cks1b,Cks2	0.06	0.00182	0.03162
GO:0044085	cellular component biogenesis	biological_process	2481	11	Arl6ip1,Birc5,Cdc20,Cdk1,Cenpa,Hmgb1,Ran,Stmn1,Tubb5,Ube2c,Ube2s	4.25	0.00183	0.03162
GO:0007088	regulation of mitotic nuclear division	biological_process	143	3	Birc5,Ranbp1,Ube2c	0.24	0.00184	0.03162
GO:0033993	response to lipid	biological_process	784	6	H2afz,Hmgb1,Hmgb2,Ran,Ranbp1,Sprr2a3	1.34	0.00186	0.03162
GO:0000281	mitotic cytokinesis	biological_process	40	2	Cenpa,Stmn1	0.07	0.00213	0.0357574
GO:0032481	positive regulation of type I interferon production	biological_process	45	2	Hmgb1,Hmgb2	0.08	0.00268	0.0442932
GO:1901701	cellular response to oxygen-containing compound	biological_process	844	6	Birc5,Cdk1,H2afz,Hmgb2,Nucks1,Ranbp1	1.45	0.00271	0.0442932
GO:0051445	regulation of meiotic cell cycle	biological_process	47	2	Cdc20,Cdk1	0.08	0.00292	0.0442932
GO:0051052	regulation of DNA metabolic process	biological_process	356	4	Cdk1,Hmgb1,Nucks1,Top2a	0.61	0.00303	0.0442932
GO:0042592	homeostatic process	biological_process	1861	9	Birc5,Ccnb2,Gpx2,Hmgb1,Hmgb2,Nucks1,Stmn1,Ube2c,Ube2s	3.19	0.00305	0.0442932
GO:0000060	protein import into nucleus, translocation	biological_process	49	2	Cdk1,Ran	0.08	0.00317	0.0442932
GO:0002437	inflammatory response to antigenic stimulus	biological_process	49	2	Gpx2,Hmgb2	0.08	0.00317	0.0442932
GO:0032648	regulation of interferon-beta production	biological_process	50	2	Hmgb1,Hmgb2	0.09	0.0033	0.0442932
GO:0044033	multi-organism metabolic process	biological_process	50	2	Nucks1,Top2a	0.09	0.0033	0.0442932
GO:0061640	cytoskeleton-dependent cytokinesis	biological_process	50	2	Cenpa,Stmn1	0.09	0.0033	0.0442932
GO:0007126	meiotic nuclear division	biological_process	177	3	Cdc20,Cks2,Top2a	0.3	0.00337	0.0442932
GO:0051327	meiotic M phase	biological_process	177	3	Cdc20,Cks2,Top2a	0.3	0.00337	0.0442932
GO:0098762	meiotic cell cycle phase	biological_process	177	3	Cdc20,Cks2,Top2a	0.3	0.00337	0.0442932
GO:0022607	cellular component assembly	biological_process	2274	10	Arl6ip1,Birc5,Cdc20,Cdk1,Cenpa,Hmgb1,Stmn1,Tubb5,Ube2c,Ube2s	3.9	0.0034	0.0442932
GO:0002424	T cell mediated immune response to tumor cell	biological_process	2	1	Hmgb1	0	0.00342	0.0442932
GO:0002840	regulation of T cell mediated immune response to tumor cell	biological_process	2	1	Hmgb1	0	0.00342	0.0442932
GO:0006226	dUMP biosynthetic process	biological_process	2	1	Dut	0	0.00342	0.0442932
GO:0009149	pyrimidine nucleoside triphosphate catabolic process	biological_process	2	1	Dut	0	0.00342	0.0442932
GO:0009213	pyrimidine deoxyribonucleoside triphosphate catabolic process	biological_process	2	1	Dut	0	0.00342	0.0442932
GO:0045819	positive regulation of glycogen catabolic process	biological_process	2	1	Hmgb1	0	0.00342	0.0442932
GO:0072750	cellular response to leptomycin B	biological_process	2	1	Ranbp1	0	0.00342	0.0442932
GO:1901344	response to leptomycin B	biological_process	2	1	Ranbp1	0	0.00342	0.0442932
GO:2000426	negative regulation of apoptotic cell clearance	biological_process	2	1	Hmgb1	0	0.00342	0.0442932
GO:0051702	interaction with symbiont	biological_process	51	2	Gpx2,Nucks1	0.09	0.00343	0.0442932
GO:1903046	meiotic cell cycle process	biological_process	180	3	Cdc20,Cks2,Top2a	0.31	0.00354	0.0448085
GO:0032608	interferon-beta production	biological_process	52	2	Hmgb1,Hmgb2	0.09	0.00357	0.0448085
GO:1903902	positive regulation of viral life cycle	biological_process	52	2	Nucks1,Top2a	0.09	0.00357	0.0448085
GO:0044237	cellular metabolic process	biological_process	10271	25	Arl6ip1,Birc5,Cdc20,Cdca3,Cdk1,Cenpa,Cks1b,Cks2,Dut,H2afv,H2afz,Hmgb1,Hmgb2,Hmgn2,Nucks1,Ran,Ranbp1,Sprr2a3,Top2a,Tuba1b,Tubb4b,Tubb5,Ube2c,Ube2s,Wfdc18	17.6	0.00369	0.0458858
GO:0006139	nucleobase-containing compound metabolic process	biological_process	6045	18	Birc5,Cdk1,Cenpa,Cks1b,Cks2,Dut,H2afv,H2afz,Hmgb1,Hmgb2,Hmgn2,Nucks1,Ran,Ranbp1,Top2a,Tuba1b,Tubb4b,Tubb5	10.36	0.00377	0.0464506
GO:0034502	protein localization to chromosome	biological_process	54	2	Cdk1,Cenpa	0.09	0.00384	0.0464605
GO:0050918	positive chemotaxis	biological_process	54	2	Hmgb1,Hmgb2	0.09	0.00384	0.0464605
GO:0044248	cellular catabolic process	biological_process	2734	11	Cdc20,Dut,Hmgb1,Ran,Ranbp1,Top2a,Tuba1b,Tubb4b,Tubb5,Ube2c,Ube2s	4.68	0.00402	0.0482041
GO:0009143	nucleoside triphosphate catabolic process	biological_process	1246	7	Dut,Ran,Ranbp1,Top2a,Tuba1b,Tubb4b,Tubb5	2.13	0.00433	0.0514619
GO:0051054	positive regulation of DNA metabolic process	biological_process	195	3	Cdk1,Hmgb1,Top2a	0.33	0.00442	0.0520707
GO:1901575	organic substance catabolic process	biological_process	2774	11	Cdc20,Dut,Hmgb1,Ran,Ranbp1,Top2a,Tuba1b,Tubb4b,Tubb5,Ube2c,Ube2s	4.75	0.00451	0.052669
GO:0006259	DNA metabolic process	biological_process	944	6	Cdk1,Cenpa,Hmgb1,Hmgb2,Nucks1,Top2a	1.62	0.00471	0.0545235
GO:0098813	nuclear chromosome segregation	biological_process	200	3	Cdc20,Top2a,Ube2c	0.34	0.00475	0.0545235
GO:0006325	chromatin organization	biological_process	660	5	Cdk1,Cenpa,Hmgb1,Nucks1,Ptma	1.13	0.00488	0.0551167
GO:0046483	heterocycle metabolic process	biological_process	6184	18	Birc5,Cdk1,Cenpa,Cks1b,Cks2,Dut,H2afv,H2afz,Hmgb1,Hmgb2,Hmgn2,Nucks1,Ran,Ranbp1,Top2a,Tuba1b,Tubb4b,Tubb5	10.59	0.00499	0.0551167
GO:0009608	response to symbiont	biological_process	3	1	Gpx2	0.01	0.00513	0.0551167
GO:0009609	response to symbiotic bacterium	biological_process	3	1	Gpx2	0.01	0.00513	0.0551167
GO:0019046	release from viral latency	biological_process	3	1	Nucks1	0.01	0.00513	0.0551167
GO:0070494	regulation of thrombin receptor signaling pathway	biological_process	3	1	Stmn1	0.01	0.00513	0.0551167
GO:0070495	negative regulation of thrombin receptor signaling pathway	biological_process	3	1	Stmn1	0.01	0.00513	0.0551167
GO:2000819	regulation of nucleotide-excision repair	biological_process	3	1	Hmgb1	0.01	0.00513	0.0551167
GO:0006725	cellular aromatic compound metabolic process	biological_process	6217	18	Birc5,Cdk1,Cenpa,Cks1b,Cks2,Dut,H2afv,H2afz,Hmgb1,Hmgb2,Hmgn2,Nucks1,Ran,Ranbp1,Top2a,Tuba1b,Tubb4b,Tubb5	10.65	0.00532	0.0567044
GO:1901990	regulation of mitotic cell cycle phase transition	biological_process	213	3	Birc5,Cdk1,Ube2c	0.36	0.00565	0.0597476
GO:0009166	nucleotide catabolic process	biological_process	1311	7	Dut,Ran,Ranbp1,Top2a,Tuba1b,Tubb4b,Tubb5	2.25	0.00572	0.0600153
GO:0090307	mitotic spindle assembly	biological_process	67	2	Birc5,Cdc20	0.11	0.00585	0.0603478
GO:1901292	nucleoside phosphate catabolic process	biological_process	1322	7	Dut,Ran,Ranbp1,Top2a,Tuba1b,Tubb4b,Tubb5	2.26	0.00599	0.0603478
GO:0071396	cellular response to lipid	biological_process	432	4	H2afz,Hmgb2,Ran,Ranbp1	0.74	0.00602	0.0603478
GO:0000079	regulation of cyclin-dependent protein serine/threonine kinase activity	biological_process	69	2	Cks1b,Cks2	0.12	0.0062	0.0603478
GO:1904029	regulation of cyclin-dependent protein kinase activity	biological_process	69	2	Cks1b,Cks2	0.12	0.0062	0.0603478
GO:0044238	primary metabolic process	biological_process	10570	25	Arl6ip1,Birc5,Cdc20,Cdca3,Cdk1,Cenpa,Cks1b,Cks2,Dut,H2afv,H2afz,Hmgb1,Hmgb2,Hmgn2,Nucks1,Ran,Ranbp1,Sprr2a3,Top2a,Tuba1b,Tubb4b,Tubb5,Ube2c,Ube2s,Wfdc18	18.11	0.00627	0.0603478
GO:0051304	chromosome separation	biological_process	71	2	Top2a,Ube2c	0.12	0.00655	0.0603478
GO:1901136	carbohydrate derivative catabolic process	biological_process	1346	7	Dut,Ran,Ranbp1,Top2a,Tuba1b,Tubb4b,Tubb5	2.31	0.0066	0.0603478
GO:1901987	regulation of cell cycle phase transition	biological_process	226	3	Birc5,Cdk1,Ube2c	0.39	0.00666	0.0603478
GO:0031503	protein complex localization	biological_process	72	2	Birc5,Ran	0.12	0.00673	0.0603478
GO:1901700	response to oxygen-containing compound	biological_process	1353	7	Birc5,Cdk1,H2afz,Hmgb2,Nucks1,Ranbp1,Sprr2a3	2.32	0.00679	0.0603478
GO:0010557	positive regulation of macromolecule biosynthetic process	biological_process	1715	8	Cdk1,Cks1b,Cks2,H2afz,Hmgb1,Hmgb2,Nucks1,Top2a	2.94	0.00682	0.0603478
GO:0002036	regulation of L-glutamate transport	biological_process	4	1	Arl6ip1	0.01	0.00684	0.0603478
GO:0006244	pyrimidine nucleotide catabolic process	biological_process	4	1	Dut	0.01	0.00684	0.0603478
GO:0009177	pyrimidine deoxyribonucleoside monophosphate biosynthetic process	biological_process	4	1	Dut	0.01	0.00684	0.0603478
GO:0009223	pyrimidine deoxyribonucleotide catabolic process	biological_process	4	1	Dut	0.01	0.00684	0.0603478
GO:0019042	viral latency	biological_process	4	1	Nucks1	0.01	0.00684	0.0603478
GO:0035519	protein K29-linked ubiquitination	biological_process	4	1	Ube2s	0.01	0.00684	0.0603478
GO:0044314	protein K27-linked ubiquitination	biological_process	4	1	Ube2s	0.01	0.00684	0.0603478
GO:0046078	dUMP metabolic process	biological_process	4	1	Dut	0.01	0.00684	0.0603478
GO:0046604	positive regulation of mitotic centrosome separation	biological_process	4	1	Ranbp1	0.01	0.00684	0.0603478
GO:0051105	regulation of DNA ligation	biological_process	4	1	Hmgb1	0.01	0.00684	0.0603478
GO:0051106	positive regulation of DNA ligation	biological_process	4	1	Hmgb1	0.01	0.00684	0.0603478
GO:0071787	endoplasmic reticulum tubular network assembly	biological_process	4	1	Arl6ip1	0.01	0.00684	0.0603478
GO:0032479	regulation of type I interferon production	biological_process	73	2	Hmgb1,Hmgb2	0.13	0.00691	0.0603478
GO:0044712	single-organism catabolic process	biological_process	2103	9	Dut,Hmgb1,Ran,Ranbp1,Top2a,Tuba1b,Tubb4b,Tubb5,Ube2c	3.6	0.00692	0.0603478
GO:0046434	organophosphate catabolic process	biological_process	1370	7	Dut,Ran,Ranbp1,Top2a,Tuba1b,Tubb4b,Tubb5	2.35	0.00727	0.062991
GO:0032606	type I interferon production	biological_process	76	2	Hmgb1,Hmgb2	0.13	0.00747	0.0638994
GO:1902850	microtubule cytoskeleton organization involved in mitosis	biological_process	76	2	Birc5,Cdc20	0.13	0.00747	0.0638994
GO:1901360	organic cyclic compound metabolic process	biological_process	6401	18	Birc5,Cdk1,Cenpa,Cks1b,Cks2,Dut,H2afv,H2afz,Hmgb1,Hmgb2,Hmgn2,Nucks1,Ran,Ranbp1,Top2a,Tuba1b,Tubb4b,Tubb5	10.97	0.00755	0.064175
GO:0006605	protein targeting	biological_process	466	4	Arl6ip1,Cdk1,Ran,Ranbp1	0.8	0.00784	0.0662209
GO:0050790	regulation of catalytic activity	biological_process	2146	9	Arl6ip1,Birc5,Cdc20,Cks1b,Cks2,Hmgb1,Hmgb2,Ranbp1,Wfdc18	3.68	0.0079	0.0663106
GO:0048524	positive regulation of viral process	biological_process	79	2	Nucks1,Top2a	0.14	0.00805	0.0664513
GO:0045935	positive regulation of nucleobase-containing compound metabolic process	biological_process	1770	8	Cdk1,Cks1b,Cks2,H2afz,Hmgb1,Hmgb2,Nucks1,Top2a	3.03	0.00823	0.0664513
GO:0051258	protein polymerization	biological_process	245	3	Stmn1,Ube2c,Ube2s	0.42	0.00831	0.0664513
GO:0009176	pyrimidine deoxyribonucleoside monophosphate metabolic process	biological_process	5	1	Dut	0.01	0.00854	0.0664513
GO:0030263	apoptotic chromosome condensation	biological_process	5	1	Top2a	0.01	0.00854	0.0664513
GO:0034137	positive regulation of toll-like receptor 2 signaling pathway	biological_process	5	1	Hmgb1	0.01	0.00854	0.0664513
GO:0039692	single stranded viral RNA replication via double stranded DNA intermediate	biological_process	5	1	Top2a	0.01	0.00854	0.0664513
GO:0039694	viral RNA genome replication	biological_process	5	1	Top2a	0.01	0.00854	0.0664513
GO:0039703	RNA replication	biological_process	5	1	Top2a	0.01	0.00854	0.0664513
GO:0045091	regulation of single stranded viral RNA replication via double stranded DNA intermediate	biological_process	5	1	Top2a	0.01	0.00854	0.0664513
GO:0090166	Golgi disassembly	biological_process	5	1	Cdk1	0.01	0.00854	0.0664513
GO:0097350	neutrophil clearance	biological_process	5	1	Hmgb1	0.01	0.00854	0.0664513
GO:0070925	organelle assembly	biological_process	478	4	Birc5,Cdc20,Cenpa,Tubb5	0.82	0.00856	0.0664513
GO:0009141	nucleoside triphosphate metabolic process	biological_process	1415	7	Dut,Ran,Ranbp1,Top2a,Tuba1b,Tubb4b,Tubb5	2.42	0.00864	0.0666869
GO:0051329	mitotic interphase	biological_process	249	3	Birc5,Cdk1,Ranbp1	0.43	0.00869	0.0666895
GO:0009056	catabolic process	biological_process	3026	11	Cdc20,Dut,Hmgb1,Ran,Ranbp1,Top2a,Tuba1b,Tubb4b,Tubb5,Ube2c,Ube2s	5.18	0.00883	0.0669982
GO:0009719	response to endogenous stimulus	biological_process	1421	7	Cdk1,H2afz,Hmgb1,Hmgb2,Nucks1,Ran,Sprr2a3	2.43	0.00883	0.0669982
GO:0016567	protein ubiquitination	biological_process	768	5	Birc5,Cdc20,Cdca3,Ube2c,Ube2s	1.32	0.00917	0.0691871
GO:0022411	cellular component disassembly	biological_process	255	3	Cdk1,Stmn1,Top2a	0.44	0.00927	0.0695509
GO:0051325	interphase	biological_process	259	3	Birc5,Cdk1,Ranbp1	0.44	0.00967	0.0719729
GO:0043154	negative regulation of cysteine-type endopeptidase activity involved in apoptotic process	biological_process	87	2	Arl6ip1,Birc5	0.15	0.0097	0.0719729
GO:0031328	positive regulation of cellular biosynthetic process	biological_process	1822	8	Cdk1,Cks1b,Cks2,H2afz,Hmgb1,Hmgb2,Nucks1,Top2a	3.12	0.00976	0.0720202
GO:0032844	regulation of homeostatic process	biological_process	499	4	Birc5,Hmgb2,Ube2c,Ube2s	0.85	0.00992	0.0728009
GO:0010628	positive regulation of gene expression	biological_process	1834	8	Cdk1,Cks1b,Cks2,H2afz,Hmgb1,Hmgb2,Nucks1,Top2a	3.14	0.01015	0.0731344
GO:0000056	ribosomal small subunit export from nucleus	biological_process	6	1	Ran	0.01	0.01024	0.0731344
GO:0009211	pyrimidine deoxyribonucleoside triphosphate metabolic process	biological_process	6	1	Dut	0.01	0.01024	0.0731344
GO:0034165	positive regulation of toll-like receptor 9 signaling pathway	biological_process	6	1	Hmgb1	0.01	0.01024	0.0731344
GO:0071389	cellular response to mineralocorticoid stimulus	biological_process	6	1	Ran	0.01	0.01024	0.0731344
GO:0045639	positive regulation of myeloid cell differentiation	biological_process	90	2	Hmgb1,Hmgb2	0.15	0.01035	0.0731344
GO:0006606	protein import into nucleus	biological_process	267	3	Cdk1,Ran,Ranbp1	0.46	0.0105	0.0731344
GO:0044744	protein targeting to nucleus	biological_process	267	3	Cdk1,Ran,Ranbp1	0.46	0.0105	0.0731344
GO:1902593	single-organism nuclear import	biological_process	267	3	Cdk1,Ran,Ranbp1	0.46	0.0105	0.0731344
GO:0009891	positive regulation of biosynthetic process	biological_process	1845	8	Cdk1,Cks1b,Cks2,H2afz,Hmgb1,Hmgb2,Nucks1,Top2a	3.16	0.01051	0.0731344
GO:0051170	nuclear import	biological_process	272	3	Cdk1,Ran,Ranbp1	0.47	0.01104	0.0757836
GO:0051173	positive regulation of nitrogen compound metabolic process	biological_process	1861	8	Cdk1,Cks1b,Cks2,H2afz,Hmgb1,Hmgb2,Nucks1,Top2a	3.19	0.01105	0.0757836
GO:0071704	organic substance metabolic process	biological_process	10908	25	Arl6ip1,Birc5,Cdc20,Cdca3,Cdk1,Cenpa,Cks1b,Cks2,Dut,H2afv,H2afz,Hmgb1,Hmgb2,Hmgn2,Nucks1,Ran,Ranbp1,Sprr2a3,Top2a,Tuba1b,Tubb4b,Tubb5,Ube2c,Ube2s,Wfdc18	18.69	0.01106	0.0757836
GO:0034655	nucleobase-containing compound catabolic process	biological_process	1488	7	Dut,Ran,Ranbp1,Top2a,Tuba1b,Tubb4b,Tubb5	2.55	0.01126	0.0760365
GO:1901565	organonitrogen compound catabolic process	biological_process	1488	7	Dut,Ran,Ranbp1,Top2a,Tuba1b,Tubb4b,Tubb5	2.55	0.01126	0.0760365
GO:0008152	metabolic process	biological_process	11628	26	Arl6ip1,Birc5,Cdc20,Cdca3,Cdk1,Cenpa,Cks1b,Cks2,Dut,Gpx2,H2afv,H2afz,Hmgb1,Hmgb2,Hmgn2,Nucks1,Ran,Ranbp1,Sprr2a3,Top2a,Tuba1b,Tubb4b,Tubb5,Ube2c,Ube2s,Wfdc18	19.92	0.01128	0.0760365
GO:0010466	negative regulation of peptidase activity	biological_process	275	3	Arl6ip1,Birc5,Wfdc18	0.47	0.01137	0.0760365
GO:0032446	protein modification by small protein conjugation	biological_process	810	5	Birc5,Cdc20,Cdca3,Ube2c,Ube2s	1.39	0.01138	0.0760365
GO:0010033	response to organic substance	biological_process	2701	10	Birc5,Cdk1,H2afz,Hmgb1,Hmgb2,Nucks1,Ran,Ranbp1,Sprr2a3,Tuba1b	4.63	0.01164	0.0762952
GO:1901069	guanosine-containing compound catabolic process	biological_process	815	5	Ran,Ranbp1,Tuba1b,Tubb4b,Tubb5	1.4	0.01167	0.0762952
GO:0048872	homeostasis of number of cells	biological_process	278	3	Ccnb2,Hmgb1,Hmgb2	0.48	0.01171	0.0762952
GO:0032465	regulation of cytokinesis	biological_process	96	2	Cks1b,Cks2	0.16	0.01171	0.0762952
GO:0045893	positive regulation of transcription, DNA-templated	biological_process	1502	7	Cks1b,Cks2,H2afz,Hmgb1,Hmgb2,Nucks1,Top2a	2.57	0.01183	0.0762952
GO:1903508	positive regulation of nucleic acid-templated transcription	biological_process	1502	7	Cks1b,Cks2,H2afz,Hmgb1,Hmgb2,Nucks1,Top2a	2.57	0.01183	0.0762952
GO:0005981	regulation of glycogen catabolic process	biological_process	7	1	Hmgb1	0.01	0.01193	0.0762952
GO:0009221	pyrimidine deoxyribonucleotide biosynthetic process	biological_process	7	1	Dut	0.01	0.01193	0.0762952
GO:0085020	protein K6-linked ubiquitination	biological_process	7	1	Ube2s	0.01	0.01193	0.0762952
GO:1902680	positive regulation of RNA biosynthetic process	biological_process	1507	7	Cks1b,Cks2,H2afz,Hmgb1,Hmgb2,Nucks1,Top2a	2.58	0.01203	0.0764623
GO:0070887	cellular response to chemical stimulus	biological_process	2293	9	Birc5,Cdk1,H2afz,Hmgb1,Hmgb2,Nucks1,Ran,Ranbp1,Tuba1b	3.93	0.01207	0.0764623
GO:0046039	GTP metabolic process	biological_process	829	5	Ran,Ranbp1,Tuba1b,Tubb4b,Tubb5	1.42	0.0125	0.0776208
GO:0006342	chromatin silencing	biological_process	100	2	H2afv,H2afz	0.17	0.01266	0.0776208
GO:0044270	cellular nitrogen compound catabolic process	biological_process	1526	7	Dut,Ran,Ranbp1,Top2a,Tuba1b,Tubb4b,Tubb5	2.61	0.01284	0.0776208
GO:0001776	leukocyte homeostasis	biological_process	101	2	Ccnb2,Hmgb1	0.17	0.0129	0.0776208
GO:0031497	chromatin assembly	biological_process	101	2	Cenpa,Hmgb1	0.17	0.0129	0.0776208
GO:0072091	regulation of stem cell proliferation	biological_process	101	2	Hmgb1,Hmgb2	0.17	0.0129	0.0776208
GO:0046700	heterocycle catabolic process	biological_process	1529	7	Dut,Ran,Ranbp1,Top2a,Tuba1b,Tubb4b,Tubb5	2.62	0.01297	0.0776208
GO:2000117	negative regulation of cysteine-type endopeptidase activity	biological_process	102	2	Arl6ip1,Birc5	0.17	0.01314	0.0776208
GO:0034641	cellular nitrogen compound metabolic process	biological_process	6719	18	Birc5,Cdk1,Cenpa,Cks1b,Cks2,Dut,H2afv,H2afz,Hmgb1,Hmgb2,Hmgn2,Nucks1,Ran,Ranbp1,Top2a,Tuba1b,Tubb4b,Tubb5	11.51	0.01327	0.0776208
GO:1901068	guanosine-containing compound metabolic process	biological_process	844	5	Ran,Ranbp1,Tuba1b,Tubb4b,Tubb5	1.45	0.01343	0.0776208
GO:0019439	aromatic compound catabolic process	biological_process	1541	7	Dut,Ran,Ranbp1,Top2a,Tuba1b,Tubb4b,Tubb5	2.64	0.01351	0.0776208
GO:0044260	cellular macromolecule metabolic process	biological_process	7870	20	Arl6ip1,Birc5,Cdc20,Cdca3,Cdk1,Cenpa,Cks1b,Cks2,H2afv,H2afz,Hmgb1,Hmgb2,Hmgn2,Nucks1,Ranbp1,Sprr2a3,Top2a,Ube2c,Ube2s,Wfdc18	13.48	0.01354	0.0776208
GO:0051656	establishment of organelle localization	biological_process	294	3	Birc5,Cenpa,Ran	0.5	0.0136	0.0776208
GO:0000055	ribosomal large subunit export from nucleus	biological_process	8	1	Ran	0.01	0.01363	0.0776208
GO:0009157	deoxyribonucleoside monophosphate biosynthetic process	biological_process	8	1	Dut	0.01	0.01363	0.0776208
GO:0009204	deoxyribonucleoside triphosphate catabolic process	biological_process	8	1	Dut	0.01	0.01363	0.0776208
GO:0009265	2-deoxyribonucleotide biosynthetic process	biological_process	8	1	Dut	0.01	0.01363	0.0776208
GO:0034163	regulation of toll-like receptor 9 signaling pathway	biological_process	8	1	Hmgb1	0.01	0.01363	0.0776208
GO:0040016	embryonic cleavage	biological_process	8	1	Top2a	0.01	0.01363	0.0776208
GO:0045654	positive regulation of megakaryocyte differentiation	biological_process	8	1	Hmgb2	0.01	0.01363	0.0776208
GO:0046385	deoxyribose phosphate biosynthetic process	biological_process	8	1	Dut	0.01	0.01363	0.0776208
GO:0061469	regulation of type B pancreatic cell proliferation	biological_process	8	1	Birc5	0.01	0.01363	0.0776208
GO:0090129	positive regulation of synapse maturation	biological_process	8	1	Cdc20	0.01	0.01363	0.0776208
GO:0000086	G2/M transition of mitotic cell cycle	biological_process	104	2	Birc5,Cdk1	0.18	0.01364	0.0776208
GO:0001935	endothelial cell proliferation	biological_process	105	2	Hmgb1,Hmgb2	0.18	0.01389	0.0785571
GO:0044403	symbiosis, encompassing mutualism through parasitism	biological_process	297	3	Gpx2,Nucks1,Top2a	0.51	0.01398	0.0785571
GO:0044419	interspecies interaction between organisms	biological_process	297	3	Gpx2,Nucks1,Top2a	0.51	0.01398	0.0785571
GO:0045814	negative regulation of gene expression, epigenetic	biological_process	106	2	H2afv,H2afz	0.18	0.01414	0.0791251
GO:0051254	positive regulation of RNA metabolic process	biological_process	1561	7	Cks1b,Cks2,H2afz,Hmgb1,Hmgb2,Nucks1,Top2a	2.67	0.01444	0.0804685
GO:1901361	organic cyclic compound catabolic process	biological_process	1569	7	Dut,Ran,Ranbp1,Top2a,Tuba1b,Tubb4b,Tubb5	2.69	0.01482	0.0822449
GO:0034728	nucleosome organization	biological_process	109	2	Cenpa,Ptma	0.19	0.01491	0.0824038
GO:0006511	ubiquitin-dependent protein catabolic process	biological_process	564	4	Cdc20,Ranbp1,Ube2c,Ube2s	0.97	0.01501	0.0826165
GO:2000243	positive regulation of reproductive process	biological_process	110	2	Nucks1,Top2a	0.19	0.01517	0.0826296
GO:0034135	regulation of toll-like receptor 2 signaling pathway	biological_process	9	1	Hmgb1	0.02	0.01532	0.0826296
GO:0046602	regulation of mitotic centrosome separation	biological_process	9	1	Ranbp1	0.02	0.01532	0.0826296
GO:0048012	hepatocyte growth factor receptor signaling pathway	biological_process	9	1	Stmn1	0.02	0.01532	0.0826296
GO:2000425	regulation of apoptotic cell clearance	biological_process	9	1	Hmgb1	0.02	0.01532	0.0826296
GO:0019941	modification-dependent protein catabolic process	biological_process	570	4	Cdc20,Ranbp1,Ube2c,Ube2s	0.98	0.01555	0.0835346
GO:0007127	meiosis I	biological_process	112	2	Cks2,Top2a	0.19	0.01569	0.0836177
GO:0044839	cell cycle G2/M phase transition	biological_process	112	2	Birc5,Cdk1	0.19	0.01569	0.0836177
GO:0017038	protein import	biological_process	313	3	Cdk1,Ran,Ranbp1	0.54	0.01607	0.0853044
GO:0043632	modification-dependent macromolecule catabolic process	biological_process	578	4	Cdc20,Ranbp1,Ube2c,Ube2s	0.99	0.01629	0.0858308
GO:0043623	cellular protein complex assembly	biological_process	579	4	Cenpa,Stmn1,Ube2c,Ube2s	0.99	0.01639	0.0858308
GO:0009207	purine ribonucleoside triphosphate catabolic process	biological_process	1234	6	Ran,Ranbp1,Top2a,Tuba1b,Tubb4b,Tubb5	2.11	0.01664	0.0858308
GO:0009203	ribonucleoside triphosphate catabolic process	biological_process	1235	6	Ran,Ranbp1,Top2a,Tuba1b,Tubb4b,Tubb5	2.12	0.0167	0.0858308
GO:1903900	regulation of viral life cycle	biological_process	116	2	Nucks1,Top2a	0.2	0.01677	0.0858308
GO:0009146	purine nucleoside triphosphate catabolic process	biological_process	1239	6	Ran,Ranbp1,Top2a,Tuba1b,Tubb4b,Tubb5	2.12	0.01694	0.0858308
GO:0009162	deoxyribonucleoside monophosphate metabolic process	biological_process	10	1	Dut	0.02	0.017	0.0858308
GO:0009219	pyrimidine deoxyribonucleotide metabolic process	biological_process	10	1	Dut	0.02	0.017	0.0858308
GO:0031915	positive regulation of synaptic plasticity	biological_process	10	1	Cdc20	0.02	0.017	0.0858308
GO:0034145	positive regulation of toll-like receptor 4 signaling pathway	biological_process	10	1	Hmgb1	0.02	0.017	0.0858308
GO:0046607	positive regulation of centrosome cycle	biological_process	10	1	Ranbp1	0.02	0.017	0.0858308
GO:0051382	kinetochore assembly	biological_process	10	1	Cenpa	0.02	0.017	0.0858308
GO:0071481	cellular response to X-ray	biological_process	10	1	Nucks1	0.02	0.017	0.0858308
GO:0006152	purine nucleoside catabolic process	biological_process	1248	6	Ran,Ranbp1,Top2a,Tuba1b,Tubb4b,Tubb5	2.14	0.01751	0.0876195
GO:0046130	purine ribonucleoside catabolic process	biological_process	1248	6	Ran,Ranbp1,Top2a,Tuba1b,Tubb4b,Tubb5	2.14	0.01751	0.0876195
GO:0000003	reproduction	biological_process	1622	7	Cdc20,Cdk1,Cks2,Hmgb2,Nucks1,Ran,Top2a	2.78	0.01755	0.0876195
GO:0042454	ribonucleoside catabolic process	biological_process	1253	6	Ran,Ranbp1,Top2a,Tuba1b,Tubb4b,Tubb5	2.15	0.01782	0.0882139
GO:0032355	response to estradiol	biological_process	120	2	H2afz,Sprr2a3	0.21	0.01787	0.0882139
GO:0009164	nucleoside catabolic process	biological_process	1255	6	Ran,Ranbp1,Top2a,Tuba1b,Tubb4b,Tubb5	2.15	0.01795	0.0882139
GO:0000070	mitotic sister chromatid segregation	biological_process	121	2	Cdc20,Ube2c	0.21	0.01815	0.0882139
GO:0009154	purine ribonucleotide catabolic process	biological_process	1261	6	Ran,Ranbp1,Top2a,Tuba1b,Tubb4b,Tubb5	2.16	0.01834	0.0882139
GO:0009261	ribonucleotide catabolic process	biological_process	1261	6	Ran,Ranbp1,Top2a,Tuba1b,Tubb4b,Tubb5	2.16	0.01834	0.0882139
GO:1901658	glycosyl compound catabolic process	biological_process	1262	6	Ran,Ranbp1,Top2a,Tuba1b,Tubb4b,Tubb5	2.16	0.01841	0.0882139
GO:0006195	purine nucleotide catabolic process	biological_process	1265	6	Ran,Ranbp1,Top2a,Tuba1b,Tubb4b,Tubb5	2.17	0.0186	0.0882139
GO:0002281	macrophage activation involved in immune response	biological_process	11	1	Hmgb1	0.02	0.01869	0.0882139
GO:0009263	deoxyribonucleotide biosynthetic process	biological_process	11	1	Dut	0.02	0.01869	0.0882139
GO:0031115	negative regulation of microtubule polymerization	biological_process	11	1	Stmn1	0.02	0.01869	0.0882139
GO:0032075	positive regulation of nuclease activity	biological_process	11	1	Hmgb2	0.02	0.01869	0.0882139
GO:0071786	endoplasmic reticulum tubular network organization	biological_process	11	1	Arl6ip1	0.02	0.01869	0.0882139
GO:0090128	regulation of synapse maturation	biological_process	11	1	Cdc20	0.02	0.01869	0.0882139
GO:1901534	positive regulation of hematopoietic progenitor cell differentiation	biological_process	11	1	Hmgb2	0.02	0.01869	0.0882139
GO:0006333	chromatin assembly or disassembly	biological_process	123	2	Cenpa,Hmgb1	0.21	0.01872	0.0882139
GO:0070647	protein modification by small protein conjugation or removal	biological_process	925	5	Birc5,Cdc20,Cdca3,Ube2c,Ube2s	1.58	0.01929	0.0905821
GO:0072523	purine-containing compound catabolic process	biological_process	1279	6	Ran,Ranbp1,Top2a,Tuba1b,Tubb4b,Tubb5	2.19	0.01954	0.0914363
GO:0006508	proteolysis	biological_process	1667	7	Arl6ip1,Birc5,Cdc20,Ranbp1,Ube2c,Ube2s,Wfdc18	2.86	0.02015	0.0934618
GO:0009264	deoxyribonucleotide catabolic process	biological_process	12	1	Dut	0.02	0.02037	0.0934618
GO:0046628	positive regulation of insulin receptor signaling pathway	biological_process	12	1	Nucks1	0.02	0.02037	0.0934618
GO:0048313	Golgi inheritance	biological_process	12	1	Cdk1	0.02	0.02037	0.0934618
GO:0070493	thrombin receptor signaling pathway	biological_process	12	1	Stmn1	0.02	0.02037	0.0934618
GO:0006807	nitrogen compound metabolic process	biological_process	6983	18	Birc5,Cdk1,Cenpa,Cks1b,Cks2,Dut,H2afv,H2afz,Hmgb1,Hmgb2,Hmgn2,Nucks1,Ran,Ranbp1,Top2a,Tuba1b,Tubb4b,Tubb5	11.96	0.02044	0.0934618
GO:0097305	response to alcohol	biological_process	343	3	Cdk1,H2afz,Sprr2a3	0.59	0.02046	0.0934618
GO:0006796	phosphate-containing compound metabolic process	biological_process	3872	12	Birc5,Cdk1,Cks1b,Cks2,Dut,Hmgb1,Ran,Ranbp1,Top2a,Tuba1b,Tubb4b,Tubb5	6.63	0.02073	0.0943742
GO:0050792	regulation of viral process	biological_process	131	2	Nucks1,Top2a	0.22	0.02107	0.0953666
GO:0034504	protein localization to nucleus	biological_process	347	3	Cdk1,Ran,Ranbp1	0.59	0.02109	0.0953666
GO:0033365	protein localization to organelle	biological_process	628	4	Cdk1,Cenpa,Ran,Ranbp1	1.08	0.02142	0.0964598
GO:1902580	single-organism cellular localization	biological_process	952	5	Arl6ip1,Cdk1,Cenpa,Ran,Ranbp1	1.63	0.02157	0.0964598
GO:0007100	mitotic centrosome separation	biological_process	13	1	Ranbp1	0.02	0.02205	0.0964598
GO:0009130	pyrimidine nucleoside monophosphate biosynthetic process	biological_process	13	1	Dut	0.02	0.02205	0.0964598
GO:0034162	toll-like receptor 9 signaling pathway	biological_process	13	1	Hmgb1	0.02	0.02205	0.0964598
GO:0034501	protein localization to kinetochore	biological_process	13	1	Cdk1	0.02	0.02205	0.0964598
GO:0046386	deoxyribose phosphate catabolic process	biological_process	13	1	Dut	0.02	0.02205	0.0964598
GO:0055015	ventricular cardiac muscle cell development	biological_process	13	1	Cdk1	0.02	0.02205	0.0964598
GO:0072529	pyrimidine-containing compound catabolic process	biological_process	13	1	Dut	0.02	0.02205	0.0964598
GO:1990001	inhibition of cysteine-type endopeptidase activity involved in apoptotic process	biological_process	13	1	Birc5	0.02	0.02205	0.0964598
GO:0050673	epithelial cell proliferation	biological_process	356	3	Birc5,Hmgb1,Hmgb2	0.61	0.02254	0.0974599
GO:0006793	phosphorus metabolic process	biological_process	3917	12	Birc5,Cdk1,Cks1b,Cks2,Dut,Hmgb1,Ran,Ranbp1,Top2a,Tuba1b,Tubb4b,Tubb5	6.71	0.02262	0.0974599
GO:0065009	regulation of molecular function	biological_process	2996	10	Arl6ip1,Birc5,Cdc20,Cks1b,Cks2,Hmgb1,Hmgb2,Ran,Ranbp1,Wfdc18	5.13	0.02327	0.0974599
GO:0000054	ribosomal subunit export from nucleus	biological_process	14	1	Ran	0.02	0.02373	0.0974599
GO:0000712	resolution of meiotic recombination intermediates	biological_process	14	1	Top2a	0.02	0.02373	0.0974599
GO:0002834	regulation of response to tumor cell	biological_process	14	1	Hmgb1	0.02	0.02373	0.0974599
GO:0002837	regulation of immune response to tumor cell	biological_process	14	1	Hmgb1	0.02	0.02373	0.0974599
GO:0002862	negative regulation of inflammatory response to antigenic stimulus	biological_process	14	1	Gpx2	0.02	0.02373	0.0974599
GO:0009129	pyrimidine nucleoside monophosphate metabolic process	biological_process	14	1	Dut	0.02	0.02373	0.0974599
GO:0033160	positive regulation of protein import into nucleus, translocation	biological_process	14	1	Cdk1	0.02	0.02373	0.0974599
GO:0033750	ribosome localization	biological_process	14	1	Ran	0.02	0.02373	0.0974599
GO:0033753	establishment of ribosome localization	biological_process	14	1	Ran	0.02	0.02373	0.0974599
GO:0034134	toll-like receptor 2 signaling pathway	biological_process	14	1	Hmgb1	0.02	0.02373	0.0974599
GO:0043923	positive regulation by host of viral transcription	biological_process	14	1	Nucks1	0.02	0.02373	0.0974599
GO:0048308	organelle inheritance	biological_process	14	1	Cdk1	0.02	0.02373	0.0974599
GO:0051299	centrosome separation	biological_process	14	1	Ranbp1	0.02	0.02373	0.0974599
GO:0051383	kinetochore organization	biological_process	14	1	Cenpa	0.02	0.02373	0.0974599
GO:0051957	positive regulation of amino acid transport	biological_process	14	1	Arl6ip1	0.02	0.02373	0.0974599
GO:0097340	inhibition of cysteine-type endopeptidase activity	biological_process	14	1	Birc5	0.02	0.02373	0.0974599
GO:0097341	zymogen inhibition	biological_process	14	1	Birc5	0.02	0.02373	0.0974599
GO:0051168	nuclear export	biological_process	141	2	Ran,Ranbp1	0.24	0.02417	0.098786
GO:0051603	proteolysis involved in cellular protein catabolic process	biological_process	652	4	Cdc20,Ranbp1,Ube2c,Ube2s	1.12	0.0242	0.098786
GO:0001678	cellular glucose homeostasis	biological_process	142	2	Birc5,Nucks1	0.24	0.02449	0.0996669
GO:0005980	glycogen catabolic process	biological_process	15	1	Hmgb1	0.03	0.0254	0.101422
GO:0006613	cotranslational protein targeting to membrane	biological_process	15	1	Arl6ip1	0.03	0.0254	0.101422
GO:0009251	glucan catabolic process	biological_process	15	1	Hmgb1	0.03	0.0254	0.101422
GO:0030262	apoptotic nuclear changes	biological_process	15	1	Top2a	0.03	0.0254	0.101422
GO:0040034	regulation of development, heterochronic	biological_process	15	1	Hmgn2	0.03	0.0254	0.101422
GO:0044247	cellular polysaccharide catabolic process	biological_process	15	1	Hmgb1	0.03	0.0254	0.101422
GO:0043902	positive regulation of multi-organism process	biological_process	145	2	Nucks1,Top2a	0.25	0.02545	0.101422
GO:0002262	myeloid cell homeostasis	biological_process	146	2	Hmgb1,Hmgb2	0.25	0.02578	0.102131
GO:0051099	positive regulation of binding	biological_process	146	2	Hmgb2,Ran	0.25	0.02578	0.102131
GO:0009117	nucleotide metabolic process	biological_process	1754	7	Dut,Ran,Ranbp1,Top2a,Tuba1b,Tubb4b,Tubb5	3	0.02592	0.102384
GO:0006974	cellular response to DNA damage stimulus	biological_process	667	4	Cdk1,Hmgb1,Nucks1,Top2a	1.14	0.02604	0.102556
GO:0044257	cellular protein catabolic process	biological_process	669	4	Cdc20,Ranbp1,Ube2c,Ube2s	1.15	0.0263	0.103277
GO:0006753	nucleoside phosphate metabolic process	biological_process	1763	7	Dut,Ran,Ranbp1,Top2a,Tuba1b,Tubb4b,Tubb5	3.02	0.02657	0.103396
GO:0043161	proteasome-mediated ubiquitin-dependent protein catabolic process	biological_process	380	3	Cdc20,Ube2c,Ube2s	0.65	0.02669	0.103396
GO:0045861	negative regulation of proteolysis	biological_process	382	3	Arl6ip1,Birc5,Wfdc18	0.65	0.02705	0.103396
GO:0002418	immune response to tumor cell	biological_process	16	1	Hmgb1	0.03	0.02707	0.103396
GO:0006921	cellular component disassembly involved in execution phase of apoptosis	biological_process	16	1	Top2a	0.03	0.02707	0.103396
GO:0045652	regulation of megakaryocyte differentiation	biological_process	16	1	Hmgb2	0.03	0.02707	0.103396
GO:0050765	negative regulation of phagocytosis	biological_process	16	1	Hmgb1	0.03	0.02707	0.103396
GO:0050930	induction of positive chemotaxis	biological_process	16	1	Hmgb1	0.03	0.02707	0.103396
GO:0071428	rRNA-containing ribonucleoprotein complex export from nucleus	biological_process	16	1	Ran	0.03	0.02707	0.103396
GO:0031960	response to corticosteroid	biological_process	150	2	Hmgb1,Ran	0.26	0.0271	0.103396
GO:0007286	spermatid development	biological_process	151	2	Hmgb2,Ran	0.26	0.02744	0.104396
GO:0009205	purine ribonucleoside triphosphate metabolic process	biological_process	1390	6	Ran,Ranbp1,Top2a,Tuba1b,Tubb4b,Tubb5	2.38	0.02819	0.106947
GO:0009199	ribonucleoside triphosphate metabolic process	biological_process	1395	6	Ran,Ranbp1,Top2a,Tuba1b,Tubb4b,Tubb5	2.39	0.02863	0.106958
GO:0009057	macromolecule catabolic process	biological_process	1026	5	Cdc20,Hmgb1,Ranbp1,Ube2c,Ube2s	1.76	0.02872	0.106958
GO:0000272	polysaccharide catabolic process	biological_process	17	1	Hmgb1	0.03	0.02874	0.106958
GO:0002643	regulation of tolerance induction	biological_process	17	1	Hmgb1	0.03	0.02874	0.106958
GO:0009200	deoxyribonucleoside triphosphate metabolic process	biological_process	17	1	Dut	0.03	0.02874	0.106958
GO:0032727	positive regulation of interferon-alpha production	biological_process	17	1	Hmgb1	0.03	0.02874	0.106958
GO:0009144	purine nucleoside triphosphate metabolic process	biological_process	1397	6	Ran,Ranbp1,Top2a,Tuba1b,Tubb4b,Tubb5	2.39	0.02881	0.106958
GO:0033043	regulation of organelle organization	biological_process	1027	5	Birc5,Cdc20,Ranbp1,Stmn1,Ube2c	1.76	0.02883	0.106958
GO:2000112	regulation of cellular macromolecule biosynthetic process	biological_process	3586	11	Birc5,Cdk1,Cks1b,Cks2,H2afv,H2afz,Hmgb1,Hmgb2,Hmgn2,Nucks1,Top2a	6.14	0.03001	0.109595
GO:0006913	nucleocytoplasmic transport	biological_process	398	3	Cdk1,Ran,Ranbp1	0.68	0.03005	0.109595
GO:0048515	spermatid differentiation	biological_process	159	2	Hmgb2,Ran	0.27	0.03018	0.109595
GO:0072089	stem cell proliferation	biological_process	159	2	Hmgb1,Hmgb2	0.27	0.03018	0.109595
GO:0001780	neutrophil homeostasis	biological_process	18	1	Hmgb1	0.03	0.03041	0.109595
GO:0022616	DNA strand elongation	biological_process	18	1	Nucks1	0.03	0.03041	0.109595
GO:0034143	regulation of toll-like receptor 4 signaling pathway	biological_process	18	1	Hmgb1	0.03	0.03041	0.109595
GO:0036297	interstrand cross-link repair	biological_process	18	1	Nucks1	0.03	0.03041	0.109595
GO:0051307	meiotic chromosome separation	biological_process	18	1	Top2a	0.03	0.03041	0.109595
GO:0070875	positive regulation of glycogen metabolic process	biological_process	18	1	Hmgb1	0.03	0.03041	0.109595
GO:0019219	regulation of nucleobase-containing compound metabolic process	biological_process	4077	12	Birc5,Cdk1,Cks1b,Cks2,H2afv,H2afz,Hmgb1,Hmgb2,Hmgn2,Nucks1,Ranbp1,Top2a	6.98	0.03044	0.109595
GO:0055086	nucleobase-containing small molecule metabolic process	biological_process	1814	7	Dut,Ran,Ranbp1,Top2a,Tuba1b,Tubb4b,Tubb5	3.11	0.03052	0.109595
GO:0051169	nuclear transport	biological_process	401	3	Cdk1,Ran,Ranbp1	0.69	0.03063	0.109696
GO:0002244	hematopoietic progenitor cell differentiation	biological_process	161	2	Hmgb2,Top2a	0.28	0.03088	0.110005
GO:0006275	regulation of DNA replication	biological_process	161	2	Cdk1,Nucks1	0.28	0.03088	0.110005
GO:0000075	cell cycle checkpoint	biological_process	164	2	Birc5,Cdk1	0.28	0.03194	0.11187
GO:0010971	positive regulation of G2/M transition of mitotic cell cycle	biological_process	19	1	Cdk1	0.03	0.03207	0.11187
GO:0032069	regulation of nuclease activity	biological_process	19	1	Hmgb2	0.03	0.03207	0.11187
GO:0044342	type B pancreatic cell proliferation	biological_process	19	1	Birc5	0.03	0.03207	0.11187
GO:0050434	positive regulation of viral transcription	biological_process	19	1	Nucks1	0.03	0.03207	0.11187
GO:0055012	ventricular cardiac muscle cell differentiation	biological_process	19	1	Cdk1	0.03	0.03207	0.11187
GO:0060074	synapse maturation	biological_process	19	1	Cdc20	0.03	0.03207	0.11187
GO:1902751	positive regulation of cell cycle G2/M phase transition	biological_process	19	1	Cdk1	0.03	0.03207	0.11187
GO:0043903	regulation of symbiosis, encompassing mutualism through parasitism	biological_process	165	2	Nucks1,Top2a	0.28	0.0323	0.112229
GO:0008283	cell proliferation	biological_process	1836	7	Birc5,Cdc20,Cdk1,Cks1b,Cks2,Hmgb1,Hmgb2	3.15	0.03234	0.112229
GO:0006357	regulation of transcription from RNA polymerase II promoter	biological_process	1837	7	Cks2,H2afz,Hmgb1,Hmgb2,Hmgn2,Nucks1,Top2a	3.15	0.03243	0.112251
GO:0051640	organelle localization	biological_process	414	3	Birc5,Cenpa,Ran	0.71	0.03322	0.11469
GO:0030162	regulation of proteolysis	biological_process	722	4	Arl6ip1,Birc5,Ube2c,Wfdc18	1.24	0.03353	0.115464
GO:0061436	establishment of skin barrier	biological_process	20	1	Stmn1	0.03	0.03373	0.115855
GO:0072594	establishment of protein localization to organelle	biological_process	417	3	Cdk1,Ran,Ranbp1	0.71	0.03383	0.115902
GO:0010498	proteasomal protein catabolic process	biological_process	418	3	Cdc20,Ube2c,Ube2s	0.72	0.03404	0.116302
GO:0070507	regulation of microtubule cytoskeleton organization	biological_process	170	2	Ranbp1,Stmn1	0.29	0.03412	0.116302
GO:0071407	cellular response to organic cyclic compound	biological_process	419	3	H2afz,Ran,Ranbp1	0.72	0.03425	0.116427
GO:0051336	regulation of hydrolase activity	biological_process	1076	5	Arl6ip1,Birc5,Hmgb2,Ranbp1,Wfdc18	1.84	0.03433	0.116427
GO:0000209	protein polyubiquitination	biological_process	171	2	Ube2c,Ube2s	0.29	0.03448	0.116641
GO:0051346	negative regulation of hydrolase activity	biological_process	422	3	Arl6ip1,Birc5,Wfdc18	0.72	0.03487	0.116778
GO:0052547	regulation of peptidase activity	biological_process	422	3	Arl6ip1,Birc5,Wfdc18	0.72	0.03487	0.116778
GO:0046128	purine ribonucleoside metabolic process	biological_process	1465	6	Ran,Ranbp1,Top2a,Tuba1b,Tubb4b,Tubb5	2.51	0.03532	0.116778
GO:0002347	response to tumor cell	biological_process	21	1	Hmgb1	0.04	0.03539	0.116778
GO:0007064	mitotic sister chromatid cohesion	biological_process	21	1	Cdc20	0.04	0.03539	0.116778
GO:0009147	pyrimidine nucleoside triphosphate metabolic process	biological_process	21	1	Dut	0.04	0.03539	0.116778
GO:0009394	2-deoxyribonucleotide metabolic process	biological_process	21	1	Dut	0.04	0.03539	0.116778
GO:0033158	regulation of protein import into nucleus, translocation	biological_process	21	1	Cdk1	0.04	0.03539	0.116778
GO:0034123	positive regulation of toll-like receptor signaling pathway	biological_process	21	1	Hmgb1	0.04	0.03539	0.116778
GO:0034508	centromere complex assembly	biological_process	21	1	Cenpa	0.04	0.03539	0.116778
GO:0044093	positive regulation of molecular function	biological_process	1468	6	Cks1b,Cks2,Hmgb1,Hmgb2,Ran,Ranbp1	2.51	0.03563	0.117282
GO:0042278	purine nucleoside metabolic process	biological_process	1469	6	Ran,Ranbp1,Top2a,Tuba1b,Tubb4b,Tubb5	2.52	0.03573	0.117324
GO:0010556	regulation of macromolecule biosynthetic process	biological_process	3684	11	Birc5,Cdk1,Cks1b,Cks2,H2afv,H2afz,Hmgb1,Hmgb2,Hmgn2,Nucks1,Top2a	6.31	0.036	0.117663
GO:0006281	DNA repair	biological_process	428	3	Cdk1,Hmgb1,Nucks1	0.73	0.03613	0.117663
GO:0048522	positive regulation of cellular process	biological_process	4679	13	Birc5,Cdc20,Cdk1,Cks1b,Cks2,H2afz,Hmgb1,Hmgb2,Nucks1,Ranbp1,Stmn1,Top2a,Ube2c	8.02	0.03632	0.117663
GO:0034654	nucleobase-containing compound biosynthetic process	biological_process	3690	11	Birc5,Cks1b,Cks2,Dut,H2afv,H2afz,Hmgb1,Hmgb2,Hmgn2,Nucks1,Top2a	6.32	0.0364	0.117663
GO:1903708	positive regulation of hemopoiesis	biological_process	177	2	Hmgb1,Hmgb2	0.3	0.03672	0.117663
GO:0006366	transcription from RNA polymerase II promoter	biological_process	1887	7	Cks2,H2afz,Hmgb1,Hmgb2,Hmgn2,Nucks1,Top2a	3.23	0.03685	0.117663
GO:0071310	cellular response to organic substance	biological_process	1888	7	Birc5,H2afz,Hmgb2,Nucks1,Ran,Ranbp1,Tuba1b	3.23	0.03694	0.117663
GO:0000132	establishment of mitotic spindle orientation	biological_process	22	1	Cenpa	0.04	0.03704	0.117663
GO:0007095	mitotic G2 DNA damage checkpoint	biological_process	22	1	Cdk1	0.04	0.03704	0.117663
GO:0015813	L-glutamate transport	biological_process	22	1	Arl6ip1	0.04	0.03704	0.117663
GO:0032647	regulation of interferon-alpha production	biological_process	22	1	Hmgb1	0.04	0.03704	0.117663
GO:0035024	negative regulation of Rho protein signal transduction	biological_process	22	1	Stmn1	0.04	0.03704	0.117663
GO:0046688	response to copper ion	biological_process	22	1	Cdk1	0.04	0.03704	0.117663
GO:0080090	regulation of primary metabolic process	biological_process	5732	15	Arl6ip1,Birc5,Cdk1,Cks1b,Cks2,H2afv,H2afz,Hmgb1,Hmgb2,Hmgn2,Nucks1,Ranbp1,Top2a,Ube2c,Wfdc18	9.82	0.03706	0.117663
GO:0009119	ribonucleoside metabolic process	biological_process	1484	6	Ran,Ranbp1,Top2a,Tuba1b,Tubb4b,Tubb5	2.54	0.0373	0.117833
GO:0044267	cellular protein metabolic process	biological_process	4696	13	Arl6ip1,Birc5,Cdc20,Cdca3,Cdk1,Cks1b,Cks2,Hmgb1,Ranbp1,Sprr2a3,Ube2c,Ube2s,Wfdc18	8.04	0.03734	0.117833
GO:0043627	response to estrogen	biological_process	179	2	H2afz,Sprr2a3	0.31	0.03748	0.117833
GO:0006355	regulation of transcription, DNA-templated	biological_process	3231	10	Birc5,Cks1b,Cks2,H2afv,H2afz,Hmgb1,Hmgb2,Hmgn2,Nucks1,Top2a	5.54	0.03755	0.117833
GO:1903506	regulation of nucleic acid-templated transcription	biological_process	3232	10	Birc5,Cks1b,Cks2,H2afv,H2afz,Hmgb1,Hmgb2,Hmgn2,Nucks1,Top2a	5.54	0.03762	0.117833
GO:0045860	positive regulation of protein kinase activity	biological_process	435	3	Cks1b,Cks2,Hmgb1	0.75	0.03764	0.117833
GO:0045944	positive regulation of transcription from RNA polymerase II promoter	biological_process	1109	5	H2afz,Hmgb1,Hmgb2,Nucks1,Top2a	1.9	0.03839	0.118632
GO:0071383	cellular response to steroid hormone stimulus	biological_process	182	2	H2afz,Ran	0.31	0.03863	0.118632
GO:0071824	protein-DNA complex subunit organization	biological_process	182	2	Cenpa,Ptma	0.31	0.03863	0.118632
GO:0019692	deoxyribose phosphate metabolic process	biological_process	23	1	Dut	0.04	0.03869	0.118632
GO:0032607	interferon-alpha production	biological_process	23	1	Hmgb1	0.04	0.03869	0.118632
GO:0043486	histone exchange	biological_process	23	1	Ptma	0.04	0.03869	0.118632
GO:0050718	positive regulation of interleukin-1 beta secretion	biological_process	23	1	Hmgb1	0.04	0.03869	0.118632
GO:0051497	negative regulation of stress fiber assembly	biological_process	23	1	Stmn1	0.04	0.03869	0.118632
GO:1900078	positive regulation of cellular response to insulin stimulus	biological_process	23	1	Nucks1	0.04	0.03869	0.118632
GO:0016458	gene silencing	biological_process	183	2	H2afv,H2afz	0.31	0.03901	0.1191
GO:0009116	nucleoside metabolic process	biological_process	1500	6	Ran,Ranbp1,Top2a,Tuba1b,Tubb4b,Tubb5	2.57	0.03902	0.1191
GO:2001141	regulation of RNA biosynthetic process	biological_process	3253	10	Birc5,Cks1b,Cks2,H2afv,H2afz,Hmgb1,Hmgb2,Hmgn2,Nucks1,Top2a	5.57	0.03915	0.119226
GO:0015031	protein transport	biological_process	1502	6	Arl6ip1,Birc5,Cdk1,Hmgb1,Ran,Ranbp1	2.57	0.03924	0.119229
GO:0031323	regulation of cellular metabolic process	biological_process	5780	15	Arl6ip1,Birc5,Cdk1,Cks1b,Cks2,H2afv,H2afz,Hmgb1,Hmgb2,Hmgn2,Nucks1,Ranbp1,Top2a,Ube2c,Wfdc18	9.9	0.03983	0.119332
GO:0006886	intracellular protein transport	biological_process	763	4	Arl6ip1,Cdk1,Ran,Ranbp1	1.31	0.03986	0.119332
GO:0045637	regulation of myeloid cell differentiation	biological_process	186	2	Hmgb1,Hmgb2	0.32	0.04018	0.119332
GO:0002507	tolerance induction	biological_process	24	1	Hmgb1	0.04	0.04034	0.119332
GO:0007289	spermatid nucleus differentiation	biological_process	24	1	Hmgb2	0.04	0.04034	0.119332
GO:0015800	acidic amino acid transport	biological_process	24	1	Arl6ip1	0.04	0.04034	0.119332
GO:0033561	regulation of water loss via skin	biological_process	24	1	Stmn1	0.04	0.04034	0.119332
GO:0043921	modulation by host of viral transcription	biological_process	24	1	Nucks1	0.04	0.04034	0.119332
GO:0045648	positive regulation of erythrocyte differentiation	biological_process	24	1	Hmgb2	0.04	0.04034	0.119332
GO:0050716	positive regulation of interleukin-1 secretion	biological_process	24	1	Hmgb1	0.04	0.04034	0.119332
GO:0052472	modulation by host of symbiont transcription	biological_process	24	1	Nucks1	0.04	0.04034	0.119332
GO:0060045	positive regulation of cardiac muscle cell proliferation	biological_process	24	1	Cdk1	0.04	0.04034	0.119332
GO:0018130	heterocycle biosynthetic process	biological_process	3753	11	Birc5,Cks1b,Cks2,Dut,H2afv,H2afz,Hmgb1,Hmgb2,Hmgn2,Nucks1,Top2a	6.43	0.04073	0.120134
GO:1901657	glycosyl compound metabolic process	biological_process	1516	6	Ran,Ranbp1,Top2a,Tuba1b,Tubb4b,Tubb5	2.6	0.04079	0.120134
GO:0019438	aromatic compound biosynthetic process	biological_process	3761	11	Birc5,Cks1b,Cks2,Dut,H2afv,H2afz,Hmgb1,Hmgb2,Hmgn2,Nucks1,Top2a	6.44	0.0413	0.121281
GO:0019058	viral life cycle	biological_process	189	2	Nucks1,Top2a	0.32	0.04136	0.121281
GO:0031297	replication fork processing	biological_process	25	1	Nucks1	0.04	0.04199	0.121798
GO:0040001	establishment of mitotic spindle localization	biological_process	25	1	Cenpa	0.04	0.04199	0.121798
GO:0045070	positive regulation of viral genome replication	biological_process	25	1	Top2a	0.04	0.04199	0.121798
GO:0051955	regulation of amino acid transport	biological_process	25	1	Arl6ip1	0.04	0.04199	0.121798
GO:0052312	modulation of transcription in other organism involved in symbiotic interaction	biological_process	25	1	Nucks1	0.04	0.04199	0.121798
GO:0006351	transcription, DNA-templated	biological_process	3292	10	Birc5,Cks1b,Cks2,H2afv,H2afz,Hmgb1,Hmgb2,Hmgn2,Nucks1,Top2a	5.64	0.04212	0.121912
GO:0097659	nucleic acid-templated transcription	biological_process	3294	10	Birc5,Cks1b,Cks2,H2afv,H2afz,Hmgb1,Hmgb2,Hmgn2,Nucks1,Top2a	5.64	0.04228	0.122112
GO:0032886	regulation of microtubule-based process	biological_process	192	2	Ranbp1,Stmn1	0.33	0.04255	0.122628
GO:0009262	deoxyribonucleotide metabolic process	biological_process	26	1	Dut	0.04	0.04363	0.124406
GO:0032232	negative regulation of actin filament bundle assembly	biological_process	26	1	Stmn1	0.04	0.04363	0.124406
GO:0032892	positive regulation of organic acid transport	biological_process	26	1	Arl6ip1	0.04	0.04363	0.124406
GO:0050927	positive regulation of positive chemotaxis	biological_process	26	1	Hmgb1	0.04	0.04363	0.124406
GO:0051294	establishment of spindle orientation	biological_process	26	1	Cenpa	0.04	0.04363	0.124406
GO:0019222	regulation of metabolic process	biological_process	6397	16	Arl6ip1,Birc5,Cdc20,Cdk1,Cks1b,Cks2,H2afv,H2afz,Hmgb1,Hmgb2,Hmgn2,Nucks1,Ranbp1,Top2a,Ube2c,Wfdc18	10.96	0.0445	0.126338
GO:0048518	positive regulation of biological process	biological_process	5326	14	Arl6ip1,Birc5,Cdc20,Cdk1,Cks1b,Cks2,H2afz,Hmgb1,Hmgb2,Nucks1,Ranbp1,Stmn1,Top2a,Ube2c	9.12	0.04456	0.126338
GO:0032774	RNA biosynthetic process	biological_process	3323	10	Birc5,Cks1b,Cks2,H2afv,H2afz,Hmgb1,Hmgb2,Hmgn2,Nucks1,Top2a	5.69	0.04459	0.126338
GO:0033674	positive regulation of kinase activity	biological_process	466	3	Cks1b,Cks2,Hmgb1	0.8	0.04469	0.126355
GO:0051171	regulation of nitrogen compound metabolic process	biological_process	4307	12	Birc5,Cdk1,Cks1b,Cks2,H2afv,H2afz,Hmgb1,Hmgb2,Hmgn2,Nucks1,Ranbp1,Top2a	7.38	0.04509	0.12647
GO:0050706	regulation of interleukin-1 beta secretion	biological_process	27	1	Hmgb1	0.05	0.04527	0.12647
GO:0050926	regulation of positive chemotaxis	biological_process	27	1	Hmgb1	0.05	0.04527	0.12647
GO:0051385	response to mineralocorticoid	biological_process	27	1	Ran	0.05	0.04527	0.12647
GO:0071353	cellular response to interleukin-4	biological_process	27	1	Tuba1b	0.05	0.04527	0.12647
GO:0043281	regulation of cysteine-type endopeptidase activity involved in apoptotic process	biological_process	199	2	Arl6ip1,Birc5	0.34	0.04539	0.12647
GO:0045089	positive regulation of innate immune response	biological_process	199	2	Hmgb1,Hmgb2	0.34	0.04539	0.12647
GO:0032870	cellular response to hormone stimulus	biological_process	472	3	H2afz,Nucks1,Ran	0.81	0.04613	0.128266
GO:0030163	protein catabolic process	biological_process	804	4	Cdc20,Ranbp1,Ube2c,Ube2s	1.38	0.04685	0.128572
GO:0002861	regulation of inflammatory response to antigenic stimulus	biological_process	28	1	Gpx2	0.05	0.04691	0.128572
GO:0010165	response to X-ray	biological_process	28	1	Nucks1	0.05	0.04691	0.128572
GO:0034629	cellular protein complex localization	biological_process	28	1	Ran	0.05	0.04691	0.128572
GO:0044818	mitotic G2/M transition checkpoint	biological_process	28	1	Cdk1	0.05	0.04691	0.128572
GO:0051954	positive regulation of amine transport	biological_process	28	1	Arl6ip1	0.05	0.04691	0.128572
GO:0055023	positive regulation of cardiac muscle tissue growth	biological_process	28	1	Cdk1	0.05	0.04691	0.128572
GO:0043085	positive regulation of catalytic activity	biological_process	1173	5	Cks1b,Cks2,Hmgb1,Hmgb2,Ranbp1	2.01	0.04708	0.128775
GO:0022414	reproductive process	biological_process	1574	6	Cdc20,Cdk1,Hmgb2,Nucks1,Ran,Top2a	2.7	0.04765	0.129959
GO:0071156	regulation of cell cycle arrest	biological_process	205	2	Birc5,Cdk1	0.35	0.04787	0.129959
GO:0031326	regulation of cellular biosynthetic process	biological_process	3847	11	Birc5,Cdk1,Cks1b,Cks2,H2afv,H2afz,Hmgb1,Hmgb2,Hmgn2,Nucks1,Top2a	6.59	0.04787	0.129959
GO:0045184	establishment of protein localization	biological_process	1576	6	Arl6ip1,Birc5,Cdk1,Hmgb1,Ran,Ranbp1	2.7	0.0479	0.129959
GO:0065008	regulation of biological quality	biological_process	3368	10	Birc5,Ccnb2,Cdc20,Gpx2,Hmgb1,Hmgb2,Nucks1,Stmn1,Ube2c,Ube2s	5.77	0.04835	0.130378
GO:0001773	myeloid dendritic cell activation	biological_process	29	1	Hmgb1	0.05	0.04854	0.130378
GO:0006221	pyrimidine nucleotide biosynthetic process	biological_process	29	1	Dut	0.05	0.04854	0.130378
GO:0032731	positive regulation of interleukin-1 beta production	biological_process	29	1	Hmgb1	0.05	0.04854	0.130378
GO:0035767	endothelial cell chemotaxis	biological_process	29	1	Hmgb1	0.05	0.04854	0.130378
GO:0051252	regulation of RNA metabolic process	biological_process	3374	10	Birc5,Cks1b,Cks2,H2afv,H2afz,Hmgb1,Hmgb2,Hmgn2,Nucks1,Top2a	5.78	0.04887	0.131003
GO:0010638	positive regulation of organelle organization	biological_process	485	3	Birc5,Ranbp1,Ube2c	0.83	0.04932	0.131946
GO:1901362	organic cyclic compound biosynthetic process	biological_process	3867	11	Birc5,Cks1b,Cks2,Dut,H2afv,H2afz,Hmgb1,Hmgb2,Hmgn2,Nucks1,Top2a	6.62	0.0495	0.132164
GO:0043170	macromolecule metabolic process	biological_process	8763	20	Arl6ip1,Birc5,Cdc20,Cdca3,Cdk1,Cenpa,Cks1b,Cks2,H2afv,H2afz,Hmgb1,Hmgb2,Hmgn2,Nucks1,Ranbp1,Sprr2a3,Top2a,Ube2c,Ube2s,Wfdc18	15.01	0.04967	0.132355
GO:0005694	chromosome	cellular_component	979	13	Birc5,Cdk1,Cenpa,H2afv,H2afz,Hist1h2ap,Hmgb1,Hmgb2,Hmgn2,Nucks1,Ran,Spc24,Top2a	1.64	2e-09	3.26e-07
GO:0043228	non-membrane-bounded organelle	cellular_component	4090	21	Birc5,Ccnb2,Cdc20,Cdk1,Cenpa,H2afv,H2afz,Hist1h2ap,Hmgb1,Hmgb2,Hmgn2,Nucks1,Ran,Ranbp1,Spc24,Sprr2a3,Stmn1,Top2a,Tuba1b,Tubb4b,Tubb5	6.84	6.8e-08	3.13775e-06
GO:0043232	intracellular non-membrane-bounded organelle	cellular_component	4090	21	Birc5,Ccnb2,Cdc20,Cdk1,Cenpa,H2afv,H2afz,Hist1h2ap,Hmgb1,Hmgb2,Hmgn2,Nucks1,Ran,Ranbp1,Spc24,Sprr2a3,Stmn1,Top2a,Tuba1b,Tubb4b,Tubb5	6.84	6.8e-08	3.13775e-06
GO:0044427	chromosomal part	cellular_component	865	11	Birc5,Cdk1,Cenpa,H2afv,H2afz,Hist1h2ap,Hmgb2,Hmgn2,Nucks1,Ran,Spc24	1.45	7.7e-08	3.13775e-06
GO:0000785	chromatin	cellular_component	468	8	Cenpa,H2afv,H2afz,Hist1h2ap,Hmgb2,Hmgn2,Nucks1,Ran	0.78	7.4e-07	2.25483e-05
GO:0015630	microtubule cytoskeleton	cellular_component	1096	11	Birc5,Ccnb2,Cdc20,Cdk1,Ran,Ranbp1,Stmn1,Top2a,Tuba1b,Tubb4b,Tubb5	1.83	8.3e-07	2.25483e-05
GO:0032991	macromolecular complex	cellular_component	5402	22	Arl6ip1,Birc5,Cdc20,Cdk1,Cenpa,Cks1b,Cks2,H2afv,H2afz,Hist1h2ap,Hmgb2,Hmgn2,Nucks1,Ran,Spc24,Stmn1,Top2a,Tuba1b,Tubb4b,Tubb5,Ube2c,Ube2s	9.04	1.8e-06	4.19143e-05
GO:0000228	nuclear chromosome	cellular_component	568	8	Birc5,Cdk1,Cenpa,H2afv,H2afz,Hmgb2,Nucks1,Top2a	0.95	3.1e-06	6.31625e-05
GO:0043234	protein complex	cellular_component	4673	20	Arl6ip1,Birc5,Cdc20,Cdk1,Cenpa,Cks1b,Cks2,H2afv,H2afz,Hist1h2ap,Hmgb2,Ran,Spc24,Stmn1,Top2a,Tuba1b,Tubb4b,Tubb5,Ube2c,Ube2s	7.82	4.5e-06	8.15e-05
GO:0005634	nucleus	cellular_component	6312	23	Birc5,Ccnb2,Cdc20,Cdk1,Cenpa,Dut,H2afv,H2afz,Hist1h2ap,Hmgb1,Hmgb2,Hmgn2,Nucks1,Ptma,Ran,Ranbp1,Spc24,Sprr2a3,Top2a,Tubb4b,Tubb5,Ube2c,Ube2s	10.56	5.8e-06	9.454e-05
GO:0005680	anaphase-promoting complex	cellular_component	22	3	Cdc20,Ube2c,Ube2s	0.04	6.4e-06	9.48364e-05
GO:0000786	nucleosome	cellular_component	81	4	Cenpa,H2afv,H2afz,Hist1h2ap	0.14	9.8e-06	0.000133117
GO:0031461	cullin-RING ubiquitin ligase complex	cellular_component	188	5	Cdc20,Cks1b,Cks2,Ube2c,Ube2s	0.31	1.4e-05	0.000163
GO:0044815	DNA packaging complex	cellular_component	89	4	Cenpa,H2afv,H2afz,Hist1h2ap	0.15	1.4e-05	0.000163
GO:0005813	centrosome	cellular_component	505	7	Birc5,Ccnb2,Cdc20,Cdk1,Ran,Ranbp1,Top2a	0.85	1.6e-05	0.000173867
GO:0045298	tubulin complex	cellular_component	5	2	Tubb4b,Tubb5	0.01	2.7e-05	0.000275063
GO:0005874	microtubule	cellular_component	371	6	Birc5,Cdk1,Stmn1,Tuba1b,Tubb4b,Tubb5	0.62	3e-05	0.000287647
GO:0000307	cyclin-dependent protein kinase holoenzyme complex	cellular_component	39	3	Cdk1,Cks1b,Cks2	0.07	3.7e-05	0.000335056
GO:0000152	nuclear ubiquitin ligase complex	cellular_component	40	3	Cdc20,Ube2c,Ube2s	0.07	4e-05	0.000343158
GO:0044430	cytoskeletal part	cellular_component	1655	11	Birc5,Ccnb2,Cdc20,Cdk1,Ran,Ranbp1,Stmn1,Top2a,Tuba1b,Tubb4b,Tubb5	2.77	4.4e-05	0.0003586
GO:0044446	intracellular organelle part	cellular_component	7782	24	Arl6ip1,Birc5,Ccnb2,Cdc20,Cdk1,Cenpa,Dut,H2afv,H2afz,Hist1h2ap,Hmgb2,Hmgn2,Nucks1,Ptma,Ran,Ranbp1,Spc24,Stmn1,Top2a,Tuba1b,Tubb4b,Tubb5,Ube2c,Ube2s	13.02	6.5e-05	0.000504524
GO:0000793	condensed chromosome	cellular_component	263	5	Birc5,Cenpa,Hmgb2,Spc24,Top2a	0.44	7e-05	0.000518636
GO:0005815	microtubule organizing center	cellular_component	660	7	Birc5,Ccnb2,Cdc20,Cdk1,Ran,Ranbp1,Top2a	1.1	8.8e-05	0.00059332
GO:0044422	organelle part	cellular_component	7916	24	Arl6ip1,Birc5,Ccnb2,Cdc20,Cdk1,Cenpa,Dut,H2afv,H2afz,Hist1h2ap,Hmgb2,Hmgn2,Nucks1,Ptma,Ran,Ranbp1,Spc24,Stmn1,Top2a,Tuba1b,Tubb4b,Tubb5,Ube2c,Ube2s	13.25	9e-05	0.00059332
GO:0005856	cytoskeleton	cellular_component	2135	12	Birc5,Ccnb2,Cdc20,Cdk1,Ran,Ranbp1,Sprr2a3,Stmn1,Top2a,Tuba1b,Tubb4b,Tubb5	3.57	9.1e-05	0.00059332
GO:0000790	nuclear chromatin	cellular_component	300	5	Cenpa,H2afv,H2afz,Hmgb2,Nucks1	0.5	0.00013	0.000815
GO:0044428	nuclear part	cellular_component	3873	16	Birc5,Cdc20,Cdk1,Cenpa,Dut,H2afv,H2afz,Hmgb2,Nucks1,Ptma,Ran,Spc24,Top2a,Tubb5,Ube2c,Ube2s	6.48	0.00015	0.000873214
GO:0032993	protein-DNA complex	cellular_component	164	4	Cenpa,H2afv,H2afz,Hist1h2ap	0.27	0.00015	0.000873214
GO:0000151	ubiquitin ligase complex	cellular_component	317	5	Cdc20,Cks1b,Cks2,Ube2c,Ube2s	0.53	0.00017	0.000955517
GO:0044424	intracellular part	cellular_component	12859	30	Arl6ip1,Birc5,Ccnb2,Cdc20,Cdca3,Cdk1,Cenpa,Cks1b,Cks2,Dut,Gpx2,H2afv,H2afz,Hist1h2ap,Hmgb1,Hmgb2,Hmgn2,Nucks1,Ptma,Ran,Ranbp1,Spc24,Sprr2a3,Stmn1,Top2a,Tuba1b,Tubb4b,Tubb5,Ube2c,Ube2s	21.52	0.00018	0.000978
GO:0044454	nuclear chromosome part	cellular_component	535	6	Cdk1,Cenpa,H2afv,H2afz,Hmgb2,Nucks1	0.9	0.00022	0.00115677
GO:0005622	intracellular	cellular_component	13386	30	Arl6ip1,Birc5,Ccnb2,Cdc20,Cdca3,Cdk1,Cenpa,Cks1b,Cks2,Dut,Gpx2,H2afv,H2afz,Hist1h2ap,Hmgb1,Hmgb2,Hmgn2,Nucks1,Ptma,Ran,Ranbp1,Spc24,Sprr2a3,Stmn1,Top2a,Tuba1b,Tubb4b,Tubb5,Ube2c,Ube2s	22.4	0.00054	0.00275063
GO:0000777	condensed chromosome kinetochore	cellular_component	97	3	Birc5,Cenpa,Spc24	0.16	0.00056	0.00276606
GO:1902911	protein kinase complex	cellular_component	100	3	Cdk1,Cks1b,Cks2	0.17	0.00061	0.00292441
GO:0000779	condensed chromosome, centromeric region	cellular_component	110	3	Birc5,Cenpa,Spc24	0.18	0.00081	0.00377229
GO:0005814	centriole	cellular_component	120	3	Birc5,Ran,Top2a	0.2	0.00104	0.00470889
GO:0000776	kinetochore	cellular_component	124	3	Birc5,Cenpa,Spc24	0.21	0.00115	0.00506622
GO:1990234	transferase complex	cellular_component	755	6	Cdc20,Cdk1,Cks1b,Cks2,Ube2c,Ube2s	1.26	0.00138	0.00591947
GO:0043227	membrane-bounded organelle	cellular_component	11321	27	Arl6ip1,Birc5,Ccnb2,Cdc20,Cdk1,Cenpa,Dut,Gpx2,H2afv,H2afz,Hist1h2ap,Hmgb1,Hmgb2,Hmgn2,Nucks1,Ptma,Ran,Ranbp1,Spc24,Sprr2a3,Stmn1,Top2a,Tuba1b,Tubb4b,Tubb5,Ube2c,Ube2s	18.94	0.00152	0.00635282
GO:0098687	chromosomal region	cellular_component	312	4	Birc5,Cdk1,Cenpa,Spc24	0.52	0.00173	0.00680978
GO:0005720	nuclear heterochromatin	cellular_component	38	2	Cenpa,H2afz	0.06	0.00183	0.00680978
GO:0070062	extracellular exosome	cellular_component	2531	11	Cdk1,Dut,Gpx2,H2afv,H2afz,Ptma,Ran,Stmn1,Tuba1b,Tubb4b,Tubb5	4.24	0.00184	0.00680978
GO:1903561	extracellular vesicle	cellular_component	2531	11	Cdk1,Dut,Gpx2,H2afv,H2afz,Ptma,Ran,Stmn1,Tuba1b,Tubb4b,Tubb5	4.24	0.00184	0.00680978
GO:0043230	extracellular organelle	cellular_component	2537	11	Cdk1,Dut,Gpx2,H2afv,H2afz,Ptma,Ran,Stmn1,Tuba1b,Tubb4b,Tubb5	4.25	0.00188	0.00680978
GO:0065010	extracellular membrane-bounded organelle	cellular_component	2537	11	Cdk1,Dut,Gpx2,H2afv,H2afz,Ptma,Ran,Stmn1,Tuba1b,Tubb4b,Tubb5	4.25	0.00188	0.00680978
GO:0030496	midbody	cellular_component	153	3	Birc5,Cdk1,Ran	0.26	0.0021	0.0074413
GO:0044450	microtubule organizing center part	cellular_component	161	3	Birc5,Ran,Top2a	0.27	0.00242	0.00839277
GO:0005876	spindle microtubule	cellular_component	47	2	Birc5,Cdk1	0.08	0.0028	0.00950833
GO:0000775	chromosome, centromeric region	cellular_component	180	3	Birc5,Cenpa,Spc24	0.3	0.00332	0.0104696
GO:0009330	DNA topoisomerase complex (ATP-hydrolyzing)	cellular_component	2	1	Top2a	0	0.00334	0.0104696
GO:0042565	RNA nuclear export complex	cellular_component	2	1	Ran	0	0.00334	0.0104696
GO:0097125	cyclin B1-CDK1 complex	cellular_component	2	1	Cdk1	0	0.00334	0.0104696
GO:0005881	cytoplasmic microtubule	cellular_component	58	2	Birc5,Tuba1b	0.1	0.00423	0.0130092
GO:0005829	cytosol	cellular_component	3259	12	Arl6ip1,Birc5,Ccnb2,Cdca3,Cdk1,Gpx2,Ptma,Ranbp1,Stmn1,Tuba1b,Tubb5,Ube2c	5.45	0.00444	0.0134022
GO:0000939	condensed chromosome inner kinetochore	cellular_component	3	1	Cenpa	0.01	0.00501	0.0145827
GO:0031074	nucleocytoplasmic shuttling complex	cellular_component	3	1	Ran	0.01	0.00501	0.0145827
GO:0019005	SCF ubiquitin ligase complex	cellular_component	65	2	Cks1b,Cks2	0.11	0.00528	0.0150989
GO:0043229	intracellular organelle	cellular_component	11376	26	Arl6ip1,Birc5,Ccnb2,Cdc20,Cdk1,Cenpa,Dut,H2afv,H2afz,Hist1h2ap,Hmgb1,Hmgb2,Hmgn2,Nucks1,Ptma,Ran,Ranbp1,Spc24,Sprr2a3,Stmn1,Top2a,Tuba1b,Tubb4b,Tubb5,Ube2c,Ube2s	19.04	0.00619	0.0172832
GO:0044421	extracellular region part	cellular_component	3879	13	Cdk1,Dut,Gpx2,H2afv,H2afz,Hmgb1,Hmgb2,Ptma,Ran,Stmn1,Tuba1b,Tubb4b,Tubb5	6.49	0.00656	0.0172832
GO:0005784	Sec61 translocon complex	cellular_component	4	1	Arl6ip1	0.01	0.00668	0.0172832
GO:0031021	interphase microtubule organizing center	cellular_component	4	1	Birc5	0.01	0.00668	0.0172832
GO:0031262	Ndc80 complex	cellular_component	4	1	Spc24	0.01	0.00668	0.0172832
GO:0071256	translocon complex	cellular_component	4	1	Arl6ip1	0.01	0.00668	0.0172832
GO:0005576	extracellular region	cellular_component	4405	14	Cdk1,Dut,Gpx2,H2afv,H2afz,Hmgb1,Hmgb2,Ptma,Ran,Stmn1,Tuba1b,Tubb4b,Tubb5,Wfdc18	7.37	0.00724	0.0182309
GO:0043226	organelle	cellular_component	12206	27	Arl6ip1,Birc5,Ccnb2,Cdc20,Cdk1,Cenpa,Dut,Gpx2,H2afv,H2afz,Hist1h2ap,Hmgb1,Hmgb2,Hmgn2,Nucks1,Ptma,Ran,Ranbp1,Spc24,Sprr2a3,Stmn1,Top2a,Tuba1b,Tubb4b,Tubb5,Ube2c,Ube2s	20.42	0.00727	0.0182309
GO:0031981	nuclear lumen	cellular_component	3480	12	Birc5,Cdk1,Cenpa,Dut,H2afv,H2afz,Hmgb2,Nucks1,Ptma,Ran,Spc24,Top2a	5.82	0.00765	0.0186599
GO:0031974	membrane-enclosed lumen	cellular_component	3949	13	Birc5,Cdk1,Cenpa,Dut,H2afv,H2afz,Hmgb2,Nucks1,Ptma,Ran,Spc24,Top2a,Tubb5	6.61	0.00767	0.0186599
GO:0001740	Barr body	cellular_component	5	1	H2afz	0.01	0.00834	0.0194436
GO:0032133	chromosome passenger complex	cellular_component	5	1	Birc5	0.01	0.00834	0.0194436
GO:0061695	transferase complex, transferring phosphorus-containing groups	cellular_component	251	3	Cdk1,Cks1b,Cks2	0.42	0.00835	0.0194436
GO:0000792	heterochromatin	cellular_component	84	2	Cenpa,H2afz	0.14	0.00867	0.0199044
GO:1902494	catalytic complex	cellular_component	1102	6	Cdc20,Cdk1,Cks1b,Cks2,Ube2c,Ube2s	1.84	0.00893	0.0202165
GO:0043231	intracellular membrane-bounded organelle	cellular_component	10322	24	Arl6ip1,Birc5,Ccnb2,Cdc20,Cdk1,Cenpa,Dut,H2afv,H2afz,Hist1h2ap,Hmgb1,Hmgb2,Hmgn2,Nucks1,Ptma,Ran,Ranbp1,Spc24,Sprr2a3,Top2a,Tubb4b,Tubb5,Ube2c,Ube2s	17.27	0.01038	0.0231773
GO:0031988	membrane-bounded vesicle	cellular_component	3210	11	Cdk1,Dut,Gpx2,H2afv,H2afz,Ptma,Ran,Stmn1,Tuba1b,Tubb4b,Tubb5	5.37	0.01183	0.026058
GO:0000805	X chromosome	cellular_component	8	1	H2afz	0.01	0.01331	0.0285464
GO:0031618	nuclear pericentric heterochromatin	cellular_component	8	1	Cenpa	0.01	0.01331	0.0285464
GO:0002177	manchette	cellular_component	9	1	Ran	0.02	0.01496	0.0316686
GO:0005819	spindle	cellular_component	318	3	Birc5,Cdc20,Cdk1	0.53	0.01579	0.0329971
GO:0005730	nucleolus	cellular_component	914	5	Hmgb2,Nucks1,Ran,Spc24,Top2a	1.53	0.01689	0.034849
GO:0070013	intracellular organelle lumen	cellular_component	3870	12	Birc5,Cdk1,Cenpa,Dut,H2afv,H2afz,Hmgb2,Nucks1,Ptma,Ran,Spc24,Top2a	6.48	0.01774	0.0361452
GO:0043233	organelle lumen	cellular_component	3883	12	Birc5,Cdk1,Cenpa,Dut,H2afv,H2afz,Hmgb2,Nucks1,Ptma,Ran,Spc24,Top2a	6.5	0.0182	0.0362973
GO:0000778	condensed nuclear chromosome kinetochore	cellular_component	11	1	Cenpa	0.02	0.01826	0.0362973
GO:0031982	vesicle	cellular_component	3428	11	Cdk1,Dut,Gpx2,H2afv,H2afz,Ptma,Ran,Stmn1,Tuba1b,Tubb4b,Tubb5	5.74	0.01903	0.0373722
GO:0005737	cytoplasm	cellular_component	10124	23	Arl6ip1,Birc5,Ccnb2,Cdc20,Cdca3,Cdk1,Dut,Gpx2,Hmgb1,Hmgb2,Hmgn2,Nucks1,Ptma,Ran,Ranbp1,Sprr2a3,Stmn1,Top2a,Tuba1b,Tubb4b,Tubb5,Ube2c,Ube2s	16.94	0.02052	0.0398186
GO:0005641	nuclear envelope lumen	cellular_component	13	1	Tubb5	0.02	0.02154	0.0413061
GO:0000788	nuclear nucleosome	cellular_component	17	1	Cenpa	0.03	0.02808	0.0532214
GO:0005721	pericentric heterochromatin	cellular_component	19	1	Cenpa	0.03	0.03133	0.0586987
GO:0001673	male germ cell nucleus	cellular_component	21	1	Ran	0.04	0.03458	0.0640516
GO:0030867	rough endoplasmic reticulum membrane	cellular_component	22	1	Arl6ip1	0.04	0.03619	0.0662806
GO:0000780	condensed nuclear chromosome, centromeric region	cellular_component	23	1	Cenpa	0.04	0.03781	0.0684781
GO:0043209	myelin sheath	cellular_component	196	2	Tuba1b,Tubb4b	0.33	0.04237	0.0758935
GO:0043073	germ cell nucleus	cellular_component	28	1	Ran	0.05	0.04584	0.0812165
GO:0005719	nuclear euchromatin	cellular_component	29	1	H2afz	0.05	0.04744	0.0831475
GO:0008301	DNA binding, bending	molecular_function	16	3	Hmgb1,Hmgb2,Top2a	0.03	2.6e-06	0.0005278
GO:0043566	structure-specific DNA binding	molecular_function	269	6	Cenpa,H2afz,Hmgb1,Hmgb2,Hmgn2,Nucks1	0.47	5.7e-06	0.00057855
GO:0046982	protein heterodimerization activity	molecular_function	509	7	Birc5,Cenpa,H2afv,H2afz,Hist1h2ap,Ran,Top2a	0.88	2e-05	0.00087
GO:0003682	chromatin binding	molecular_function	521	7	Cdk1,Cenpa,Cks2,H2afz,Hmgn2,Nucks1,Top2a	0.9	2.4e-05	0.00087
GO:0031492	nucleosomal DNA binding	molecular_function	34	3	Cenpa,H2afz,Hmgn2	0.06	2.7e-05	0.00087
GO:0097100	supercoiled DNA binding	molecular_function	5	2	Hmgb1,Hmgb2	0.01	2.9e-05	0.00087
GO:0044877	macromolecular complex binding	molecular_function	1546	11	Birc5,Cdc20,Cdk1,Cenpa,Cks2,H2afz,Hmgn2,Nucks1,Ran,Top2a,Tubb5	2.68	3e-05	0.00087
GO:0031491	nucleosome binding	molecular_function	52	3	Cenpa,H2afz,Hmgn2	0.09	9.8e-05	0.00248675
GO:0005515	protein binding	molecular_function	8256	24	Arl6ip1,Birc5,Ccnb2,Cdc20,Cdk1,Cenpa,Cks1b,Cks2,H2afv,H2afz,Hist1h2ap,Hmgb1,Hmgb2,Hmgn2,Nucks1,Ptma,Ran,Ranbp1,Stmn1,Top2a,Tuba1b,Tubb5,Ube2c,Ube2s	14.33	0.00022	0.00496222
GO:0005200	structural constituent of cytoskeleton	molecular_function	71	3	Tuba1b,Tubb4b,Tubb5	0.12	0.00025	0.00498273
GO:0003725	double-stranded RNA binding	molecular_function	73	3	Hmgb1,Tuba1b,Tubb4b	0.13	0.00027	0.00498273
GO:0031490	chromatin DNA binding	molecular_function	97	3	Cenpa,H2afz,Hmgn2	0.17	0.00062	0.00907529
GO:0043130	ubiquitin binding	molecular_function	99	3	Cks1b,Cks2,Top2a	0.17	0.00066	0.00907529
GO:0004693	cyclin-dependent protein serine/threonine kinase activity	molecular_function	100	3	Cdk1,Cks1b,Cks2	0.17	0.00068	0.00907529
GO:0097472	cyclin-dependent protein kinase activity	molecular_function	100	3	Cdk1,Cks1b,Cks2	0.17	0.00068	0.00907529
GO:0019899	enzyme binding	molecular_function	1850	10	Birc5,Cdc20,Cks1b,Cks2,Ranbp1,Top2a,Tuba1b,Tubb5,Ube2c,Ube2s	3.21	0.00074	0.00907529
GO:0003690	double-stranded DNA binding	molecular_function	104	3	Hmgb1,Hmgb2,Nucks1	0.18	0.00076	0.00907529
GO:0032182	ubiquitin-like protein binding	molecular_function	118	3	Cks1b,Cks2,Top2a	0.2	0.0011	0.0124056
GO:0032403	protein complex binding	molecular_function	999	7	Birc5,Cdc20,Cenpa,H2afz,Hmgn2,Ran,Tubb5	1.73	0.00131	0.0139963
GO:0008536	Ran GTPase binding	molecular_function	32	2	Birc5,Ranbp1	0.06	0.0014	0.01421
GO:0031625	ubiquitin protein ligase binding	molecular_function	298	4	Tuba1b,Tubb5,Ube2c,Ube2s	0.52	0.00166	0.0147175
GO:0000401	open form four-way junction DNA binding	molecular_function	1	1	Hmgb1	0	0.00174	0.0147175
GO:0000402	crossed form four-way junction DNA binding	molecular_function	1	1	Hmgb1	0	0.00174	0.0147175
GO:0004170	dUTP diphosphatase activity	molecular_function	1	1	Dut	0	0.00174	0.0147175
GO:0044389	ubiquitin-like protein ligase binding	molecular_function	311	4	Tuba1b,Tubb5,Ube2c,Ube2s	0.54	0.00194	0.0157528
GO:0042393	histone binding	molecular_function	159	3	Cks1b,Cks2,Ptma	0.28	0.00258	0.0198489
GO:1901363	heterocyclic compound binding	molecular_function	5845	18	Cdk1,Cenpa,Dut,H2afv,H2afz,Hist1h2ap,Hmgb1,Hmgb2,Hmgn2,Nucks1,Ran,Ranbp1,Top2a,Tuba1b,Tubb4b,Tubb5,Ube2c,Ube2s	10.15	0.00264	0.0198489
GO:0097159	organic cyclic compound binding	molecular_function	5933	18	Cdk1,Cenpa,Dut,H2afv,H2afz,Hist1h2ap,Hmgb1,Hmgb2,Hmgn2,Nucks1,Ran,Ranbp1,Top2a,Tuba1b,Tubb4b,Tubb5,Ube2c,Ube2s	10.3	0.00319	0.0207179
GO:0004842	ubiquitin-protein transferase activity	molecular_function	358	4	Birc5,Cdc20,Ube2c,Ube2s	0.62	0.00322	0.0207179
GO:0005525	GTP binding	molecular_function	360	4	Ran,Tuba1b,Tubb4b,Tubb5	0.62	0.00329	0.0207179
GO:0032561	guanyl ribonucleotide binding	molecular_function	601	5	Ran,Ranbp1,Tuba1b,Tubb4b,Tubb5	1.04	0.00344	0.0207179
GO:0019001	guanyl nucleotide binding	molecular_function	602	5	Ran,Ranbp1,Tuba1b,Tubb4b,Tubb5	1.05	0.00346	0.0207179
GO:0003681	bent DNA binding	molecular_function	2	1	Hmgb1	0	0.00347	0.0207179
GO:0044378	non-sequence-specific DNA binding, bending	molecular_function	2	1	Hmgb2	0	0.00347	0.0207179
GO:0019787	ubiquitin-like protein transferase activity	molecular_function	378	4	Birc5,Cdc20,Ube2c,Ube2s	0.66	0.00392	0.0226119
GO:0000287	magnesium ion binding	molecular_function	186	3	Dut,Ran,Top2a	0.32	0.00401	0.0226119
GO:0003723	RNA binding	molecular_function	1582	8	Dut,Hmgb1,Hmgb2,Nucks1,Ran,Top2a,Tuba1b,Tubb4b	2.75	0.00445	0.0238017
GO:0016881	acid-amino acid ligase activity	molecular_function	396	4	Birc5,Cdc20,Ube2c,Ube2s	0.69	0.00462	0.0238017
GO:0003677	DNA binding	molecular_function	1961	9	Cenpa,H2afv,H2afz,Hist1h2ap,Hmgb1,Hmgb2,Hmgn2,Nucks1,Top2a	3.4	0.00464	0.0238017
GO:0046983	protein dimerization activity	molecular_function	1251	7	Birc5,Cenpa,H2afv,H2afz,Hist1h2ap,Ran,Top2a	2.17	0.00469	0.0238017
GO:0097367	carbohydrate derivative binding	molecular_function	2384	10	Cdk1,Hmgb1,Ran,Ranbp1,Top2a,Tuba1b,Tubb4b,Tubb5,Ube2c,Ube2s	4.14	0.00515	0.0254988
GO:0032550	purine ribonucleoside binding	molecular_function	2028	9	Cdk1,Ran,Ranbp1,Top2a,Tuba1b,Tubb4b,Tubb5,Ube2c,Ube2s	3.52	0.00581	0.0264332
GO:0001883	purine nucleoside binding	molecular_function	2031	9	Cdk1,Ran,Ranbp1,Top2a,Tuba1b,Tubb4b,Tubb5,Ube2c,Ube2s	3.53	0.00587	0.0264332
GO:0032549	ribonucleoside binding	molecular_function	2031	9	Cdk1,Ran,Ranbp1,Top2a,Tuba1b,Tubb4b,Tubb5,Ube2c,Ube2s	3.53	0.00587	0.0264332
GO:0003676	nucleic acid binding	molecular_function	3737	13	Cenpa,Dut,H2afv,H2afz,Hist1h2ap,Hmgb1,Hmgb2,Hmgn2,Nucks1,Ran,Top2a,Tuba1b,Tubb4b	6.49	0.00599	0.0264332
GO:0001882	nucleoside binding	molecular_function	2039	9	Cdk1,Ran,Ranbp1,Top2a,Tuba1b,Tubb4b,Tubb5,Ube2c,Ube2s	3.54	0.00602	0.0264332
GO:0016879	ligase activity, forming carbon-nitrogen bonds	molecular_function	429	4	Birc5,Cdc20,Ube2c,Ube2s	0.74	0.00612	0.0264332
GO:0032555	purine ribonucleotide binding	molecular_function	2059	9	Cdk1,Ran,Ranbp1,Top2a,Tuba1b,Tubb4b,Tubb5,Ube2c,Ube2s	3.57	0.00642	0.0271512
GO:0017076	purine nucleotide binding	molecular_function	2068	9	Cdk1,Ran,Ranbp1,Top2a,Tuba1b,Tubb4b,Tubb5,Ube2c,Ube2s	3.59	0.00661	0.0272832
GO:0032553	ribonucleotide binding	molecular_function	2073	9	Cdk1,Ran,Ranbp1,Top2a,Tuba1b,Tubb4b,Tubb5,Ube2c,Ube2s	3.6	0.00672	0.0272832
GO:0010858	calcium-dependent protein kinase regulator activity	molecular_function	4	1	Hmgb1	0.01	0.00693	0.0275841
GO:0070883	pre-miRNA binding	molecular_function	5	1	Ran	0.01	0.00865	0.0337683
GO:0016462	pyrophosphatase activity	molecular_function	1412	7	Dut,Ran,Ranbp1,Top2a,Tuba1b,Tubb4b,Tubb5	2.45	0.00904	0.0338825
GO:0016818	hydrolase activity, acting on acid anhydrides, in phosphorus-containing anhydrides	molecular_function	1414	7	Dut,Ran,Ranbp1,Top2a,Tuba1b,Tubb4b,Tubb5	2.45	0.00911	0.0338825
GO:0016817	hydrolase activity, acting on acid anhydrides	molecular_function	1416	7	Dut,Ran,Ranbp1,Top2a,Tuba1b,Tubb4b,Tubb5	2.46	0.00918	0.0338825
GO:0035639	purine ribonucleoside triphosphate binding	molecular_function	1803	8	Cdk1,Ran,Top2a,Tuba1b,Tubb4b,Tubb5,Ube2c,Ube2s	3.13	0.00976	0.0350852
GO:0003824	catalytic activity	molecular_function	7078	19	Arl6ip1,Birc5,Cdc20,Cdk1,Cks1b,Cks2,Dut,Gpx2,Hmgb1,Hmgb2,Ran,Ranbp1,Top2a,Tuba1b,Tubb4b,Tubb5,Ube2c,Ube2s,Wfdc18	12.29	0.01005	0.0350852
GO:0036094	small molecule binding	molecular_function	2625	10	Cdk1,Hmgb1,Ran,Ranbp1,Top2a,Tuba1b,Tubb4b,Tubb5,Ube2c,Ube2s	4.56	0.01022	0.0350852
GO:0000405	bubble DNA binding	molecular_function	6	1	Hmgb1	0.01	0.01037	0.0350852
GO:0010997	anaphase-promoting complex binding	molecular_function	6	1	Cdc20	0.01	0.01037	0.0350852
GO:0045296	cadherin binding	molecular_function	268	3	Ccnb2,Ran,Ranbp1	0.47	0.01096	0.0364734
GO:0003924	GTPase activity	molecular_function	812	5	Ran,Ranbp1,Tuba1b,Tubb4b,Tubb5	1.41	0.01204	0.037758
GO:0003918	DNA topoisomerase type II (ATP-hydrolyzing) activity	molecular_function	7	1	Top2a	0.01	0.01209	0.037758
GO:0050786	RAGE receptor binding	molecular_function	7	1	Hmgb2	0.01	0.01209	0.037758
GO:0061505	DNA topoisomerase II activity	molecular_function	7	1	Top2a	0.01	0.01209	0.037758
GO:0001158	enhancer sequence-specific DNA binding	molecular_function	98	2	H2afz,Hmgb2	0.17	0.01248	0.0383855
GO:0000166	nucleotide binding	molecular_function	2297	9	Cdk1,Ran,Ranbp1,Top2a,Tuba1b,Tubb4b,Tubb5,Ube2c,Ube2s	3.99	0.01301	0.0388387
GO:1901265	nucleoside phosphate binding	molecular_function	2297	9	Cdk1,Ran,Ranbp1,Top2a,Tuba1b,Tubb4b,Tubb5,Ube2c,Ube2s	3.99	0.01301	0.0388387
GO:0016874	ligase activity	molecular_function	538	4	Birc5,Cdc20,Ube2c,Ube2s	0.93	0.01334	0.0392467
GO:0042826	histone deacetylase binding	molecular_function	105	2	Cdc20,Top2a	0.18	0.01422	0.041238
GO:0035326	enhancer binding	molecular_function	108	2	H2afz,Hmgb2	0.19	0.015	0.0428873
GO:0047429	nucleoside-triphosphate diphosphatase activity	molecular_function	10	1	Dut	0.02	0.01723	0.0474032
GO:0097027	ubiquitin-protein transferase activator activity	molecular_function	10	1	Cdc20	0.02	0.01723	0.0474032
GO:0043168	anion binding	molecular_function	2835	10	Cdk1,Hmgb1,Ran,Ranbp1,Top2a,Tuba1b,Tubb4b,Tubb5,Ube2c,Ube2s	4.92	0.01728	0.0474032
GO:0003916	DNA topoisomerase activity	molecular_function	11	1	Top2a	0.02	0.01894	0.0512643
GO:0005198	structural molecule activity	molecular_function	628	4	Sprr2a3,Tuba1b,Tubb4b,Tubb5	1.09	0.02227	0.0588964
GO:0042288	MHC class I protein binding	molecular_function	13	1	Tubb5	0.02	0.02234	0.0588964
GO:0005092	GDP-dissociation inhibitor activity	molecular_function	14	1	Ranbp1	0.02	0.02404	0.0625656
GO:0032794	GTPase activating protein binding	molecular_function	15	1	Tubb5	0.03	0.02574	0.0653153
GO:0055106	ubiquitin-protein transferase regulator activity	molecular_function	15	1	Cdc20	0.03	0.02574	0.0653153
GO:0000400	four-way junction DNA binding	molecular_function	16	1	Hmgb1	0.03	0.02743	0.0673813
GO:0055103	ligase regulator activity	molecular_function	16	1	Cdc20	0.03	0.02743	0.0673813
GO:0017111	nucleoside-triphosphatase activity	molecular_function	1367	6	Ran,Ranbp1,Top2a,Tuba1b,Tubb4b,Tubb5	2.37	0.02755	0.0673813
GO:0008353	RNA polymerase II carboxy-terminal domain kinase activity	molecular_function	17	1	Cdk1	0.03	0.02912	0.0703733
GO:0005487	nucleocytoplasmic transporter activity	molecular_function	18	1	Ran	0.03	0.0308	0.0735576
GO:0004602	glutathione peroxidase activity	molecular_function	19	1	Gpx2	0.03	0.03249	0.0766915
GO:0016787	hydrolase activity	molecular_function	3606	11	Arl6ip1,Birc5,Dut,Hmgb2,Ran,Ranbp1,Top2a,Tuba1b,Tubb4b,Tubb5,Wfdc18	6.26	0.03335	0.0776475
GO:0050839	cell adhesion molecule binding	molecular_function	411	3	Ccnb2,Ran,Ranbp1	0.71	0.03366	0.0776475
GO:0030234	enzyme regulator activity	molecular_function	1097	5	Birc5,Cdc20,Hmgb1,Ranbp1,Wfdc18	1.9	0.03852	0.0878602
GO:0000217	DNA secondary structure binding	molecular_function	23	1	Hmgb1	0.04	0.0392	0.0884178
GO:0042287	MHC protein binding	molecular_function	24	1	Tubb5	0.04	0.04087	0.0907322
GO:0008022	protein C-terminus binding	molecular_function	186	2	Cdc20,Top2a	0.32	0.04112	0.0907322
GO:0042056	chemoattractant activity	molecular_function	25	1	Hmgb2	0.04	0.04254	0.0928561
GO:0035173	histone kinase activity	molecular_function	26	1	Cdk1	0.05	0.0442	0.0954532
GO:0043027	cysteine-type endopeptidase inhibitor activity involved in apoptotic process	molecular_function	29	1	Birc5	0.05	0.04918	0.10509

## Sheet: Cluster14_Endothelial_Cells
GO_ID	GO_term	GO_category	Annotated	Significant	SymbolList	Expected	classic_fisher	FDR
GO:0001944	vasculature development	biological_process	648	39	Adamts1,Apoe,Apold1,Cav1,Cd34,Cdh5,Clic4,Col4a1,Col4a2,Ecscr,Efna1,Egfl7,Elk3,Emcn,Eng,Epas1,F3,Flt1,Heg1,Hspb1,Id1,Kdr,Klf4,Mef2c,Mmrn2,Nrp1,Nrp2,Pecam1,Plpp3,Ptprb,Ramp2,Rgcc,Rhoj,S1pr1,Sat1,Socs3,Sparc,Tcf4,Tie1	6.59	1.2e-19	4.0634e-16
GO:0001568	blood vessel development	biological_process	621	38	Adamts1,Apoe,Apold1,Cav1,Cd34,Cdh5,Clic4,Col4a1,Col4a2,Ecscr,Efna1,Egfl7,Elk3,Emcn,Eng,Epas1,F3,Flt1,Heg1,Hspb1,Id1,Kdr,Klf4,Mef2c,Mmrn2,Nrp1,Nrp2,Pecam1,Plpp3,Ptprb,Ramp2,Rgcc,S1pr1,Sat1,Socs3,Sparc,Tcf4,Tie1	6.31	2.2e-19	4.0634e-16
GO:0001525	angiogenesis	biological_process	430	32	Adamts1,Apold1,Cav1,Cd34,Clic4,Col4a1,Col4a2,Ecscr,Efna1,Egfl7,Elk3,Emcn,Eng,Epas1,F3,Flt1,Hspb1,Id1,Kdr,Klf4,Mmrn2,Nrp1,Nrp2,Pecam1,Ptprb,Ramp2,Rgcc,S1pr1,Sat1,Sparc,Tcf4,Tie1	4.37	7.4e-19	9.11187e-16
GO:0070887	cellular response to chemical stimulus	biological_process	2293	70	Ackr1,B2m,Bambi,Bcr,Bgn,Cav1,Ccl21a,Cd34,Cd9,Cdh1,Cdh5,Cldn5,Clic4,Col4a1,Col4a2,Cxcl1,Ehd4,Eng,Epas1,Ezr,F3,Fabp4,Fbln5,Fkbp1a,Flt1,Gas6,Gsta4,Gsto1,Hspb1,Icam1,Id1,Id3,Ifitm3,Igfbp5,Iigp1,Il6st,Kdr,Klf2,Klf4,Krt18,Krt8,Lcn2,Lmo2,Ltbp4,Mef2c,Mmrn2,Msn,Mt1,Mt2,Mup20,Nfkbia,Nrp1,Nrp2,Pde4b,Pim1,Pim3,Plvap,Ramp2,Rgcc,S1pr1,Scarb1,Selp,Socs2,Socs3,Sparc,Tcf4,Tff2,Timp2,Timp3,Vim	23.31	1.2e-18	1.1082e-15
GO:0048514	blood vessel morphogenesis	biological_process	524	34	Adamts1,Apoe,Apold1,Cav1,Cd34,Clic4,Col4a1,Col4a2,Ecscr,Efna1,Egfl7,Elk3,Emcn,Eng,Epas1,F3,Flt1,Heg1,Hspb1,Id1,Kdr,Klf4,Mmrn2,Nrp1,Nrp2,Pecam1,Ptprb,Ramp2,Rgcc,S1pr1,Sat1,Sparc,Tcf4,Tie1	5.33	3.7e-18	2.73356e-15
GO:0072358	cardiovascular system development	biological_process	996	44	Adamts1,Apoe,Apold1,Cav1,Cd34,Cdh5,Clic4,Col4a1,Col4a2,Ece1,Ecscr,Efna1,Egfl7,Elk3,Emcn,Eng,Epas1,F3,Fkbp1a,Flt1,Heg1,Hspb1,Id1,Id3,Ifitm2,Kdr,Klf4,Mef2c,Mmrn2,Nrp1,Nrp2,Pecam1,Pim1,Plpp3,Ptprb,Ramp2,Rgcc,Rhoj,S1pr1,Sat1,Socs3,Sparc,Tcf4,Tie1	10.12	5e-17	2.63857e-14
GO:0072359	circulatory system development	biological_process	996	44	Adamts1,Apoe,Apold1,Cav1,Cd34,Cdh5,Clic4,Col4a1,Col4a2,Ece1,Ecscr,Efna1,Egfl7,Elk3,Emcn,Eng,Epas1,F3,Fkbp1a,Flt1,Heg1,Hspb1,Id1,Id3,Ifitm2,Kdr,Klf4,Mef2c,Mmrn2,Nrp1,Nrp2,Pecam1,Pim1,Plpp3,Ptprb,Ramp2,Rgcc,Rhoj,S1pr1,Sat1,Socs3,Sparc,Tcf4,Tie1	10.12	5e-17	2.63857e-14
GO:0071310	cellular response to organic substance	biological_process	1888	59	Ackr1,Bambi,Bcr,Bgn,Cav1,Ccl21a,Cd9,Cdh1,Cdh5,Cldn5,Col4a1,Col4a2,Cxcl1,Ehd4,Eng,Ezr,F3,Fabp4,Fkbp1a,Flt1,Gas6,Hspb1,Icam1,Id1,Id3,Ifitm3,Igfbp5,Iigp1,Il6st,Kdr,Klf2,Klf4,Krt18,Krt8,Lcn2,Lmo2,Ltbp4,Mef2c,Mmrn2,Msn,Mup20,Nfkbia,Nrp1,Nrp2,Pde4b,Pim1,Pim3,Plvap,Ramp2,Scarb1,Selp,Socs2,Socs3,Sparc,Tcf4,Tff2,Timp2,Timp3,Vim	19.19	7.1e-16	3.27843e-13
GO:0010033	response to organic substance	biological_process	2701	70	Ackr1,B2m,Bambi,Bcr,Bgn,Bst2,Cav1,Ccl21a,Cd9,Cdh1,Cdh5,Cldn5,Cldn7,Clu,Col4a1,Col4a2,Cxcl1,Ehd4,Eng,Ezr,F3,Fabp4,Fkbp1a,Flt1,Gas6,Gsta4,Hspb1,Icam1,Id1,Id3,Ifitm2,Ifitm3,Igfbp5,Iigp1,Il6st,Isg15,Kdr,Klf2,Klf4,Krt18,Krt19,Krt8,Lcn2,Lmo2,Ltbp4,Ly6d,Mef2c,Mmrn2,Msn,Mup20,Nfkbia,Nrp1,Nrp2,Pde4b,Pim1,Pim3,Plvap,Ramp2,Scarb1,Selp,Slc3a2,Socs2,Socs3,Sparc,Tcf4,Tff2,Tie1,Timp2,Timp3,Vim	27.45	7.5e-15	3.07833e-12
GO:0048519	negative regulation of biological process	biological_process	4554	94	Adamts1,Adgrf5,Ambp,Apoe,B2m,Bambi,Bcr,Bgn,Bst2,Cav1,Ccl21a,Cd200,Cd34,Cd9,Cdh1,Cdh5,Chchd10,Ckmt1,Cldn7,Clic4,Clu,Cnn3,Col4a2,Ctla2a,Ecscr,Efna1,Egfl7,Elk3,Eng,Epcam,Ezr,Fabp4,Fkbp1a,Gas6,Gem,Gnai2,Gsto1,H2-D1,Hspb1,Icam1,Id1,Id3,Ier3,Ifitm2,Ifitm3,Igfbp3,Igfbp5,Il6st,Isg15,Itm2b,Jam2,Kdr,Klf2,Klf4,Krt18,Lmo2,Mef2c,Mmrn2,Mt1,Mt2,Mup20,Nfkbia,Nrp1,Pde4b,Pim1,Pim3,Plpp3,Podxl,Ppp1r2,Prex2,Procr,Ra…	46.29	1.9e-14	6.38055e-12
GO:0040012	regulation of locomotion	biological_process	785	36	Apoe,Bcr,Bst2,Cav1,Ccl21a,Cdh1,Cldn7,Clic4,Cxcl1,Efna1,Egfl7,Eng,Epcam,Flt1,Gas6,Hspb1,Icam1,Ifitm2,Ifitm3,Igfbp3,Igfbp5,Kdr,Klf4,Mmrn2,Msn,Nrp1,Pecam1,Plpp3,Plvap,Podxl,Rgcc,S1pr1,Selp,Sparc,Tff2,Tie1	7.98	1.9e-14	6.38055e-12
GO:0048731	system development	biological_process	4389	91	Adamts1,Apoe,Apold1,B2m,Bambi,Bcr,Cav1,Ccl21a,Cd34,Cd9,Cdh1,Cdh5,Cldn5,Clic4,Clu,Col4a1,Col4a2,Crip2,Ctla2a,Cytl1,Dbi,Ece1,Ecscr,Efna1,Egfl7,Elk3,Eln,Emcn,Eng,Epas1,Epcam,F3,Fam213a,Fkbp1a,Flt1,Gas6,Gsta3,H2-D1,Heg1,Hspb1,Id1,Id3,Ifitm2,Igfbp3,Igfbp5,Igfbp7,Il6st,Isg15,Itm2b,Kdr,Klf2,Klf4,Klf7,Krt19,Krt8,Lmo2,Ly6d,Mef2c,Mgp,Mmrn2,Msn,Mt2,Nfkbia,Nrp1,Nrp2,Pecam1,Pim1,Plpp3,Podxl,Prex2,Ptprb,Ramp2,…	44.61	5.9e-14	1.81622e-11
GO:0048856	anatomical structure development	biological_process	5166	100	Adamts1,Apoe,Apold1,B2m,Bambi,Bcr,Cav1,Cbr1,Ccl21a,Cd34,Cd9,Cdc42ep3,Cdh1,Cdh5,Cldn5,Clic4,Clu,Cnn3,Col4a1,Col4a2,Crip2,Ctla2a,Cytl1,Dbi,Dmbt1,Ece1,Ecscr,Efna1,Egfl7,Elk3,Eln,Emcn,Eng,Epas1,Epcam,Ezr,F3,Fam213a,Fkbp1a,Flt1,Gas6,Gsta3,H2-D1,Heg1,Hspb1,Icam1,Id1,Id3,Ifitm2,Igfbp3,Igfbp5,Igfbp7,Il6st,Isg15,Itm2b,Kdr,Klf2,Klf4,Klf7,Krt19,Krt8,Lmo2,Ly6d,Mef2c,Mgp,Mmrn2,Msn,Mt2,Mup20,Nfkbia,Nrp1,Nrp2,P…	52.51	8.8e-14	2.42749e-11
GO:0051270	regulation of cellular component movement	biological_process	781	35	Apoe,Bcr,Bst2,Ccl21a,Cdh1,Cldn7,Clic4,Cxcl1,Efna1,Egfl7,Eng,Epcam,Flt1,Gas6,Hspb1,Icam1,Igfbp3,Igfbp5,Kdr,Klf4,Mmrn2,Msn,Nrp1,Pde4b,Pecam1,Plpp3,Plvap,Podxl,Rgcc,S1pr1,Scn1b,Selp,Sparc,Tff2,Tie1	7.94	9.2e-14	2.42749e-11
GO:0051239	regulation of multicellular organismal process	biological_process	2740	68	Ackr1,Adamts1,Apoe,Apold1,Atp1b1,B2m,Bambi,Bcr,Bst2,Cald1,Cav1,Cd34,Cd9,Cdh1,Clu,Col4a2,Ctla2a,Dbi,Dmbt1,Ecscr,Efna1,Eng,Epas1,Ezr,F3,Fam213a,Flt1,Gas6,Gnai2,Gpihbp1,H2-D1,Heg1,Hspb1,Id1,Id3,Igfbp3,Igfbp5,Il6st,Isg15,Kdr,Klf2,Klf4,Lmo2,Mef2c,Mgp,Mmrn2,Nfkbia,Nrp1,Pde4b,Pim1,Plpp3,Procr,Ramp2,Rgcc,S1pr1,Scn1b,Selp,Socs2,Sparc,Sptbn1,Srgn,Stmn2,Tcf4,Tff2,Tie1,Timp2,Tspan8,Vim	27.85	1.9e-13	4.67907e-11
GO:2000145	regulation of cell motility	biological_process	723	33	Apoe,Bcr,Bst2,Ccl21a,Cdh1,Cldn7,Clic4,Cxcl1,Efna1,Egfl7,Eng,Epcam,Flt1,Gas6,Hspb1,Icam1,Igfbp3,Igfbp5,Kdr,Klf4,Mmrn2,Msn,Nrp1,Pecam1,Plpp3,Plvap,Podxl,Rgcc,S1pr1,Selp,Sparc,Tff2,Tie1	7.35	3.2e-13	7.388e-11
GO:0022610	biological adhesion	biological_process	1343	45	Atp1b1,B2m,Cav1,Ccl21a,Cd200,Cd34,Cd9,Cdh1,Cdh5,Cldn2,Cldn5,Cldn7,Ctla2a,Efna1,Egfl7,Emcn,Eng,Epcam,Esam,Ezr,Fbln2,Fbln5,Fkbp1a,Gas6,Hspb1,Icam1,Icam2,Id1,Igfbp7,Il6st,Jam2,Kdr,Klf4,Msn,Muc1,Nrp1,Pecam1,Plpp3,Podxl,Rgcc,Rnd1,S1pr1,Scarb1,Selp,Vwf	13.65	5e-13	1.08647e-10
GO:0032502	developmental process	biological_process	5812	105	Adamts1,Adgrf5,Apoe,Apold1,B2m,Bambi,Bcr,Cav1,Cbr1,Ccl21a,Cd34,Cd9,Cdc42ep3,Cdh1,Cdh5,Cldn5,Clic4,Clu,Cnn3,Col4a1,Col4a2,Crip2,Csrp2,Ctla2a,Cytl1,Dbi,Dmbt1,Ebf1,Ece1,Ecscr,Efna1,Egfl7,Elk3,Eln,Emcn,Eng,Epas1,Epcam,Ezr,F3,Fabp4,Fam213a,Fkbp1a,Flt1,Gas6,Gsta3,H2-D1,Heg1,Hspb1,Icam1,Id1,Id3,Ifi27l2a,Ifitm2,Igfbp3,Igfbp5,Igfbp7,Il6st,Isg15,Itm2b,Kdr,Klf2,Klf4,Klf7,Krt19,Krt8,Lmo2,Ly6d,Mef2c,Mgp,Mmrn2…	59.08	1.2e-12	2.46267e-10
GO:0045765	regulation of angiogenesis	biological_process	224	19	Adamts1,Cd34,Col4a2,Ecscr,Efna1,Eng,F3,Flt1,Hspb1,Id1,Kdr,Klf4,Mmrn2,Nrp1,Ramp2,Rgcc,Sparc,Tcf4,Tie1	2.28	1.4e-12	2.72189e-10
GO:0007155	cell adhesion	biological_process	1332	44	Atp1b1,B2m,Cav1,Ccl21a,Cd200,Cd34,Cd9,Cdh1,Cdh5,Cldn2,Cldn5,Cldn7,Ctla2a,Efna1,Egfl7,Emcn,Eng,Epcam,Esam,Ezr,Fbln2,Fbln5,Fkbp1a,Gas6,Hspb1,Icam1,Icam2,Id1,Igfbp7,Il6st,Jam2,Kdr,Klf4,Msn,Muc1,Nrp1,Pecam1,Plpp3,Podxl,Rgcc,Rnd1,S1pr1,Selp,Vwf	13.54	1.6e-12	2.9552e-10
GO:0044767	single-organism developmental process	biological_process	5767	104	Adamts1,Adgrf5,Apoe,Apold1,B2m,Bambi,Bcr,Cav1,Cbr1,Ccl21a,Cd34,Cd9,Cdc42ep3,Cdh1,Cdh5,Cldn5,Clic4,Clu,Cnn3,Col4a1,Col4a2,Crip2,Csrp2,Ctla2a,Cytl1,Dbi,Dmbt1,Ebf1,Ece1,Ecscr,Efna1,Egfl7,Elk3,Eln,Emcn,Eng,Epas1,Epcam,Ezr,F3,Fabp4,Fam213a,Fkbp1a,Flt1,Gas6,Gsta3,H2-D1,Heg1,Hspb1,Icam1,Id1,Id3,Ifi27l2a,Ifitm2,Igfbp3,Igfbp5,Igfbp7,Il6st,Isg15,Itm2b,Kdr,Klf2,Klf4,Klf7,Krt19,Krt8,Lmo2,Ly6d,Mef2c,Mgp,Mmrn2…	58.62	2.1e-12	3.53339e-10
GO:0030334	regulation of cell migration	biological_process	684	31	Apoe,Bcr,Bst2,Ccl21a,Cdh1,Clic4,Cxcl1,Efna1,Egfl7,Eng,Flt1,Gas6,Hspb1,Icam1,Igfbp3,Igfbp5,Kdr,Klf4,Mmrn2,Msn,Nrp1,Pecam1,Plpp3,Plvap,Podxl,Rgcc,S1pr1,Selp,Sparc,Tff2,Tie1	6.95	2.2e-12	3.53339e-10
GO:0007275	multicellular organismal development	biological_process	4904	94	Adamts1,Apoe,Apold1,B2m,Bambi,Bcr,Cav1,Ccl21a,Cd34,Cd9,Cdh1,Cdh5,Cldn5,Clic4,Clu,Col4a1,Col4a2,Crip2,Csrp2,Ctla2a,Cytl1,Dbi,Dmbt1,Ebf1,Ece1,Ecscr,Efna1,Egfl7,Elk3,Eln,Emcn,Eng,Epas1,Epcam,F3,Fam213a,Fkbp1a,Flt1,Gas6,Gsta3,H2-D1,Heg1,Hspb1,Id1,Id3,Ifitm2,Igfbp3,Igfbp5,Igfbp7,Il6st,Isg15,Itm2b,Kdr,Klf2,Klf4,Klf7,Krt19,Krt8,Lmo2,Ly6d,Mef2c,Mgp,Mmrn2,Msn,Mt2,Nfkbia,Nrp1,Nrp2,Pecam1,Pim1,Plpp3,Podxl,P…	49.85	2.2e-12	3.53339e-10
GO:0065008	regulation of biological quality	biological_process	3368	74	Adgrf5,Apoe,Atp1b1,B2m,Bambi,Bcr,Bst2,Cav1,Ccl21a,Cd34,Cd9,Cdc42ep3,Cdh1,Cldn5,Clic4,Clu,Cxcl1,Dbi,Ece1,Efna1,Eln,Eng,Epas1,Ezr,F3,Fabp4,Fkbp1a,Gas6,Gpihbp1,Gsto1,Heg1,Hspb1,Icam1,Id1,Ier3,Ifitm2,Ifitm3,Igfbp5,Isg15,Kdr,Klf2,Lcn2,Lmo2,Ltbp4,Mef2c,Mmrn1,Msn,Mt1,Mt2,Mup20,Nfkbia,Nrp1,Pde4b,Pigr,Pim1,Pim3,Plpp3,Procr,Ramp2,Reg1,Rhoj,S1pr1,Scarb1,Scn1b,Selp,Slc4a4,Smpd3,Socs2,Sptbn1,Srgn,Tspan8,Ttr,V…	34.23	4.8e-12	7.388e-10
GO:1901342	regulation of vasculature development	biological_process	243	19	Adamts1,Cd34,Col4a2,Ecscr,Efna1,Eng,F3,Flt1,Hspb1,Id1,Kdr,Klf4,Mmrn2,Nrp1,Ramp2,Rgcc,Sparc,Tcf4,Tie1	2.47	6.1e-12	8.80877e-10
GO:0032879	regulation of localization	biological_process	2254	58	Apoe,Atp1b1,B2m,Bambi,Bcr,Bst2,Cav1,Ccl21a,Cd34,Cdh1,Cldn7,Clic4,Clu,Cxcl1,Efna1,Egfl7,Ehd4,Eng,Epcam,Ezr,Fkbp1a,Flt1,Fxyd3,Fxyd5,Fxyd6,Gas6,Gem,Gnai2,Gsto1,Hspb1,Icam1,Ier3,Igfbp3,Igfbp5,Kdr,Klf4,Mef2c,Mmrn2,Msn,Mup20,Nfkbia,Nrp1,Pde4b,Pecam1,Pim3,Plpp3,Plvap,Podxl,Rgcc,S1pr1,Scarb1,Scn1b,Selp,Sparc,Sptbn1,Srgn,Tff2,Tie1	22.91	6.2e-12	8.80877e-10
GO:0040011	locomotion	biological_process	1535	46	Apoe,Bambi,Bcr,Bst2,Cav1,Ccl21a,Cd34,Cdh1,Cldn7,Clic4,Cxcl1,Ecscr,Efna1,Egfl7,Eng,Epcam,Flt1,Gas6,Hspb1,Icam1,Ifitm2,Ifitm3,Igfbp3,Igfbp5,Kdr,Klf4,Klf7,Mef2c,Mmrn2,Msn,Nrp1,Nrp2,Pde4b,Pecam1,Plpp3,Plvap,Podxl,Rgcc,Rhoc,S1pr1,Scarb1,Scn1b,Selp,Sparc,Tff2,Tie1	15.6	1.3e-11	1.77859e-09
GO:0009653	anatomical structure morphogenesis	biological_process	2701	63	Adamts1,Apoe,Apold1,Bambi,Bcr,Cav1,Cd34,Cd9,Cdc42ep3,Cdh1,Clic4,Clu,Col4a1,Col4a2,Ece1,Ecscr,Efna1,Egfl7,Elk3,Emcn,Eng,Epas1,Ezr,F3,Fkbp1a,Flt1,Gas6,Heg1,Hspb1,Id1,Id3,Igfbp5,Kdr,Klf2,Klf4,Klf7,Krt19,Krt8,Mef2c,Mmrn2,Msn,Mup20,Nfkbia,Nrp1,Nrp2,Pecam1,Plpp3,Podxl,Prex2,Ptprb,Ramp2,Reg1,Rgcc,Rhoc,Rhoj,S1pr1,Sat1,Scn1b,Serpinh1,Socs3,Sparc,Tcf4,Tie1	27.45	3.7e-11	4.88136e-09
GO:0048523	negative regulation of cellular process	biological_process	4230	83	Adgrf5,Ambp,Apoe,B2m,Bambi,Bcr,Bgn,Bst2,Cav1,Ccl21a,Cd200,Cd34,Cd9,Cdh1,Cdh5,Ckmt1,Cldn7,Clic4,Clu,Ctla2a,Efna1,Egfl7,Elk3,Eng,Epcam,Ezr,Fabp4,Fkbp1a,Gas6,Gem,Gnai2,Gsto1,H2-D1,Hspb1,Icam1,Id1,Id3,Ier3,Ifitm2,Ifitm3,Igfbp3,Igfbp5,Il6st,Isg15,Itm2b,Jam2,Kdr,Klf4,Krt18,Lmo2,Mef2c,Mmrn2,Mt1,Mup20,Nfkbia,Nrp1,Pim1,Pim3,Plpp3,Podxl,Prex2,Ramp2,Reg1,Rgcc,Rnd1,S1pr1,Serpinh1,Slc9a3r2,Socs2,Socs3,Sparc,S…	43	4.5e-11	5.73207e-09
GO:0051241	negative regulation of multicellular organismal process	biological_process	1071	36	Adamts1,Apoe,B2m,Bcr,Bst2,Cd34,Cd9,Col4a2,Ecscr,Efna1,Ezr,Gas6,Gnai2,H2-D1,Id1,Id3,Igfbp5,Klf2,Klf4,Lmo2,Mef2c,Mmrn2,Nfkbia,Nrp1,Pde4b,Procr,Rgcc,Socs2,Sparc,Srgn,Stmn2,Tcf4,Tff2,Tie1,Tspan8,Vim	10.89	1.6e-10	1.97013e-08
GO:0016477	cell migration	biological_process	1187	38	Apoe,Bambi,Bcr,Bst2,Ccl21a,Cd34,Cdh1,Clic4,Cxcl1,Efna1,Egfl7,Eng,Flt1,Gas6,Hspb1,Icam1,Igfbp3,Igfbp5,Kdr,Klf4,Mef2c,Mmrn2,Msn,Nrp1,Nrp2,Pde4b,Pecam1,Plpp3,Plvap,Podxl,Rgcc,Rhoc,S1pr1,Scarb1,Selp,Sparc,Tff2,Tie1	12.07	1.8e-10	2.1449e-08
GO:0048870	cell motility	biological_process	1304	40	Apoe,Bambi,Bcr,Bst2,Ccl21a,Cd34,Cdh1,Cldn7,Clic4,Cxcl1,Efna1,Egfl7,Eng,Epcam,Flt1,Gas6,Hspb1,Icam1,Igfbp3,Igfbp5,Kdr,Klf4,Mef2c,Mmrn2,Msn,Nrp1,Nrp2,Pde4b,Pecam1,Plpp3,Plvap,Podxl,Rgcc,Rhoc,S1pr1,Scarb1,Selp,Sparc,Tff2,Tie1	13.25	2e-10	2.23879e-08
GO:0051674	localization of cell	biological_process	1305	40	Apoe,Bambi,Bcr,Bst2,Ccl21a,Cd34,Cdh1,Cldn7,Clic4,Cxcl1,Efna1,Egfl7,Eng,Epcam,Flt1,Gas6,Hspb1,Icam1,Igfbp3,Igfbp5,Kdr,Klf4,Mef2c,Mmrn2,Msn,Nrp1,Nrp2,Pde4b,Pecam1,Plpp3,Plvap,Podxl,Rgcc,Rhoc,S1pr1,Scarb1,Selp,Sparc,Tff2,Tie1	13.26	2e-10	2.23879e-08
GO:0042060	wound healing	biological_process	374	21	Apoe,Cav1,Cd34,Cd9,Elk3,Eng,F3,Gas6,Hspb1,Mmrn1,Pecam1,Plpp3,Procr,Reg1,Rhoc,Selp,Sparc,Tff2,Tff3,Tspan8,Vwf	3.8	2.3e-10	2.42749e-08
GO:0034097	response to cytokine	biological_process	724	29	Ackr1,Bgn,Bst2,Cav1,Ccl21a,Cxcl1,F3,Fabp4,Fkbp1a,Gas6,Ifitm2,Ifitm3,Iigp1,Il6st,Isg15,Klf2,Klf4,Krt18,Krt8,Lcn2,Nfkbia,Plvap,Selp,Socs2,Socs3,Sparc,Tff2,Timp2,Vim	7.36	2.3e-10	2.42749e-08
GO:0007167	enzyme linked receptor protein signaling pathway	biological_process	823	31	Bambi,Bcr,Cav1,Cdh5,Cldn5,Col4a1,Col4a2,Efna1,Eng,F3,Fkbp1a,Flt1,Gas6,Hspb1,Id1,Igfbp3,Igfbp4,Igfbp5,Il6st,Kdr,Ltbp4,Mmrn2,Mup20,Nrp1,Nrp2,Pigr,Socs2,Socs3,Sptbn1,Tcf4,Vim	8.37	2.4e-10	2.46267e-08
GO:0009611	response to wounding	biological_process	983	34	Ackr1,Apoe,Bcr,Cav1,Ccl21a,Cd34,Cd9,Ctla2a,Cxcl1,Elk3,Eng,F3,Fabp4,Gas6,Hspb1,Id3,Ier3,Igfbp4,Klf4,Mmrn1,Nfkbia,Nrp1,Pecam1,Plpp3,Procr,Reg1,Rhoc,Selp,Socs3,Sparc,Tff2,Tff3,Tspan8,Vwf	9.99	2.7e-10	2.69562e-08
GO:0050789	regulation of biological process	biological_process	11421	153	Ackr1,Adamts1,Adgrf5,Ambp,Apoe,Apold1,Arhgap31,Atp1b1,B2m,Bambi,Bcr,Bgn,Bst2,Cald1,Cav1,Ccl21a,Cd200,Cd34,Cd9,Cdc42ep3,Cdh1,Cdh5,Chchd10,Ckmt1,Cldn5,Cldn7,Clic4,Clu,Cnn3,Col4a1,Col4a2,Crip2,Ctla2a,Cxcl1,Cytl1,Dbi,Dmbt1,Ebf1,Ece1,Ecscr,Efna1,Egfl7,Ehd4,Elk3,Eln,Emcn,Eng,Epas1,Epcam,Ezr,F3,Fabp4,Fam213a,Fbln2,Fbln5,Fkbp1a,Flt1,Fxyd3,Fxyd5,Fxyd6,Gas6,Gem,Gnai2,Gng11,Gpihbp1,Gsto1,H2-D1,Heg1,Hspb1,Ic…	116.09	3.3e-10	3.20795e-08
GO:0003158	endothelium development	biological_process	100	12	Apold1,Cd34,Clic4,Eng,Ezr,Heg1,Icam1,Id1,Kdr,Msn,Pecam1,S1pr1	1.02	4e-10	3.78872e-08
GO:0042221	response to chemical	biological_process	4598	85	Abcg2,Ackr1,B2m,Bambi,Bcr,Bgn,Bst2,Cav1,Ccl21a,Cd34,Cd9,Cdh1,Cdh5,Cldn5,Cldn7,Clic4,Clu,Col4a1,Col4a2,Cxcl1,Ecscr,Efna1,Ehd4,Eng,Epas1,Ezr,F3,Fabp4,Fbln5,Fkbp1a,Flt1,Gas6,Gsta4,Gsto1,Hspb1,Icam1,Id1,Id3,Ifitm2,Ifitm3,Igfbp5,Iigp1,Il6st,Isg15,Kdr,Klf2,Klf4,Klf7,Krt18,Krt19,Krt8,Lcn2,Lmo2,Ltbp4,Ly6d,Mef2c,Mmrn2,Msn,Mt1,Mt2,Mup20,Nfkbia,Nrp1,Nrp2,Pde4b,Pigr,Pim1,Pim3,Plvap,Ramp2,Rgcc,S1pr1,Scarb1,Sc…	46.74	5.3e-10	4.89455e-08
GO:2000026	regulation of multicellular organismal development	biological_process	1730	46	Adamts1,Apoe,Apold1,B2m,Bambi,Cav1,Cd34,Cdh1,Col4a2,Ctla2a,Dmbt1,Ecscr,Efna1,Eng,F3,Fam213a,Flt1,Gas6,H2-D1,Hspb1,Id1,Id3,Igfbp3,Il6st,Isg15,Kdr,Klf4,Lmo2,Mef2c,Mgp,Mmrn2,Nfkbia,Nrp1,Pim1,Ramp2,Rgcc,S1pr1,Scn1b,Socs2,Sparc,Srgn,Stmn2,Tcf4,Tie1,Timp2,Vim	17.58	7e-10	6.30683e-08
GO:0045446	endothelial cell differentiation	biological_process	83	11	Apold1,Clic4,Eng,Ezr,Heg1,Icam1,Id1,Kdr,Msn,Pecam1,S1pr1	0.84	7.5e-10	6.59643e-08
GO:0065007	biological regulation	biological_process	11911	156	Ackr1,Adamts1,Adgrf5,Ambp,Apoe,Apold1,Arhgap31,Atp1b1,B2m,Bambi,Bcr,Bgn,Bst2,Cald1,Cav1,Ccl21a,Cd200,Cd34,Cd9,Cdc42ep3,Cdh1,Cdh5,Chchd10,Ckmt1,Cldn5,Cldn7,Clic4,Clu,Cnn3,Col4a1,Col4a2,Crip2,Ctla2a,Cxcl1,Cytl1,Dbi,Dmbt1,Ebf1,Ece1,Ecscr,Efna1,Egfl7,Ehd4,Elk3,Eln,Emcn,Eng,Epas1,Epcam,Ezr,F3,Fabp4,Fam213a,Fbln2,Fbln5,Fkbp1a,Flt1,Fxyd3,Fxyd5,Fxyd6,Gas6,Gem,Gnai2,Gng11,Gpihbp1,Gsto1,H2-D1,Heg1,Hspb1,Ic…	121.07	8.8e-10	7.55981e-08
GO:0044707	single-multicellular organism process	biological_process	7800	119	Ackr1,Adamts1,Adgrf5,Apoe,Apold1,Atp1b1,B2m,Bambi,Bcr,Bgn,Bst2,Cald1,Cav1,Ccl21a,Cd200,Cd34,Cd9,Cdh1,Cdh5,Cldn5,Clic4,Clu,Col4a1,Col4a2,Crip2,Csrp2,Ctla2a,Ctrb1,Cytl1,Dbi,Dmbt1,Ebf1,Ece1,Ecscr,Efna1,Egfl7,Elk3,Eln,Emcn,Eng,Epas1,Epcam,Ezr,F3,Fabp4,Fam213a,Fkbp1a,Flt1,Gas6,Gnai2,Gpihbp1,Gsta3,H2-D1,Heg1,Hspb1,Id1,Id3,Ier3,Ifitm2,Igfbp3,Igfbp5,Igfbp7,Il6st,Isg15,Itm2b,Kdr,Klf2,Klf4,Klf7,Krt19,Krt8,…	79.28	1.4e-09	1.17536e-07
GO:0048869	cellular developmental process	biological_process	4122	78	Adgrf5,Apoe,Apold1,B2m,Bambi,Cav1,Cbr1,Ccl21a,Cd34,Cd9,Cdc42ep3,Cdh1,Clic4,Clu,Cnn3,Col4a1,Col4a2,Csrp2,Ctla2a,Cytl1,Dmbt1,Ecscr,Efna1,Egfl7,Elk3,Eng,Epas1,Epcam,Ezr,Fabp4,Fam213a,Flt1,Gas6,H2-D1,Heg1,Icam1,Id1,Id3,Igfbp3,Igfbp5,Il6st,Isg15,Kdr,Klf2,Klf4,Klf7,Krt19,Krt8,Lmo2,Ly6d,Mef2c,Mgp,Msn,Mt2,Mup20,Nfkbia,Nrp1,Nrp2,Pecam1,Plpp3,Podxl,Prex2,Ramp2,Rgcc,Rhoj,Rnd1,S1pr1,Scn1b,Serpinh1,Smpd3,Socs…	41.9	1.7e-09	1.39551e-07
GO:0050896	response to stimulus	biological_process	9006	130	Abcg2,Ackr1,Adgrf5,Apoe,Apold1,Arhgap31,Atp1b1,B2m,Bambi,Bcr,Bgn,Bst2,Cav1,Ccl21a,Cd200,Cd34,Cd9,Cdc42ep3,Cdh1,Cdh5,Cldn5,Cldn7,Clic4,Clu,Col4a1,Col4a2,Ctla2a,Cxcl1,Dbi,Dmbt1,Ecscr,Efna1,Egfl7,Ehd4,Elk3,Eng,Epas1,Epcam,Ezr,F3,Fabp4,Fbln5,Fkbp1a,Flt1,Gas6,Gem,Gnai2,Gng11,Gsta4,Gsto1,H2-D1,Hspb1,Icam1,Id1,Id3,Ier3,Ifi27l2a,Ifitm2,Ifitm3,Igfbp3,Igfbp4,Igfbp5,Iigp1,Il6st,Isg15,Kdr,Klf2,Klf4,Klf7,Krt1…	91.54	2.7e-09	2.16822e-07
GO:0030154	cell differentiation	biological_process	3844	74	Adgrf5,Apoe,Apold1,B2m,Bambi,Cav1,Cbr1,Ccl21a,Cd34,Cd9,Cdh1,Clic4,Clu,Cnn3,Col4a1,Col4a2,Csrp2,Ctla2a,Cytl1,Dmbt1,Ecscr,Efna1,Egfl7,Elk3,Eng,Epas1,Epcam,Ezr,Fabp4,Fam213a,Flt1,Gas6,H2-D1,Heg1,Icam1,Id1,Id3,Igfbp3,Igfbp5,Il6st,Isg15,Kdr,Klf2,Klf4,Klf7,Krt19,Krt8,Lmo2,Ly6d,Mef2c,Mgp,Msn,Mt2,Nfkbia,Nrp1,Nrp2,Pecam1,Plpp3,Podxl,Prex2,Ramp2,Rgcc,Rnd1,S1pr1,Scn1b,Serpinh1,Smpd3,Socs2,Socs3,Stmn2,Tcf4,T…	39.07	2.9e-09	2.27928e-07
GO:0050794	regulation of cellular process	biological_process	10927	147	Ackr1,Adgrf5,Ambp,Apoe,Apold1,Arhgap31,Atp1b1,B2m,Bambi,Bcr,Bgn,Bst2,Cav1,Ccl21a,Cd200,Cd34,Cd9,Cdc42ep3,Cdh1,Cdh5,Ckmt1,Cldn5,Cldn7,Clic4,Clu,Cnn3,Col4a1,Col4a2,Crip2,Ctla2a,Cxcl1,Cytl1,Dbi,Dmbt1,Ebf1,Ece1,Ecscr,Efna1,Egfl7,Ehd4,Elk3,Eln,Emcn,Eng,Epas1,Epcam,Ezr,F3,Fabp4,Fam213a,Fbln2,Fbln5,Fkbp1a,Flt1,Fxyd3,Fxyd5,Fxyd6,Gas6,Gem,Gnai2,Gng11,Gpihbp1,Gsto1,H2-D1,Hspb1,Icam1,Id1,Id3,Ier3,Ifitm2,Ifi…	111.07	3e-09	2.30875e-07
GO:0048646	anatomical structure formation involved in morphogenesis	biological_process	2095	50	Adamts1,Apoe,Apold1,Bcr,Cav1,Cd34,Cd9,Cdh1,Clic4,Col4a1,Col4a2,Ece1,Ecscr,Efna1,Egfl7,Elk3,Emcn,Eng,Epas1,F3,Fkbp1a,Flt1,Heg1,Hspb1,Id1,Igfbp5,Kdr,Klf4,Klf7,Krt19,Krt8,Mef2c,Mmrn2,Msn,Nrp1,Nrp2,Pecam1,Podxl,Prex2,Ptprb,Ramp2,Rgcc,S1pr1,Sat1,Scn1b,Serpinh1,Socs3,Sparc,Tcf4,Tie1	21.29	4.1e-09	3.0909e-07
GO:0006928	movement of cell or subcellular component	biological_process	1642	43	Apoe,Bambi,Bcr,Bst2,Ccl21a,Cd34,Cd9,Cdh1,Cldn7,Clic4,Cxcl1,Efna1,Egfl7,Eng,Epcam,Flt1,Gas6,Hspb1,Icam1,Igfbp3,Igfbp5,Kdr,Klf4,Klf7,Mef2c,Mmrn2,Msn,Nrp1,Nrp2,Pde4b,Pecam1,Plpp3,Plvap,Podxl,Rgcc,Rhoc,S1pr1,Scarb1,Scn1b,Selp,Sparc,Tff2,Tie1	16.69	4.7e-09	3.47236e-07
GO:0050793	regulation of developmental process	biological_process	2312	53	Adamts1,Apoe,Apold1,B2m,Bambi,Bcr,Cav1,Cd34,Cdc42ep3,Cdh1,Col4a2,Ctla2a,Dmbt1,Ecscr,Efna1,Eng,Ezr,F3,Fam213a,Flt1,Gas6,H2-D1,Hspb1,Id1,Id3,Igfbp3,Igfbp5,Il6st,Isg15,Kdr,Klf4,Lmo2,Mef2c,Mgp,Mmrn2,Msn,Nfkbia,Nrp1,Pim1,Ramp2,Rgcc,Rhoj,S1pr1,Scn1b,Socs2,Socs3,Sparc,Srgn,Stmn2,Tcf4,Tie1,Timp2,Vim	23.5	4.9e-09	3.54914e-07
GO:0009888	tissue development	biological_process	1984	48	Apold1,Bambi,Cav1,Cbr1,Cd34,Cdh1,Clic4,Cnn3,Col4a1,Col4a2,Cytl1,Dbi,Dmbt1,Efna1,Eln,Eng,Epcam,Ezr,Fkbp1a,Flt1,Gas6,Gsta3,Heg1,Icam1,Id1,Id3,Igfbp3,Igfbp5,Isg15,Kdr,Klf2,Klf4,Mef2c,Mgp,Msn,Nrp1,Nrp2,Pecam1,Pim1,Podxl,Rgcc,Rhoc,Rhoj,S1pr1,Serpinh1,Socs3,Srgn,Vim	20.17	6.1e-09	4.33335e-07
GO:0001885	endothelial cell development	biological_process	41	8	Clic4,Eng,Ezr,Heg1,Icam1,Id1,Msn,Pecam1	0.42	7e-09	4.87887e-07
GO:0048518	positive regulation of biological process	biological_process	5326	90	Adgrf5,Apoe,Arhgap31,Atp1b1,B2m,Bambi,Bcr,Cav1,Ccl21a,Cd34,Cdc42ep3,Cdh1,Cldn7,Clu,Crip2,Cxcl1,Cytl1,Dbi,Dmbt1,Ebf1,Ece1,Ecscr,Efna1,Egfl7,Ehd4,Elk3,Eng,Epas1,Epcam,Ezr,F3,Fabp4,Fbln2,Fkbp1a,Flt1,Gas6,Gnai2,Gpihbp1,Gsto1,H2-D1,Heg1,Hspb1,Icam1,Id1,Id3,Ier3,Ifitm3,Igfbp3,Igfbp4,Igfbp5,Il6st,Isg15,Kdr,Klf2,Klf4,Klf7,Lcn2,Lmo2,Marcksl1,Mef2c,Msn,Mup20,Nfkbia,Nrp1,Pde4b,Pecam1,Pim1,Plpp3,Plvap,Podxl,…	54.14	1.3e-08	8.89296e-07
GO:0032501	multicellular organismal process	biological_process	8066	119	Ackr1,Adamts1,Adgrf5,Apoe,Apold1,Atp1b1,B2m,Bambi,Bcr,Bgn,Bst2,Cald1,Cav1,Ccl21a,Cd200,Cd34,Cd9,Cdh1,Cdh5,Cldn5,Clic4,Clu,Col4a1,Col4a2,Crip2,Csrp2,Ctla2a,Ctrb1,Cytl1,Dbi,Dmbt1,Ebf1,Ece1,Ecscr,Efna1,Egfl7,Elk3,Eln,Emcn,Eng,Epas1,Epcam,Ezr,F3,Fabp4,Fam213a,Fkbp1a,Flt1,Gas6,Gnai2,Gpihbp1,Gsta3,H2-D1,Heg1,Hspb1,Id1,Id3,Ier3,Ifitm2,Igfbp3,Igfbp5,Igfbp7,Il6st,Isg15,Itm2b,Kdr,Klf2,Klf4,Klf7,Krt19,Krt8,…	81.99	1.5e-08	1.00745e-06
GO:0030855	epithelial cell differentiation	biological_process	619	24	Apold1,Cav1,Cbr1,Cd34,Cdh1,Clic4,Cnn3,Col4a1,Dmbt1,Eng,Ezr,Heg1,Icam1,Id1,Id3,Kdr,Klf2,Klf4,Mef2c,Msn,Pecam1,Podxl,S1pr1,Vim	6.29	1.8e-08	1.18736e-06
GO:0065009	regulation of molecular function	biological_process	2996	61	Ambp,Apoe,Arhgap31,Atp1b1,B2m,Bambi,Bcr,Bgn,Bst2,Cav1,Ccl21a,Cdc42ep3,Cdh1,Chchd10,Ckmt1,Clu,Cnn3,Cxcl1,Cytl1,Efna1,Eng,F3,Fabp4,Fkbp1a,Flt1,Fxyd3,Fxyd5,Fxyd6,Gas6,Gem,Gnai2,Gpihbp1,Gsto1,Hspb1,Id1,Id3,Igfbp3,Klf4,Mef2c,Nfkbia,Nrp1,Pde4b,Pim1,Plpp3,Ppp1r2,Prex2,Reg1,Rgcc,Rhoc,S1pr1,Scarb1,Scn1b,Serpinh1,Socs2,Socs3,Spink4,Timp2,Timp3,Tspan13,Ttr,Wfdc2	30.45	2e-08	1.29614e-06
GO:0048583	regulation of response to stimulus	biological_process	3415	66	Apoe,B2m,Bambi,Bcr,Bgn,Bst2,Cav1,Ccl21a,Cd200,Cd34,Cd9,Cdh1,Clu,Ctla2a,Cxcl1,Efna1,Egfl7,Eng,Ezr,F3,Fabp4,Fbln5,Fkbp1a,Flt1,Gas6,Gnai2,H2-D1,Hspb1,Icam1,Id1,Ier3,Igfbp3,Igfbp4,Igfbp5,Il6st,Kdr,Klf4,Mef2c,Mmrn2,Mup20,Nfkbia,Nrp1,Pde4b,Pecam1,Pigr,Pim3,Plpp3,Ppp1r2,Prex2,Ramp2,Reg1,Rgcc,Rhoc,S1pr1,Scarb1,Selp,Slc9a3r2,Socs2,Socs3,Stard10,Tcf4,Tff2,Timp2,Timp3,Tspan8,Ttr	34.71	3.2e-08	2.03807e-06
GO:0048522	positive regulation of cellular process	biological_process	4679	81	Adgrf5,Apoe,Atp1b1,B2m,Bambi,Bcr,Cav1,Ccl21a,Cd34,Cdc42ep3,Cdh1,Cldn7,Clu,Crip2,Cxcl1,Cytl1,Dbi,Dmbt1,Ebf1,Ece1,Ecscr,Efna1,Egfl7,Ehd4,Elk3,Eng,Epas1,Epcam,Ezr,F3,Fbln2,Fkbp1a,Flt1,Gas6,Gnai2,Gpihbp1,Gsto1,Hspb1,Icam1,Id1,Id3,Ifitm3,Igfbp3,Igfbp4,Igfbp5,Il6st,Isg15,Kdr,Klf2,Klf4,Klf7,Lcn2,Lmo2,Marcksl1,Mef2c,Msn,Mup20,Nfkbia,Nrp1,Pecam1,Pim1,Plpp3,Plvap,Podxl,Ramp2,Rgcc,Rhoc,S1pr1,Scarb1,Scn1b,Se…	47.56	4.9e-08	3.0679e-06
GO:0040013	negative regulation of locomotion	biological_process	255	15	Apoe,Bcr,Bst2,Clic4,Egfl7,Eng,Ifitm2,Ifitm3,Igfbp3,Igfbp5,Klf4,Mmrn2,Nrp1,Rgcc,Tie1	2.59	5.4e-08	3.3246e-06
GO:0071345	cellular response to cytokine stimulus	biological_process	613	23	Ackr1,Bgn,Cav1,Ccl21a,Cxcl1,F3,Fabp4,Fkbp1a,Gas6,Ifitm3,Iigp1,Il6st,Klf2,Krt18,Krt8,Lcn2,Nfkbia,Plvap,Selp,Socs2,Socs3,Tff2,Vim	6.23	6.8e-08	4.1179e-06
GO:0051246	regulation of protein metabolic process	biological_process	2506	53	Ambp,Apoe,Bgn,Bst2,Cav1,Ccl21a,Cdh1,Clu,Ctla2a,Ece1,Ecscr,Efna1,Ehd4,Eng,Ezr,F3,Fabp4,Fkbp1a,Flt1,Gas6,Gnai2,Hspb1,Icam1,Id1,Ier3,Igfbp3,Igfbp4,Igfbp5,Il6st,Isg15,Itm2b,Kdr,Klf2,Klf4,Ltbp4,Mef2c,Nfkbia,Nrp1,Pecam1,Pim1,Plpp3,Ppp1r2,Prex2,Rgcc,Serpinh1,Socs2,Socs3,Spink4,Tff2,Timp2,Timp3,Vim,Wfdc2	25.47	7.7e-08	4.58771e-06
GO:0019221	cytokine-mediated signaling pathway	biological_process	387	18	Ackr1,Bgn,Cav1,Ccl21a,Cxcl1,F3,Fkbp1a,Gas6,Ifitm3,Iigp1,Il6st,Krt18,Krt8,Nfkbia,Plvap,Socs2,Socs3,Tff2	3.93	8.7e-08	5.10124e-06
GO:0043542	endothelial cell migration	biological_process	161	12	Apoe,Efna1,Hspb1,Kdr,Klf4,Mmrn2,Nrp1,Pecam1,Plpp3,Rgcc,Scarb1,Sparc	1.64	9.4e-08	5.42556e-06
GO:0001935	endothelial cell proliferation	biological_process	105	10	Apoe,Cav1,Cd34,Egfl7,Eng,F3,Kdr,Rgcc,Scarb1,Sparc	1.07	1.1e-07	6.25138e-06
GO:0035924	cellular response to vascular endothelial growth factor stimulus	biological_process	39	7	Flt1,Hspb1,Kdr,Nrp1,Nrp2,Ramp2,Tcf4	0.4	1.2e-07	6.71636e-06
GO:0071363	cellular response to growth factor stimulus	biological_process	545	21	Bambi,Cav1,Cdh5,Cldn5,Col4a2,Ehd4,Eng,Flt1,Gas6,Hspb1,Id1,Kdr,Klf4,Ltbp4,Mef2c,Mmrn2,Nrp1,Nrp2,Ramp2,Sparc,Tcf4	5.54	1.7e-07	9.37284e-06
GO:0016525	negative regulation of angiogenesis	biological_process	84	9	Adamts1,Col4a2,Ecscr,Klf4,Mmrn2,Rgcc,Sparc,Tcf4,Tie1	0.85	1.8e-07	9.63652e-06
GO:0019220	regulation of phosphate metabolic process	biological_process	1932	44	Adgrf5,Apoe,Arhgap31,Atp1b1,Bcr,Bgn,Cav1,Ccl21a,Cdc42ep3,Cnn3,Efna1,Ehd4,Eng,Ezr,Fabp4,Fkbp1a,Flt1,Gas6,Gnai2,Hspb1,Icam1,Id1,Ier3,Igfbp3,Igfbp4,Il6st,Kdr,Klf4,Mef2c,Nrp1,Pecam1,Pim1,Plpp3,Ppp1r2,Prex2,Ramp2,Rgcc,S1pr1,Scarb1,Socs2,Socs3,Tff2,Timp2,Timp3	19.64	1.8e-07	9.63652e-06
GO:0051174	regulation of phosphorus metabolic process	biological_process	1937	44	Adgrf5,Apoe,Arhgap31,Atp1b1,Bcr,Bgn,Cav1,Ccl21a,Cdc42ep3,Cnn3,Efna1,Ehd4,Eng,Ezr,Fabp4,Fkbp1a,Flt1,Gas6,Gnai2,Hspb1,Icam1,Id1,Ier3,Igfbp3,Igfbp4,Il6st,Kdr,Klf4,Mef2c,Nrp1,Pecam1,Pim1,Plpp3,Ppp1r2,Prex2,Ramp2,Rgcc,S1pr1,Scarb1,Socs2,Socs3,Tff2,Timp2,Timp3	19.69	2e-07	1.05543e-05
GO:2000181	negative regulation of blood vessel morphogenesis	biological_process	86	9	Adamts1,Col4a2,Ecscr,Klf4,Mmrn2,Rgcc,Sparc,Tcf4,Tie1	0.87	2.2e-07	1.14462e-05
GO:0060429	epithelium development	biological_process	1168	32	Apold1,Cav1,Cbr1,Cd34,Cdh1,Clic4,Cnn3,Col4a1,Dbi,Dmbt1,Eng,Epcam,Ezr,Flt1,Gsta3,Heg1,Icam1,Id1,Id3,Igfbp5,Kdr,Klf2,Klf4,Mef2c,Msn,Nrp1,Pecam1,Podxl,Rhoc,S1pr1,Socs3,Vim	11.87	2.4e-07	1.23133e-05
GO:0043534	blood vessel endothelial cell migration	biological_process	87	9	Apoe,Efna1,Hspb1,Kdr,Klf4,Mmrn2,Nrp1,Rgcc,Scarb1	0.88	2.5e-07	1.24797e-05
GO:0022603	regulation of anatomical structure morphogenesis	biological_process	933	28	Adamts1,Apoe,Bambi,Bcr,Cd34,Cdc42ep3,Cdh1,Col4a2,Ecscr,Efna1,Eng,Ezr,F3,Flt1,Hspb1,Id1,Kdr,Klf4,Mef2c,Mmrn2,Msn,Nrp1,Ramp2,Rgcc,Rhoj,Sparc,Tcf4,Tie1	9.48	2.5e-07	1.24797e-05
GO:0044092	negative regulation of molecular function	biological_process	1054	30	Ambp,Apoe,B2m,Bgn,Bst2,Cav1,Chchd10,Ckmt1,Cnn3,Eng,Fabp4,Fkbp1a,Gas6,Gem,Gsto1,Hspb1,Id1,Id3,Klf4,Nfkbia,Pim1,Ppp1r2,Prex2,Serpinh1,Socs2,Socs3,Spink4,Timp2,Timp3,Wfdc2	10.71	2.7e-07	1.32984e-05
GO:0007596	blood coagulation	biological_process	179	12	Apoe,Cav1,Cd34,Cd9,F3,Gas6,Hspb1,Mmrn1,Procr,Selp,Tspan8,Vwf	1.82	3e-07	1.45816e-05
GO:0007599	hemostasis	biological_process	180	12	Apoe,Cav1,Cd34,Cd9,F3,Gas6,Hspb1,Mmrn1,Procr,Selp,Tspan8,Vwf	1.83	3.2e-07	1.51549e-05
GO:0038084	vascular endothelial growth factor signaling pathway	biological_process	28	6	Flt1,Hspb1,Kdr,Nrp1,Nrp2,Tcf4	0.28	3.2e-07	1.51549e-05
GO:0070848	response to growth factor	biological_process	567	21	Bambi,Cav1,Cdh5,Cldn5,Col4a2,Ehd4,Eng,Flt1,Gas6,Hspb1,Id1,Kdr,Klf4,Ltbp4,Mef2c,Mmrn2,Nrp1,Nrp2,Ramp2,Sparc,Tcf4	5.76	3.3e-07	1.52377e-05
GO:1901343	negative regulation of vasculature development	biological_process	90	9	Adamts1,Col4a2,Ecscr,Klf4,Mmrn2,Rgcc,Sparc,Tcf4,Tie1	0.91	3.3e-07	1.52377e-05
GO:0043535	regulation of blood vessel endothelial cell migration	biological_process	66	8	Apoe,Efna1,Hspb1,Kdr,Klf4,Mmrn2,Nrp1,Rgcc	0.67	3.4e-07	1.55057e-05
GO:0098602	single organism cell adhesion	biological_process	891	27	B2m,Cav1,Ccl21a,Cd200,Cd9,Cdh1,Cdh5,Cldn2,Cldn5,Cldn7,Ctla2a,Efna1,Epcam,Esam,Ezr,Fkbp1a,Hspb1,Icam1,Il6st,Klf4,Msn,Nrp1,Pecam1,Plpp3,Podxl,Rgcc,Selp	9.06	3.5e-07	1.57671e-05
GO:0001570	vasculogenesis	biological_process	91	9	Cav1,Cd34,Egfl7,Eng,Heg1,Kdr,Nrp1,Ramp2,Tie1	0.92	3.6e-07	1.60222e-05
GO:0050817	coagulation	biological_process	184	12	Apoe,Cav1,Cd34,Cd9,F3,Gas6,Hspb1,Mmrn1,Procr,Selp,Tspan8,Vwf	1.87	4e-07	1.75905e-05
GO:0044699	single-organism process	biological_process	14898	172	Abcg2,Ackr1,Adamts1,Adgrf5,Apoe,Apold1,Arhgap31,Atp1b1,B2m,Bambi,Bcr,Bgn,Bst2,Cald1,Cav1,Cbr1,Ccl21a,Cd200,Cd34,Cd9,Cdc42ep3,Cdh1,Cdh5,Chchd10,Ckmt1,Cldn2,Cldn5,Cldn7,Clic4,Clu,Cnn3,Col4a1,Col4a2,Cox7a1,Crip2,Csrp2,Ctla2a,Ctrb1,Cxcl1,Cytl1,Dbi,Dmbt1,Ebf1,Ece1,Ecscr,Efna1,Egfl7,Ehd4,Elk3,Eln,Emcn,Emp1,Eng,Epas1,Epcam,Esam,Ezr,F3,Fabp4,Fam213a,Fbln2,Fbln5,Fgl2,Fkbp1a,Flt1,Fxyd3,Fxyd5,Fxyd6,Gas6,Gem…	151.43	4.2e-07	1.82527e-05
GO:0048513	organ development	biological_process	3339	62	Adamts1,B2m,Bambi,Bcr,Cav1,Ccl21a,Cd34,Cd9,Cdh1,Clic4,Col4a1,Crip2,Ctla2a,Cytl1,Dbi,Ece1,Efna1,Eln,Eng,Epas1,Epcam,Fam213a,Fkbp1a,Flt1,Gas6,Gsta3,Heg1,Id1,Id3,Ifitm2,Igfbp3,Igfbp5,Igfbp7,Isg15,Kdr,Klf2,Klf4,Krt19,Krt8,Lmo2,Ly6d,Mef2c,Mgp,Msn,Nfkbia,Nrp1,Nrp2,Pim1,Podxl,Ramp2,Reg1,Rgcc,Rhoj,S1pr1,Serpinh1,Smpd3,Socs2,Socs3,Sparc,Srgn,Vim,Vwf	33.94	4.6e-07	1.97586e-05
GO:0010594	regulation of endothelial cell migration	biological_process	124	10	Apoe,Efna1,Hspb1,Kdr,Klf4,Mmrn2,Nrp1,Plpp3,Rgcc,Sparc	1.26	5.5e-07	2.33529e-05
GO:0006468	protein phosphorylation	biological_process	1739	40	Apoe,Bcr,Bgn,Cav1,Ccl21a,Efna1,Ehd4,Eng,Ezr,Fabp4,Fkbp1a,Flt1,Gas6,Gnai2,Hspb1,Icam1,Id1,Igfbp3,Igfbp4,Il6st,Kdr,Klf4,Mef2c,Mup20,Nrp1,Nrp2,Pecam1,Pim1,Pim3,Plpp3,Plvap,Prex2,Rgcc,Socs2,Socs3,Sptbn1,Tff2,Tie1,Timp2,Timp3	17.68	6.1e-07	2.56061e-05
GO:0009893	positive regulation of metabolic process	biological_process	3374	62	Adgrf5,Apoe,Arhgap31,Atp1b1,Bambi,Bcr,Cav1,Ccl21a,Cd34,Cdc42ep3,Cdh1,Clu,Cxcl1,Cytl1,Ebf1,Ece1,Ecscr,Efna1,Ehd4,Elk3,Eng,Epas1,Epcam,Ezr,F3,Fkbp1a,Flt1,Gas6,Gnai2,Gpihbp1,Hspb1,Icam1,Id1,Ier3,Igfbp3,Igfbp4,Il6st,Kdr,Klf2,Klf4,Klf7,Lcn2,Lmo2,Mef2c,Msn,Mup20,Nfkbia,Nrp1,Pecam1,Pim1,Plpp3,Prex2,Ramp2,Reg1,Rgcc,Rhoc,S1pr1,Scarb1,Tcf4,Tff2,Timp2,Vim	34.29	6.7e-07	2.78088e-05
GO:1901700	response to oxygen-containing compound	biological_process	1353	34	Bcr,Cav1,Ccl21a,Cd9,Cdh1,Cldn5,Cldn7,Col4a1,Cxcl1,Ezr,Fbln5,Gas6,Icam1,Id1,Id3,Igfbp5,Klf2,Klf4,Krt8,Lcn2,Mef2c,Msn,Mt1,Mup20,Nfkbia,Pde4b,Pim1,Pim3,Ramp2,Scarb1,Socs2,Socs3,Sparc,Tie1	13.75	7.1e-07	2.91416e-05
GO:0050673	epithelial cell proliferation	biological_process	356	16	Apoe,Cav1,Cd34,Cdh1,Egfl7,Eng,F3,Id1,Igfbp3,Igfbp4,Igfbp5,Kdr,Mef2c,Rgcc,Scarb1,Sparc	3.62	7.4e-07	3.00391e-05
GO:1904019	epithelial cell apoptotic process	biological_process	73	8	Ecscr,Gas6,Icam1,Kdr,Krt18,Krt8,Ramp2,Rgcc	0.74	7.5e-07	3.01141e-05
GO:0006950	response to stress	biological_process	3389	62	Ackr1,Apoe,Apold1,Atp1b1,B2m,Bcr,Bst2,Cav1,Ccl21a,Cd34,Cd9,Clu,Ctla2a,Cxcl1,Dbi,Dmbt1,Elk3,Eng,Epas1,F3,Fabp4,Fbln5,Flt1,Gas6,Gsta4,Hspb1,Id3,Ier3,Ifitm2,Ifitm3,Igfbp4,Iigp1,Isg15,Kdr,Klf2,Klf4,Krt8,Lcn2,Mef2c,Mmrn1,Mt1,Mt2,Nfkbia,Nrp1,Pdlim1,Pecam1,Plpp3,Procr,Ramp2,Reg1,Rgcc,Rhoc,Scarb1,Selp,Serinc3,Socs3,Sparc,Tff2,Tff3,Tspan8,Vim,Vwf	34.45	7.9e-07	3.13791e-05
GO:0032268	regulation of cellular protein metabolic process	biological_process	2335	48	Ambp,Apoe,Bgn,Bst2,Cav1,Ccl21a,Cdh1,Clu,Ctla2a,Ecscr,Efna1,Ehd4,Eng,Ezr,F3,Fabp4,Fkbp1a,Flt1,Gas6,Gnai2,Hspb1,Icam1,Id1,Igfbp3,Igfbp4,Igfbp5,Il6st,Isg15,Kdr,Klf4,Mef2c,Nfkbia,Nrp1,Pecam1,Pim1,Plpp3,Ppp1r2,Prex2,Rgcc,Serpinh1,Socs2,Socs3,Spink4,Tff2,Timp2,Timp3,Vim,Wfdc2	23.73	9.3e-07	3.61704e-05
GO:0030155	regulation of cell adhesion	biological_process	605	21	Cav1,Ccl21a,Cd9,Cdh1,Cldn7,Ctla2a,Efna1,Emcn,Epcam,Fbln2,Icam1,Il6st,Jam2,Kdr,Klf4,Nrp1,Plpp3,Podxl,Rgcc,Rnd1,S1pr1	6.15	9.4e-07	3.61704e-05
GO:0051271	negative regulation of cellular component movement	biological_process	237	13	Apoe,Bcr,Bst2,Clic4,Egfl7,Eng,Igfbp3,Igfbp5,Klf4,Mmrn2,Nrp1,Rgcc,Tie1	2.41	9.4e-07	3.61704e-05
GO:1902531	regulation of intracellular signal transduction	biological_process	1441	35	Apoe,Bcr,Bgn,Cav1,Ccl21a,Clu,Efna1,Ezr,F3,Fkbp1a,Flt1,Gas6,Gnai2,Hspb1,Icam1,Id1,Igfbp3,Igfbp4,Igfbp5,Il6st,Kdr,Klf4,Mup20,Nfkbia,Nrp1,Pecam1,Prex2,Rhoc,Selp,Slc9a3r2,Socs2,Socs3,Tff2,Timp2,Timp3	14.65	1e-06	3.80825e-05
GO:0050878	regulation of body fluid levels	biological_process	324	15	Apoe,Cav1,Cd34,Cd9,Cdh1,F3,Gas6,Heg1,Hspb1,Mmrn1,Procr,Selp,Socs2,Tspan8,Vwf	3.29	1.2e-06	4.4328e-05
GO:0016337	single organismal cell-cell adhesion	biological_process	835	25	B2m,Cav1,Ccl21a,Cd200,Cd9,Cdh1,Cdh5,Cldn2,Cldn5,Cldn7,Ctla2a,Epcam,Esam,Ezr,Fkbp1a,Hspb1,Icam1,Il6st,Klf4,Msn,Pecam1,Plpp3,Podxl,Rgcc,Selp	8.49	1.2e-06	4.4328e-05
GO:0098609	cell-cell adhesion	biological_process	835	25	B2m,Cav1,Ccl21a,Cd200,Cd9,Cdh1,Cdh5,Cldn2,Cldn5,Cldn7,Ctla2a,Epcam,Esam,Ezr,Fkbp1a,Hspb1,Icam1,Il6st,Klf4,Msn,Pecam1,Plpp3,Podxl,Rgcc,Selp	8.49	1.2e-06	4.4328e-05
GO:0050900	leukocyte migration	biological_process	284	14	Bcr,Ccl21a,Cd34,Cxcl1,Flt1,Gas6,Icam1,Msn,Pde4b,Pecam1,Plvap,Podxl,S1pr1,Selp	2.89	1.3e-06	4.70804e-05
GO:0048585	negative regulation of response to stimulus	biological_process	1261	32	Apoe,Bambi,Bcr,Bgn,Bst2,Cav1,Cd34,Cd9,Cdh1,Ctla2a,Efna1,Egfl7,Eng,Ezr,Gas6,Hspb1,Ier3,Igfbp5,Il6st,Klf4,Mmrn2,Mup20,Nfkbia,Nrp1,Pim3,Prex2,Slc9a3r2,Socs2,Socs3,Tff2,Timp3,Tspan8	12.82	1.3e-06	4.70804e-05
GO:0009605	response to external stimulus	biological_process	2227	46	Apoe,B2m,Bcr,Bst2,Cav1,Ccl21a,Cd34,Cd9,Clu,Ctla2a,Cxcl1,Dmbt1,Ecscr,Efna1,Eng,Fabp4,Flt1,Gas6,Hspb1,Ier3,Ifi27l2a,Ifitm2,Ifitm3,Iigp1,Isg15,Kdr,Klf4,Klf7,Krt8,Lcn2,Mef2c,Nfkbia,Nrp1,Nrp2,Pde4b,Pim1,Reg1,S1pr1,Scarb1,Scn1b,Selp,Serinc3,Socs3,Sparc,Tff2,Tspan8	22.64	1.5e-06	5.32788e-05
GO:1901701	cellular response to oxygen-containing compound	biological_process	844	25	Bcr,Cav1,Cdh1,Col4a1,Ezr,Fbln5,Gas6,Icam1,Id1,Id3,Igfbp5,Klf2,Klf4,Lcn2,Mef2c,Msn,Mt1,Mup20,Nfkbia,Pde4b,Pim1,Pim3,Scarb1,Socs2,Socs3	8.58	1.5e-06	5.32788e-05
GO:0002376	immune system process	biological_process	2304	47	Adgrf5,B2m,Bcr,Bst2,Cav1,Ccl21a,Cd200,Cd34,Clu,Crip2,Ctla2a,Cxcl1,Epas1,Ezr,Fam213a,Fkbp1a,Flt1,Gas6,H2-D1,Icam1,Ifitm2,Ifitm3,Iigp1,Il6st,Isg15,Kdr,Klf2,Klf4,Lcn2,Lmo2,Ly6d,Mef2c,Msn,Nfkbia,Pde4b,Pecam1,Pigr,Plvap,Podxl,Rgcc,S1pr1,Scarb1,Selp,Serinc3,Smpd3,Tff2,Vim	23.42	1.6e-06	5.52374e-05
GO:0030336	negative regulation of cell migration	biological_process	210	12	Apoe,Bcr,Bst2,Clic4,Egfl7,Eng,Igfbp3,Igfbp5,Klf4,Mmrn2,Rgcc,Tie1	2.13	1.6e-06	5.52374e-05
GO:0001932	regulation of protein phosphorylation	biological_process	1275	32	Apoe,Bgn,Cav1,Ccl21a,Efna1,Ehd4,Eng,Ezr,Fabp4,Fkbp1a,Flt1,Gas6,Gnai2,Hspb1,Icam1,Id1,Igfbp3,Igfbp4,Il6st,Kdr,Klf4,Nrp1,Pecam1,Pim1,Plpp3,Prex2,Rgcc,Socs2,Socs3,Tff2,Timp2,Timp3	12.96	1.6e-06	5.52374e-05
GO:0042326	negative regulation of phosphorylation	biological_process	428	17	Apoe,Bgn,Cav1,Efna1,Eng,Ezr,Fabp4,Fkbp1a,Hspb1,Ier3,Igfbp3,Klf4,Plpp3,Prex2,Socs2,Socs3,Timp3	4.35	1.8e-06	6.15667e-05
GO:0007169	transmembrane receptor protein tyrosine kinase signaling pathway	biological_process	533	19	Bcr,Col4a1,Col4a2,Efna1,F3,Flt1,Hspb1,Igfbp3,Igfbp4,Igfbp5,Kdr,Mmrn2,Mup20,Nrp1,Nrp2,Pigr,Socs2,Socs3,Tcf4	5.42	2.2e-06	7.388e-05
GO:0051128	regulation of cellular component organization	biological_process	2113	44	Apoe,B2m,Bambi,Bcr,Bst2,Cav1,Ccl21a,Cdc42ep3,Cldn7,Clu,Efna1,Ehd4,Eln,Ezr,Fbln5,Gas6,Gpihbp1,H2-D1,Icam1,Id1,Ier3,Igfbp3,Igfbp4,Igfbp5,Igfbp7,Kdr,Klf4,Lcn2,Mef2c,Msn,Nrp1,Podxl,Rgcc,Rhoc,Rhoj,S1pr1,Scarb1,Scn1b,Selp,Socs2,Sparc,Sptbn1,Stmn2,Vim	21.48	2.2e-06	7.388e-05
GO:0030029	actin filament-based process	biological_process	646	21	Bcr,Bst2,Ccl21a,Cdc42ep3,Cnn3,Eln,Ezr,Id1,Krt19,Krt8,Marcks,Mef2c,Nrp1,Pde4b,Rgcc,Rhoj,Rnd1,S1pr1,Scn1b,Sptbn1,Tmsb10	6.57	2.7e-06	8.82637e-05
GO:0042325	regulation of phosphorylation	biological_process	1370	33	Apoe,Bgn,Cav1,Ccl21a,Efna1,Ehd4,Eng,Ezr,Fabp4,Fkbp1a,Flt1,Gas6,Gnai2,Hspb1,Icam1,Id1,Ier3,Igfbp3,Igfbp4,Il6st,Kdr,Klf4,Nrp1,Pecam1,Pim1,Plpp3,Prex2,Rgcc,Socs2,Socs3,Tff2,Timp2,Timp3	13.93	2.7e-06	8.82637e-05
GO:0001933	negative regulation of protein phosphorylation	biological_process	393	16	Apoe,Bgn,Cav1,Efna1,Eng,Ezr,Fabp4,Fkbp1a,Hspb1,Igfbp3,Klf4,Plpp3,Prex2,Socs2,Socs3,Timp3	3.99	2.7e-06	8.82637e-05
GO:0042981	regulation of apoptotic process	biological_process	1438	34	Apoe,Cav1,Ccl21a,Cdh1,Ckmt1,Cldn7,Clu,Ecscr,Efna1,Eng,Epcam,F3,Gas6,Hspb1,Icam1,Id1,Id3,Ier3,Igfbp3,Kdr,Klf4,Krt18,Krt8,Lcn2,Mef2c,Mt1,Nrp1,Pim1,Pim3,Ramp2,Rgcc,Socs3,Srgn,Tsc22d1	14.62	2.8e-06	9.07298e-05
GO:0016310	phosphorylation	biological_process	2065	43	Apoe,Bcr,Bgn,Cav1,Ccl21a,Chchd10,Ckmt1,Efna1,Ehd4,Eng,Ezr,Fabp4,Fkbp1a,Flt1,Gas6,Gnai2,Hspb1,Icam1,Id1,Ier3,Igfbp3,Igfbp4,Il6st,Kdr,Klf4,Mef2c,Mup20,Nrp1,Nrp2,Pecam1,Pim1,Pim3,Plpp3,Plvap,Prex2,Rgcc,Socs2,Socs3,Sptbn1,Tff2,Tie1,Timp2,Timp3	20.99	3e-06	9.63652e-05
GO:0010035	response to inorganic substance	biological_process	445	17	B2m,Cav1,Cd9,Cdh1,Clic4,Fabp4,Fbln5,Fkbp1a,Gsta4,Klf2,Klf4,Krt8,Lcn2,Mef2c,Mt1,Mt2,Sparc	4.52	3.1e-06	9.78752e-05
GO:0060548	negative regulation of cell death	biological_process	880	25	Apoe,Cav1,Ccl21a,Cd34,Ckmt1,Cldn7,Clu,Efna1,Epcam,Gas6,Hspb1,Icam1,Id1,Ier3,Kdr,Klf4,Krt18,Mef2c,Mt1,Nrp1,Pim1,Pim3,Ramp2,Socs3,Tsc22d1	8.94	3.1e-06	9.78752e-05
GO:0009966	regulation of signal transduction	biological_process	2588	50	Apoe,Bambi,Bcr,Bgn,Cav1,Ccl21a,Cdh1,Clu,Cxcl1,Efna1,Egfl7,Eng,Ezr,F3,Fkbp1a,Flt1,Gas6,Gnai2,Hspb1,Icam1,Id1,Ier3,Igfbp3,Igfbp4,Igfbp5,Il6st,Kdr,Klf4,Mef2c,Mmrn2,Mup20,Nfkbia,Nrp1,Pecam1,Plpp3,Ppp1r2,Prex2,Ramp2,Reg1,Rhoc,Selp,Slc9a3r2,Socs2,Socs3,Stard10,Tcf4,Tff2,Timp2,Timp3,Ttr	26.31	3.2e-06	0.000100176
GO:1904062	regulation of cation transmembrane transport	biological_process	151	10	Atp1b1,Cav1,Fkbp1a,Fxyd3,Fxyd5,Fxyd6,Gem,Gsto1,Pde4b,Scn1b	1.53	3.3e-06	0.000102439
GO:2000146	negative regulation of cell motility	biological_process	225	12	Apoe,Bcr,Bst2,Clic4,Egfl7,Eng,Igfbp3,Igfbp5,Klf4,Mmrn2,Rgcc,Tie1	2.29	3.4e-06	0.000103798
GO:0051716	cellular response to stimulus	biological_process	7455	106	Ackr1,Adgrf5,Apoe,Arhgap31,Atp1b1,B2m,Bambi,Bcr,Bgn,Cav1,Ccl21a,Cd34,Cd9,Cdc42ep3,Cdh1,Cdh5,Cldn5,Clic4,Clu,Col4a1,Col4a2,Cxcl1,Efna1,Egfl7,Ehd4,Eng,Epas1,Epcam,Ezr,F3,Fabp4,Fbln5,Fkbp1a,Flt1,Gas6,Gem,Gnai2,Gng11,Gsta4,Gsto1,Hspb1,Icam1,Id1,Id3,Ier3,Ifitm3,Igfbp3,Igfbp4,Igfbp5,Iigp1,Il6st,Kdr,Klf2,Klf4,Krt18,Krt19,Krt8,Lcn2,Lmo2,Ltbp4,Mef2c,Mmrn2,Msn,Mt1,Mt2,Mup20,Nfkbia,Nrp1,Nrp2,Pde4b,Pecam1,Pi…	75.78	3.4e-06	0.000103798
GO:0043067	regulation of programmed cell death	biological_process	1453	34	Apoe,Cav1,Ccl21a,Cdh1,Ckmt1,Cldn7,Clu,Ecscr,Efna1,Eng,Epcam,F3,Gas6,Hspb1,Icam1,Id1,Id3,Ier3,Igfbp3,Kdr,Klf4,Krt18,Krt8,Lcn2,Mef2c,Mt1,Nrp1,Pim1,Pim3,Ramp2,Rgcc,Socs3,Srgn,Tsc22d1	14.77	3.5e-06	0.000105975
GO:0051248	negative regulation of protein metabolic process	biological_process	1069	28	Ambp,Apoe,Bgn,Bst2,Cav1,Cdh1,Ctla2a,Efna1,Eng,Ezr,Fabp4,Fkbp1a,Gas6,Hspb1,Igfbp3,Igfbp5,Isg15,Itm2b,Klf4,Plpp3,Prex2,Serpinh1,Socs2,Socs3,Spink4,Timp2,Timp3,Wfdc2	10.87	3.6e-06	0.000108117
GO:0001936	regulation of endothelial cell proliferation	biological_process	90	8	Apoe,Cav1,Egfl7,Eng,F3,Kdr,Rgcc,Sparc	0.91	3.7e-06	0.000109342
GO:0002682	regulation of immune system process	biological_process	1196	30	Adgrf5,B2m,Bcr,Bst2,Cav1,Ccl21a,Cd200,Ctla2a,Cxcl1,Ezr,Fam213a,Fkbp1a,Flt1,Gas6,H2-D1,Icam1,Il6st,Isg15,Kdr,Lmo2,Mef2c,Msn,Nfkbia,Pde4b,Pigr,Plvap,Rgcc,Scarb1,Selp,Tff2	12.16	3.7e-06	0.000109342
GO:0035556	intracellular signal transduction	biological_process	2231	45	Apoe,Arhgap31,Atp1b1,Bcr,Bgn,Cav1,Ccl21a,Cdc42ep3,Clu,Efna1,Ezr,F3,Fkbp1a,Flt1,Gas6,Gnai2,Hspb1,Icam1,Id1,Ier3,Igfbp3,Igfbp4,Igfbp5,Il6st,Kdr,Klf4,Mef2c,Mt1,Mt2,Mup20,Nfkbia,Nrp1,Pecam1,Plvap,Prex2,Rhoc,Rhoj,Rnd1,Selp,Slc9a3r2,Socs2,Socs3,Tff2,Timp2,Timp3	22.68	3.8e-06	0.000111406
GO:0032269	negative regulation of cellular protein metabolic process	biological_process	1015	27	Ambp,Apoe,Bgn,Bst2,Cav1,Cdh1,Ctla2a,Efna1,Eng,Ezr,Fabp4,Fkbp1a,Gas6,Hspb1,Igfbp3,Igfbp5,Isg15,Klf4,Plpp3,Prex2,Serpinh1,Socs2,Socs3,Spink4,Timp2,Timp3,Wfdc2	10.32	4.2e-06	0.000122164
GO:0048468	cell development	biological_process	2168	44	Apoe,B2m,Bambi,Ccl21a,Cd9,Cdh1,Clic4,Clu,Col4a1,Efna1,Eng,Epas1,Ezr,H2-D1,Heg1,Icam1,Id1,Id3,Igfbp3,Il6st,Kdr,Klf2,Klf4,Klf7,Krt19,Krt8,Mef2c,Msn,Mt2,Nrp1,Nrp2,Pecam1,Podxl,Prex2,Ramp2,Rgcc,Rnd1,Scn1b,Serpinh1,Socs2,Stmn2,Tcf4,Timp2,Vim	22.04	4.3e-06	0.000124095
GO:2000147	positive regulation of cell motility	biological_process	408	16	Ccl21a,Cldn7,Cxcl1,Epcam,Flt1,Gas6,Hspb1,Icam1,Kdr,Nrp1,Plpp3,Plvap,Podxl,S1pr1,Selp,Sparc	4.15	4.4e-06	0.000125997
GO:0061299	retina vasculature morphogenesis in camera-type eye	biological_process	12	4	Clic4,Col4a1,Nrp1,Rhoj	0.12	4.8e-06	0.000136394
GO:0051272	positive regulation of cellular component movement	biological_process	413	16	Ccl21a,Cldn7,Cxcl1,Epcam,Flt1,Gas6,Hspb1,Icam1,Kdr,Nrp1,Plpp3,Plvap,Podxl,S1pr1,Selp,Sparc	4.2	5.1e-06	0.000143812
GO:0007165	signal transduction	biological_process	6187	92	Ackr1,Adgrf5,Apoe,Arhgap31,Atp1b1,Bambi,Bcr,Bgn,Cav1,Ccl21a,Cd34,Cd9,Cdc42ep3,Cdh1,Cdh5,Cldn5,Clu,Col4a1,Col4a2,Cxcl1,Efna1,Egfl7,Eng,Epcam,Ezr,F3,Fkbp1a,Flt1,Gas6,Gem,Gnai2,Gng11,Hspb1,Icam1,Id1,Ier3,Ifitm3,Igfbp3,Igfbp4,Igfbp5,Iigp1,Il6st,Kdr,Klf4,Krt18,Krt19,Krt8,Lcn2,Ltbp4,Mef2c,Mmrn2,Mt1,Mt2,Mup20,Nfkbia,Nrp1,Nrp2,Pde4b,Pecam1,Pigr,Pim1,Plpp1,Plpp3,Plvap,Ppp1r2,Prex2,Ramp2,Reg1,Rhoc,Rhoj,Rnd…	62.89	5.2e-06	0.000144427
GO:2000351	regulation of endothelial cell apoptotic process	biological_process	44	6	Ecscr,Gas6,Icam1,Kdr,Ramp2,Rgcc	0.45	5.2e-06	0.000144427
GO:0051093	negative regulation of developmental process	biological_process	967	26	Adamts1,Apoe,B2m,Bcr,Cav1,Col4a2,Ecscr,Efna1,Gas6,H2-D1,Id1,Id3,Igfbp5,Klf4,Lmo2,Mmrn2,Nfkbia,Nrp1,Rgcc,Socs2,Sparc,Srgn,Stmn2,Tcf4,Tie1,Vim	9.83	5.3e-06	0.000146106
GO:0002040	sprouting angiogenesis	biological_process	68	7	Eng,Flt1,Kdr,Klf4,Mmrn2,Nrp1,Ramp2	0.69	5.7e-06	0.000155969
GO:0031344	regulation of cell projection organization	biological_process	518	18	Apoe,B2m,Cav1,Ccl21a,Cdc42ep3,Efna1,Ezr,H2-D1,Icam1,Id1,Klf4,Lcn2,Mef2c,Nrp1,Podxl,Scn1b,Stmn2,Vim	5.27	5.8e-06	0.000157538
GO:0010631	epithelial cell migration	biological_process	238	12	Apoe,Efna1,Hspb1,Kdr,Klf4,Mmrn2,Nrp1,Pecam1,Plpp3,Rgcc,Scarb1,Sparc	2.42	6e-06	0.000161781
GO:0008283	cell proliferation	biological_process	1836	39	Apoe,Bambi,Cav1,Cd34,Cd9,Cdh1,Cdh5,Cldn7,Crip2,Dmbt1,Egfl7,Eng,Epcam,F3,Fkbp1a,Gas6,Gnai2,Id1,Ifitm3,Igfbp3,Igfbp4,Igfbp5,Il6st,Kdr,Klf4,Marcksl1,Mef2c,Msn,Nfkbia,Pim1,Reg1,Rgcc,S1pr1,Sat1,Scarb1,Sparc,Tff2,Timp2,Tsc22d1	18.66	6.1e-06	0.000163286
GO:0090132	epithelium migration	biological_process	239	12	Apoe,Efna1,Hspb1,Kdr,Klf4,Mmrn2,Nrp1,Pecam1,Plpp3,Rgcc,Scarb1,Sparc	2.43	6.2e-06	0.000163591
GO:0010941	regulation of cell death	biological_process	1560	35	Apoe,Cav1,Ccl21a,Cd34,Cdh1,Ckmt1,Cldn7,Clu,Ecscr,Efna1,Eng,Epcam,F3,Gas6,Hspb1,Icam1,Id1,Id3,Ier3,Igfbp3,Kdr,Klf4,Krt18,Krt8,Lcn2,Mef2c,Mt1,Nrp1,Pim1,Pim3,Ramp2,Rgcc,Socs3,Srgn,Tsc22d1	15.86	6.2e-06	0.000163591
GO:0007043	cell-cell junction assembly	biological_process	69	7	Cd9,Cdh1,Cdh5,Cldn5,Heg1,Ramp2,Rhoc	0.7	6.3e-06	0.000165051
GO:0043066	negative regulation of apoptotic process	biological_process	801	23	Apoe,Cav1,Ccl21a,Ckmt1,Cldn7,Efna1,Epcam,Gas6,Hspb1,Icam1,Id1,Ier3,Kdr,Klf4,Krt18,Mef2c,Mt1,Nrp1,Pim1,Pim3,Ramp2,Socs3,Tsc22d1	8.14	6.8e-06	0.000176896
GO:0001886	endothelial cell morphogenesis	biological_process	13	4	Clic4,Heg1,Id1,Pecam1	0.13	6.9e-06	0.000178242
GO:0006796	phosphate-containing compound metabolic process	biological_process	3872	65	Abcg2,Adgrf5,Apoe,Arhgap31,Atp1b1,Bcr,Bgn,Cav1,Ccl21a,Cdc42ep3,Chchd10,Ckmt1,Clu,Cnn3,Dbi,Efna1,Ehd4,Eng,Ezr,Fabp4,Fkbp1a,Flt1,Gas6,Gem,Gnai2,Hspb1,Icam1,Id1,Ier3,Igfbp3,Igfbp4,Iigp1,Il6st,Kdr,Klf4,Mef2c,Mup20,Nrp1,Nrp2,Pde4b,Pecam1,Pim1,Pim3,Plpp1,Plpp3,Plvap,Ppp1r2,Prex2,Ptprb,Ramp2,Rgcc,Rhoc,Rhoj,Rnd1,S1pr1,Scarb1,Serinc3,Smpd3,Socs2,Socs3,Sptbn1,Tff2,Tie1,Timp2,Timp3	39.36	7.9e-06	0.000202657
GO:0040017	positive regulation of locomotion	biological_process	428	16	Ccl21a,Cldn7,Cxcl1,Epcam,Flt1,Gas6,Hspb1,Icam1,Kdr,Nrp1,Plpp3,Plvap,Podxl,S1pr1,Selp,Sparc	4.35	8e-06	0.000203807
GO:0031399	regulation of protein modification process	biological_process	1648	36	Apoe,Bgn,Cav1,Ccl21a,Clu,Efna1,Ehd4,Eng,Ezr,Fabp4,Fkbp1a,Flt1,Gas6,Gnai2,Hspb1,Icam1,Id1,Igfbp3,Igfbp4,Il6st,Isg15,Kdr,Klf4,Mef2c,Nrp1,Pecam1,Pim1,Plpp3,Ppp1r2,Prex2,Rgcc,Socs2,Socs3,Tff2,Timp2,Timp3	16.75	8.1e-06	0.000204941
GO:0042592	homeostatic process	biological_process	1861	39	Adgrf5,Apoe,Atp1b1,B2m,Bcr,Cav1,Ccl21a,Cd34,Cd9,Cdh1,Cldn5,Clic4,Clu,Epas1,Fabp4,Fkbp1a,Gas6,Gpihbp1,Gsto1,Hspb1,Icam1,Igfbp5,Isg15,Kdr,Klf2,Lcn2,Lmo2,Mef2c,Mt1,Mt2,Mup20,Pde4b,Pigr,Pim3,Reg1,S1pr1,Scarb1,Scn1b,Slc4a4	18.92	8.4e-06	0.000211086
GO:0048878	chemical homeostasis	biological_process	1313	31	Adgrf5,Apoe,Atp1b1,B2m,Cav1,Ccl21a,Cd9,Cdh1,Cldn5,Clic4,Clu,Epas1,Fabp4,Fkbp1a,Gas6,Gpihbp1,Gsto1,Icam1,Igfbp5,Kdr,Lcn2,Mef2c,Mt1,Mt2,Mup20,Pim3,Reg1,S1pr1,Scarb1,Scn1b,Slc4a4	13.35	8.5e-06	0.000211789
GO:0032101	regulation of response to external stimulus	biological_process	697	21	Apoe,Bcr,Cav1,Ccl21a,Cd34,Cd9,Ctla2a,Cxcl1,Fabp4,Gas6,Hspb1,Ier3,Kdr,Klf4,Nfkbia,Nrp1,S1pr1,Selp,Socs3,Tff2,Tspan8	7.08	8.6e-06	0.000211789
GO:0032412	regulation of ion transmembrane transporter activity	biological_process	168	10	Atp1b1,Fkbp1a,Fxyd3,Fxyd5,Fxyd6,Gem,Gsto1,Mef2c,Pde4b,Scn1b	1.71	8.6e-06	0.000211789
GO:0030036	actin cytoskeleton organization	biological_process	587	19	Bcr,Bst2,Ccl21a,Cdc42ep3,Cnn3,Eln,Ezr,Id1,Krt19,Krt8,Marcks,Mef2c,Nrp1,Rgcc,Rhoj,Rnd1,S1pr1,Sptbn1,Tmsb10	5.97	8.7e-06	0.000212833
GO:0043069	negative regulation of programmed cell death	biological_process	814	23	Apoe,Cav1,Ccl21a,Ckmt1,Cldn7,Efna1,Epcam,Gas6,Hspb1,Icam1,Id1,Ier3,Kdr,Klf4,Krt18,Mef2c,Mt1,Nrp1,Pim1,Pim3,Ramp2,Socs3,Tsc22d1	8.27	8.8e-06	0.000213863
GO:0090130	tissue migration	biological_process	248	12	Apoe,Efna1,Hspb1,Kdr,Klf4,Mmrn2,Nrp1,Pecam1,Plpp3,Rgcc,Scarb1,Sparc	2.52	9.1e-06	0.000219708
GO:0072577	endothelial cell apoptotic process	biological_process	49	6	Ecscr,Gas6,Icam1,Kdr,Ramp2,Rgcc	0.5	9.9e-06	0.000235287
GO:0022614	membrane to membrane docking	biological_process	5	3	Ezr,Icam1,Msn	0.05	1e-05	0.000235287
GO:0043031	negative regulation of macrophage activation	biological_process	5	3	Adgrf5,Cd200,Tff2	0.05	1e-05	0.000235287
GO:0023051	regulation of signaling	biological_process	2932	53	Apoe,Bambi,Bcr,Bgn,Cav1,Ccl21a,Cdh1,Clu,Cxcl1,Dbi,Ece1,Efna1,Egfl7,Eng,Ezr,F3,Fkbp1a,Flt1,Gas6,Gnai2,Hspb1,Icam1,Id1,Ier3,Igfbp3,Igfbp4,Igfbp5,Il6st,Kdr,Klf4,Mef2c,Mmrn2,Mup20,Nfkbia,Nrp1,Pecam1,Pim3,Plpp3,Ppp1r2,Prex2,Ramp2,Reg1,Rhoc,Selp,Slc9a3r2,Socs2,Socs3,Stard10,Tcf4,Tff2,Timp2,Timp3,Ttr	29.8	1e-05	0.000235287
GO:0022898	regulation of transmembrane transporter activity	biological_process	174	10	Atp1b1,Fkbp1a,Fxyd3,Fxyd5,Fxyd6,Gem,Gsto1,Mef2c,Pde4b,Scn1b	1.77	1.2e-05	0.00027363
GO:0006793	phosphorus metabolic process	biological_process	3917	65	Abcg2,Adgrf5,Apoe,Arhgap31,Atp1b1,Bcr,Bgn,Cav1,Ccl21a,Cdc42ep3,Chchd10,Ckmt1,Clu,Cnn3,Dbi,Efna1,Ehd4,Eng,Ezr,Fabp4,Fkbp1a,Flt1,Gas6,Gem,Gnai2,Hspb1,Icam1,Id1,Ier3,Igfbp3,Igfbp4,Iigp1,Il6st,Kdr,Klf4,Mef2c,Mup20,Nrp1,Nrp2,Pde4b,Pecam1,Pim1,Pim3,Plpp1,Plpp3,Plvap,Ppp1r2,Prex2,Ptprb,Ramp2,Rgcc,Rhoc,Rhoj,Rnd1,S1pr1,Scarb1,Serinc3,Smpd3,Socs2,Socs3,Sptbn1,Tff2,Tie1,Timp2,Timp3	39.81	1.2e-05	0.00027363
GO:0001937	negative regulation of endothelial cell proliferation	biological_process	30	5	Apoe,Cav1,Eng,Rgcc,Sparc	0.3	1.2e-05	0.00027363
GO:0051336	regulation of hydrolase activity	biological_process	1076	27	Ambp,Arhgap31,Atp1b1,Bcr,Bst2,Cav1,Ccl21a,Cdc42ep3,Cdh1,Cnn3,F3,Fkbp1a,Flt1,Gas6,Gpihbp1,Klf4,Mef2c,Nrp1,Ppp1r2,Prex2,Rhoc,S1pr1,Serpinh1,Spink4,Timp2,Timp3,Wfdc2	10.94	1.2e-05	0.00027363
GO:0031345	negative regulation of cell projection organization	biological_process	139	9	Apoe,B2m,Ccl21a,Efna1,H2-D1,Id1,Nrp1,Stmn2,Vim	1.41	1.2e-05	0.00027363
GO:0003013	circulatory system process	biological_process	395	15	Apoe,Atp1b1,Bcr,Cav1,Cd34,Ece1,Eng,Epas1,Gas6,Gnai2,Heg1,Ier3,Pde4b,Ramp2,Scn1b	4.01	1.3e-05	0.000294613
GO:1903034	regulation of response to wounding	biological_process	398	15	Apoe,Bcr,Cav1,Cd34,Cd9,Ctla2a,Fabp4,Ier3,Klf4,Nfkbia,Plpp3,Selp,Socs3,Tff2,Tspan8	4.05	1.4e-05	0.000315341
GO:0045595	regulation of cell differentiation	biological_process	1623	35	Apoe,Apold1,B2m,Bambi,Cav1,Cd34,Cdh1,Ctla2a,Dmbt1,Efna1,Fam213a,Flt1,Gas6,H2-D1,Id1,Id3,Igfbp3,Igfbp5,Il6st,Isg15,Kdr,Klf4,Lmo2,Mef2c,Nfkbia,Nrp1,Ramp2,Rgcc,Scn1b,Socs2,Socs3,Stmn2,Tcf4,Timp2,Vim	16.5	1.5e-05	0.000333795
GO:0051049	regulation of transport	biological_process	1626	35	Apoe,Atp1b1,B2m,Bambi,Bcr,Bst2,Cav1,Ccl21a,Cd34,Cdh1,Clic4,Clu,Ehd4,Ezr,Fkbp1a,Fxyd3,Fxyd5,Fxyd6,Gas6,Gem,Gnai2,Gsto1,Ier3,Mef2c,Msn,Mup20,Nfkbia,Pde4b,Pim3,Rgcc,Scarb1,Scn1b,Sptbn1,Srgn,Tff2	16.53	1.5e-05	0.000333795
GO:1904035	regulation of epithelial cell apoptotic process	biological_process	53	6	Ecscr,Gas6,Icam1,Kdr,Ramp2,Rgcc	0.54	1.6e-05	0.000347671
GO:2000377	regulation of reactive oxygen species metabolic process	biological_process	143	9	Bcr,Cav1,Cd34,Clu,Cxcl1,Fbln5,Ier3,Klf2,Klf4	1.45	1.6e-05	0.000347671
GO:0006898	receptor-mediated endocytosis	biological_process	220	11	Apoe,B2m,Cav1,Ccl21a,Cd9,Clu,Dmbt1,Ezr,Ifitm3,Ramp2,Scarb1	2.24	1.6e-05	0.000347671
GO:0042127	regulation of cell proliferation	biological_process	1492	33	Apoe,Bambi,Cav1,Cd9,Cdh1,Cdh5,Cldn7,Crip2,Egfl7,Eng,Epcam,F3,Gas6,Gnai2,Id1,Ifitm3,Igfbp3,Igfbp5,Il6st,Kdr,Klf4,Marcksl1,Mef2c,Nfkbia,Pim1,Reg1,Rgcc,S1pr1,Sat1,Sparc,Tff2,Timp2,Tsc22d1	15.17	1.6e-05	0.000347671
GO:0001775	cell activation	biological_process	969	25	Adgrf5,Apoe,Apold1,B2m,Bcr,Cav1,Ccl21a,Cd200,Cd9,Clu,Ctla2a,Fkbp1a,Gas6,Hspb1,Icam1,Il6st,Ly6d,Mef2c,Msn,Mt2,Rgcc,Selp,Tcf4,Tff2,Vwf	9.85	1.7e-05	0.00036724
GO:0043086	negative regulation of catalytic activity	biological_process	790	22	Ambp,Apoe,Bgn,Bst2,Cav1,Chchd10,Cnn3,Eng,Fabp4,Fkbp1a,Gas6,Hspb1,Klf4,Ppp1r2,Prex2,Serpinh1,Socs2,Socs3,Spink4,Timp2,Timp3,Wfdc2	8.03	1.8e-05	0.000379954
GO:0010604	positive regulation of macromolecule metabolic process	biological_process	2828	51	Apoe,Bambi,Cav1,Ccl21a,Cd34,Cdh1,Clu,Cytl1,Ebf1,Ece1,Ecscr,Efna1,Ehd4,Elk3,Eng,Epas1,Epcam,Ezr,F3,Fkbp1a,Flt1,Gas6,Gnai2,Hspb1,Icam1,Id1,Ier3,Igfbp3,Igfbp4,Il6st,Kdr,Klf2,Klf4,Klf7,Lcn2,Lmo2,Mef2c,Msn,Mup20,Nfkbia,Nrp1,Pecam1,Pim1,Plpp3,Ramp2,Reg1,Rgcc,S1pr1,Tcf4,Tff2,Vim	28.75	1.8e-05	0.000379954
GO:0051179	localization	biological_process	5354	81	Abcg2,Apoe,Apold1,Atp1b1,B2m,Bambi,Bcr,Bst2,Cav1,Ccl21a,Cd34,Cd9,Cdh1,Cldn7,Clic4,Clu,Cox7a1,Cxcl1,Dmbt1,Efna1,Egfl7,Ehd4,Eng,Epcam,Ezr,Fbln5,Fkbp1a,Flt1,Fxyd3,Fxyd5,Fxyd6,Gas6,Gem,Gnai2,Gpihbp1,Gsto1,Hspb1,Icam1,Ier3,Ifitm3,Igfbp3,Igfbp5,Kdr,Klf4,Krt18,Lcn2,Ltbp4,Mef2c,Mmrn2,Msn,Mup20,Nfkbia,Nrp1,Nrp2,Pde4b,Pecam1,Pigr,Pim3,Plpp3,Plvap,Podxl,Ramp2,Rgcc,Rhoc,S1pr1,Scarb1,Scn1b,Selp,Serinc3,Slc3a2…	54.42	1.8e-05	0.000379954
GO:0051240	positive regulation of multicellular organismal process	biological_process	1501	33	Apoe,B2m,Bambi,Cav1,Cd34,Clu,Dbi,Eng,Ezr,F3,Flt1,Gas6,Gpihbp1,Heg1,Hspb1,Il6st,Isg15,Kdr,Mef2c,Nrp1,Pde4b,Pim1,Plpp3,Ramp2,Rgcc,Scn1b,Selp,Socs2,Sparc,Sptbn1,Stmn2,Tcf4,Vim	15.26	1.8e-05	0.000379954
GO:0050790	regulation of catalytic activity	biological_process	2146	42	Ambp,Apoe,Arhgap31,Atp1b1,Bcr,Bgn,Bst2,Cav1,Ccl21a,Cdc42ep3,Cdh1,Chchd10,Cnn3,Efna1,Eng,F3,Fabp4,Fkbp1a,Flt1,Fxyd3,Gas6,Gnai2,Gpihbp1,Hspb1,Igfbp3,Klf4,Mef2c,Nrp1,Pim1,Ppp1r2,Prex2,Rgcc,Rhoc,S1pr1,Scarb1,Serpinh1,Socs2,Socs3,Spink4,Timp2,Timp3,Wfdc2	21.81	1.9e-05	0.000398784
GO:0010632	regulation of epithelial cell migration	biological_process	185	10	Apoe,Efna1,Hspb1,Kdr,Klf4,Mmrn2,Nrp1,Plpp3,Rgcc,Sparc	1.88	2e-05	0.000412737
GO:0032409	regulation of transporter activity	biological_process	185	10	Atp1b1,Fkbp1a,Fxyd3,Fxyd5,Fxyd6,Gem,Gsto1,Mef2c,Pde4b,Scn1b	1.88	2e-05	0.000412737
GO:0002064	epithelial cell development	biological_process	226	11	Cdh1,Clic4,Eng,Ezr,Heg1,Icam1,Id1,Msn,Pecam1,Podxl,Vim	2.3	2e-05	0.000412737
GO:0044700	single organism signaling	biological_process	6769	96	Ackr1,Adgrf5,Apoe,Arhgap31,Atp1b1,Bambi,Bcr,Bgn,Cav1,Ccl21a,Cd34,Cd9,Cdc42ep3,Cdh1,Cdh5,Cldn5,Clu,Col4a1,Col4a2,Cxcl1,Dbi,Ece1,Efna1,Egfl7,Eng,Epcam,Ezr,F3,Fkbp1a,Flt1,Gas6,Gem,Gnai2,Gng11,Hspb1,Icam1,Id1,Ier3,Ifitm3,Igfbp3,Igfbp4,Igfbp5,Iigp1,Il6st,Kdr,Klf4,Krt18,Krt19,Krt8,Lcn2,Ltbp4,Mef2c,Mmrn2,Mt1,Mt2,Mup20,Nfkbia,Nrp1,Nrp2,Pde4b,Pecam1,Pigr,Pim1,Pim3,Plpp1,Plpp3,Plvap,Ppp1r2,Prex2,Ramp2,Reg1…	68.8	2.3e-05	0.000472011
GO:0023052	signaling	biological_process	6773	96	Ackr1,Adgrf5,Apoe,Arhgap31,Atp1b1,Bambi,Bcr,Bgn,Cav1,Ccl21a,Cd34,Cd9,Cdc42ep3,Cdh1,Cdh5,Cldn5,Clu,Col4a1,Col4a2,Cxcl1,Dbi,Ece1,Efna1,Egfl7,Eng,Epcam,Ezr,F3,Fkbp1a,Flt1,Gas6,Gem,Gnai2,Gng11,Hspb1,Icam1,Id1,Ier3,Ifitm3,Igfbp3,Igfbp4,Igfbp5,Iigp1,Il6st,Kdr,Klf4,Krt18,Krt19,Krt8,Lcn2,Ltbp4,Mef2c,Mmrn2,Mt1,Mt2,Mup20,Nfkbia,Nrp1,Nrp2,Pde4b,Pecam1,Pigr,Pim1,Pim3,Plpp1,Plpp3,Plvap,Ppp1r2,Prex2,Ramp2,Reg1…	68.84	2.4e-05	0.000489812
GO:0051051	negative regulation of transport	biological_process	421	15	Bcr,Bst2,Cav1,Cd34,Ezr,Gas6,Gem,Gsto1,Ier3,Mup20,Nfkbia,Pim3,Rgcc,Srgn,Tff2	4.28	2.7e-05	0.000545016
GO:0010646	regulation of cell communication	biological_process	2952	52	Apoe,Bambi,Bcr,Bgn,Cav1,Ccl21a,Cdh1,Clu,Cxcl1,Dbi,Efna1,Egfl7,Eng,Ezr,F3,Fkbp1a,Flt1,Gas6,Gnai2,Hspb1,Icam1,Id1,Ier3,Igfbp3,Igfbp4,Igfbp5,Il6st,Kdr,Klf4,Mef2c,Mmrn2,Mup20,Nfkbia,Nrp1,Pecam1,Pim3,Plpp3,Ppp1r2,Prex2,Ramp2,Reg1,Rhoc,Selp,Slc9a3r2,Socs2,Socs3,Stard10,Tcf4,Tff2,Timp2,Timp3,Ttr	30.01	2.7e-05	0.000545016
GO:0048584	positive regulation of response to stimulus	biological_process	1892	38	B2m,Bambi,Cav1,Ccl21a,Clu,Cxcl1,Efna1,Eng,Ezr,F3,Fabp4,Fkbp1a,Flt1,Gas6,Gnai2,H2-D1,Hspb1,Icam1,Igfbp3,Igfbp4,Igfbp5,Il6st,Kdr,Mef2c,Mup20,Nfkbia,Nrp1,Pde4b,Pecam1,Plpp3,Rgcc,Rhoc,S1pr1,Scarb1,Selp,Socs2,Stard10,Tff2	19.23	2.9e-05	0.000582207
GO:0061384	heart trabecula morphogenesis	biological_process	36	5	Adamts1,Eng,Fkbp1a,Heg1,S1pr1	0.37	3e-05	0.000595806
GO:0051247	positive regulation of protein metabolic process	biological_process	1401	31	Apoe,Cav1,Ccl21a,Clu,Ecscr,Efna1,Ehd4,Eng,F3,Fkbp1a,Flt1,Gas6,Gnai2,Hspb1,Icam1,Ier3,Igfbp3,Igfbp4,Il6st,Kdr,Klf2,Klf4,Mef2c,Nfkbia,Nrp1,Pecam1,Pim1,Plpp3,Rgcc,Tff2,Vim	14.24	3e-05	0.000595806
GO:0008219	cell death	biological_process	1833	37	Apoe,Cav1,Ccl21a,Cd34,Cdh1,Ckmt1,Cldn7,Clu,Ecscr,Efna1,Emp1,Eng,Epcam,F3,Fgl2,Gas6,Hspb1,Icam1,Id1,Id3,Ier3,Igfbp3,Kdr,Klf4,Krt18,Krt8,Lcn2,Mef2c,Mt1,Nrp1,Pim1,Pim3,Ramp2,Rgcc,Socs3,Srgn,Tsc22d1	18.63	3.4e-05	0.000668064
GO:0016265	death	biological_process	1833	37	Apoe,Cav1,Ccl21a,Cd34,Cdh1,Ckmt1,Cldn7,Clu,Ecscr,Efna1,Emp1,Eng,Epcam,F3,Fgl2,Gas6,Hspb1,Icam1,Id1,Id3,Ier3,Igfbp3,Kdr,Klf4,Krt18,Krt8,Lcn2,Mef2c,Mt1,Nrp1,Pim1,Pim3,Ramp2,Rgcc,Socs3,Srgn,Tsc22d1	18.63	3.4e-05	0.000668064
GO:0001667	ameboidal-type cell migration	biological_process	331	13	Apoe,Efna1,Hspb1,Kdr,Klf4,Mmrn2,Nrp1,Nrp2,Pecam1,Plpp3,Rgcc,Scarb1,Sparc	3.36	3.5e-05	0.000684074
GO:0000165	MAPK cascade	biological_process	709	20	Apoe,Cav1,Ccl21a,Efna1,Ezr,Flt1,Gas6,Gnai2,Icam1,Id1,Igfbp3,Igfbp4,Kdr,Klf4,Mef2c,Nrp1,Plvap,Tff2,Timp2,Timp3	7.21	3.6e-05	0.000699916
GO:0050818	regulation of coagulation	biological_process	90	7	Apoe,Cav1,Cd34,Cd9,Procr,Selp,Tspan8	0.91	3.7e-05	0.000715592
GO:0034329	cell junction assembly	biological_process	160	9	Cd9,Cdh1,Cdh5,Cldn5,Heg1,Kdr,Nrp1,Ramp2,Rhoc	1.63	3.8e-05	0.000731104
GO:0033627	cell adhesion mediated by integrin	biological_process	62	6	Ccl21a,Efna1,Epcam,Icam1,Podxl,Rgcc	0.63	3.9e-05	0.000746456
GO:0009719	response to endogenous stimulus	biological_process	1421	31	Bambi,Cav1,Ccl21a,Cd9,Cdh1,Cdh5,Cldn5,Col4a1,Col4a2,Eng,Ezr,Fkbp1a,Gsta4,Id1,Igfbp5,Kdr,Klf2,Klf4,Krt19,Lmo2,Ltbp4,Mef2c,Msn,Mup20,Nfkbia,Pde4b,Ramp2,Socs2,Socs3,Sparc,Timp2	14.44	4e-05	0.000761649
GO:0010977	negative regulation of neuron projection development	biological_process	125	8	Apoe,B2m,Efna1,H2-D1,Id1,Nrp1,Stmn2,Vim	1.27	4.2e-05	0.000791571
GO:0023057	negative regulation of signaling	biological_process	1090	26	Apoe,Bambi,Bgn,Cav1,Cdh1,Efna1,Egfl7,Eng,Ezr,Gas6,Gnai2,Hspb1,Ier3,Igfbp5,Il6st,Klf4,Mmrn2,Mup20,Nfkbia,Nrp1,Pim3,Prex2,Slc9a3r2,Socs2,Socs3,Timp3	11.08	4.2e-05	0.000791571
GO:0061028	establishment of endothelial barrier	biological_process	20	4	Eng,Ezr,Icam1,Msn	0.2	4.4e-05	0.00081268
GO:0061298	retina vasculature development in camera-type eye	biological_process	20	4	Clic4,Col4a1,Nrp1,Rhoj	0.2	4.4e-05	0.00081268
GO:0010563	negative regulation of phosphorus metabolic process	biological_process	547	17	Apoe,Bgn,Cav1,Efna1,Eng,Ezr,Fabp4,Fkbp1a,Hspb1,Ier3,Igfbp3,Klf4,Plpp3,Prex2,Socs2,Socs3,Timp3	5.56	4.4e-05	0.00081268
GO:0045936	negative regulation of phosphate metabolic process	biological_process	547	17	Apoe,Bgn,Cav1,Efna1,Eng,Ezr,Fabp4,Fkbp1a,Hspb1,Ier3,Igfbp3,Klf4,Plpp3,Prex2,Socs2,Socs3,Timp3	5.56	4.4e-05	0.00081268
GO:0008015	blood circulation	biological_process	389	14	Apoe,Atp1b1,Bcr,Cav1,Cd34,Ece1,Eng,Epas1,Gas6,Gnai2,Ier3,Pde4b,Ramp2,Scn1b	3.95	4.5e-05	0.000827015
GO:0045766	positive regulation of angiogenesis	biological_process	127	8	Cd34,Eng,F3,Flt1,Hspb1,Kdr,Nrp1,Ramp2	1.29	4.7e-05	0.000859495
GO:0010648	negative regulation of cell communication	biological_process	1101	26	Apoe,Bambi,Bgn,Cav1,Cdh1,Efna1,Egfl7,Eng,Ezr,Gas6,Gnai2,Hspb1,Ier3,Igfbp5,Il6st,Klf4,Mmrn2,Mup20,Nfkbia,Nrp1,Pim3,Prex2,Slc9a3r2,Socs2,Socs3,Timp3	11.19	5e-05	0.000909852
GO:0030335	positive regulation of cell migration	biological_process	395	14	Ccl21a,Cxcl1,Flt1,Gas6,Hspb1,Icam1,Kdr,Nrp1,Plpp3,Plvap,Podxl,S1pr1,Selp,Sparc	4.01	5.4e-05	0.000977824
GO:0006915	apoptotic process	biological_process	1666	34	Apoe,Cav1,Ccl21a,Cdh1,Ckmt1,Cldn7,Clu,Ecscr,Efna1,Eng,Epcam,F3,Gas6,Hspb1,Icam1,Id1,Id3,Ier3,Igfbp3,Kdr,Klf4,Krt18,Krt8,Lcn2,Mef2c,Mt1,Nrp1,Pim1,Pim3,Ramp2,Rgcc,Socs3,Srgn,Tsc22d1	16.93	6.1e-05	0.00109919
GO:0044087	regulation of cellular component biogenesis	biological_process	738	20	Apoe,Cav1,Ccl21a,Cdc42ep3,Cldn7,Clu,Eln,Icam1,Id1,Kdr,Mef2c,Msn,Nrp1,Podxl,Rgcc,Rhoc,S1pr1,Selp,Sptbn1,Stmn2	7.5	6.4e-05	0.00113662
GO:0097285	cell-type specific apoptotic process	biological_process	454	15	Apoe,Ccl21a,Ecscr,Efna1,Eng,Gas6,Icam1,Kdr,Krt18,Krt8,Mef2c,Mt1,Nrp1,Ramp2,Rgcc	4.61	6.4e-05	0.00113662
GO:0033628	regulation of cell adhesion mediated by integrin	biological_process	42	5	Ccl21a,Efna1,Epcam,Podxl,Rgcc	0.43	6.4e-05	0.00113662
GO:0007507	heart development	biological_process	564	17	Adamts1,Ece1,Efna1,Eng,Fkbp1a,Heg1,Id1,Id3,Ifitm2,Kdr,Mef2c,Nrp1,Nrp2,Pim1,Ramp2,S1pr1,Sparc	5.73	6.5e-05	0.00114338
GO:0032462	regulation of protein homooligomerization	biological_process	22	4	Apoe,Cldn7,Clu,Rhoc	0.22	6.5e-05	0.00114338
GO:0044093	positive regulation of molecular function	biological_process	1468	31	Apoe,Arhgap31,Atp1b1,B2m,Bambi,Bcr,Cav1,Ccl21a,Cdc42ep3,Clu,Cytl1,Efna1,F3,Fkbp1a,Flt1,Gas6,Gnai2,Gpihbp1,Gsto1,Igfbp3,Klf4,Mef2c,Nrp1,Pim1,Plpp3,Prex2,Rgcc,Rhoc,S1pr1,Scarb1,Timp2	14.92	7.3e-05	0.00127736
GO:0040007	growth	biological_process	932	23	Apoe,Bst2,Clic4,Dmbt1,Emp1,Ezr,Fbln5,Gas6,Heg1,Igfbp3,Igfbp4,Igfbp5,Igfbp7,Klf2,Mef2c,Mt1,Mt2,Nrp1,Nrp2,Pim1,S1pr1,Socs2,Socs3	9.47	7.4e-05	0.00127736
GO:0016043	cellular component organization	biological_process	5550	81	Apoe,Atp1b1,B2m,Bambi,Bcr,Bst2,Cav1,Ccl21a,Cd34,Cd9,Cdc42ep3,Cdh1,Cdh5,Chchd10,Cldn5,Cldn7,Clic4,Clu,Cnn3,Col4a1,Efna1,Ehd4,Eln,Emp1,Eng,Epas1,Ezr,Fbln2,Fbln5,Fkbp1a,Gas6,Gem,Gpihbp1,H2-D1,Heg1,Icam1,Id1,Ier3,Igfbp3,Igfbp4,Igfbp5,Igfbp7,Kdr,Klf2,Klf4,Klf7,Krt18,Krt19,Krt8,Lcn2,Marcks,Mef2c,Msn,Mup20,Nrp1,Nrp2,Pecam1,Pigr,Podxl,Prex2,Ramp2,Reg1,Rgcc,Rhoc,Rhoj,Rnd1,S1pr1,Scarb1,Scn1b,Selp,Serpinh1,…	56.41	7.4e-05	0.00127736
GO:0030198	extracellular matrix organization	biological_process	216	10	Col4a1,Eln,Eng,Fbln2,Fbln5,Fkbp1a,Gas6,Ramp2,Rgcc,Serpinh1	2.2	7.4e-05	0.00127736
GO:0001666	response to hypoxia	biological_process	261	11	Apold1,Atp1b1,Cav1,Cd34,Eng,Epas1,Flt1,Pdlim1,Ramp2,Reg1,Rgcc	2.65	7.6e-05	0.00130476
GO:0071356	cellular response to tumor necrosis factor	biological_process	175	9	Ccl21a,Fabp4,Gas6,Klf2,Krt18,Krt8,Lcn2,Nfkbia,Plvap	1.78	7.7e-05	0.00130476
GO:1903035	negative regulation of response to wounding	biological_process	175	9	Apoe,Bcr,Cd34,Cd9,Ctla2a,Ier3,Socs3,Tff2,Tspan8	1.78	7.7e-05	0.00130476
GO:0043062	extracellular structure organization	biological_process	217	10	Col4a1,Eln,Eng,Fbln2,Fbln5,Fkbp1a,Gas6,Ramp2,Rgcc,Serpinh1	2.21	7.7e-05	0.00130476
GO:1904018	positive regulation of vasculature development	biological_process	137	8	Cd34,Eng,F3,Flt1,Hspb1,Kdr,Nrp1,Ramp2	1.39	8e-05	0.00134941
GO:0045123	cellular extravasation	biological_process	44	5	Bcr,Icam1,Pecam1,Plvap,Selp	0.45	8.1e-05	0.00135391
GO:0048010	vascular endothelial growth factor receptor signaling pathway	biological_process	44	5	Flt1,Hspb1,Kdr,Mmrn2,Nrp1	0.45	8.1e-05	0.00135391
GO:2001214	positive regulation of vasculogenesis	biological_process	9	3	Cd34,Kdr,Ramp2	0.09	8.3e-05	0.00138109
GO:0045216	cell-cell junction organization	biological_process	177	9	Cd9,Cdh1,Cdh5,Cldn5,Heg1,Kdr,Nrp1,Ramp2,Rhoc	1.8	8.4e-05	0.00139146
GO:0023014	signal transduction by protein phosphorylation	biological_process	754	20	Apoe,Cav1,Ccl21a,Efna1,Ezr,Flt1,Gas6,Gnai2,Icam1,Id1,Igfbp3,Igfbp4,Kdr,Klf4,Mef2c,Nrp1,Plvap,Tff2,Timp2,Timp3	7.66	8.5e-05	0.00140174
GO:0012501	programmed cell death	biological_process	1695	34	Apoe,Cav1,Ccl21a,Cdh1,Ckmt1,Cldn7,Clu,Ecscr,Efna1,Eng,Epcam,F3,Gas6,Hspb1,Icam1,Id1,Id3,Ier3,Igfbp3,Kdr,Klf4,Krt18,Krt8,Lcn2,Mef2c,Mt1,Nrp1,Pim1,Pim3,Ramp2,Rgcc,Socs3,Srgn,Tsc22d1	17.23	8.6e-05	0.00141193
GO:0036293	response to decreased oxygen levels	biological_process	266	11	Apold1,Atp1b1,Cav1,Cd34,Eng,Epas1,Flt1,Pdlim1,Ramp2,Reg1,Rgcc	2.7	9e-05	0.00147106
GO:0071495	cellular response to endogenous stimulus	biological_process	1010	24	Bambi,Cav1,Cd9,Cdh1,Cdh5,Cldn5,Col4a1,Col4a2,Eng,Ezr,Id1,Igfbp5,Kdr,Klf2,Klf4,Lmo2,Ltbp4,Mef2c,Msn,Mup20,Pde4b,Ramp2,Socs2,Socs3	10.27	9.1e-05	0.00148085
GO:0032989	cellular component morphogenesis	biological_process	1346	29	Apoe,Bambi,Cd9,Cdc42ep3,Cdh1,Clic4,Clu,Efna1,Eng,Ezr,Heg1,Id1,Kdr,Klf2,Klf4,Klf7,Krt19,Krt8,Mef2c,Msn,Mup20,Nrp1,Nrp2,Pecam1,Prex2,Rgcc,Rhoj,Scn1b,Sparc	13.68	9.2e-05	0.00149056
GO:0035455	response to interferon-alpha	biological_process	24	4	Bst2,Gas6,Ifitm2,Ifitm3	0.24	9.4e-05	0.00151631
GO:0021649	vestibulocochlear nerve structural organization	biological_process	2	2	Nrp1,Nrp2	0.02	0.0001	0.00159224
GO:0035759	mesangial cell-matrix adhesion	biological_process	2	2	Ccl21a,Cd34	0.02	0.0001	0.00159224
GO:0071409	cellular response to cycloheximide	biological_process	2	2	Klf2,Klf4	0.02	0.0001	0.00159224
GO:1902533	positive regulation of intracellular signal transduction	biological_process	828	21	Cav1,Ccl21a,Clu,Efna1,F3,Fkbp1a,Flt1,Gas6,Gnai2,Icam1,Igfbp3,Igfbp4,Igfbp5,Il6st,Kdr,Mup20,Nrp1,Pecam1,Rhoc,Selp,Tff2	8.42	0.00011	0.00169308
GO:0043408	regulation of MAPK cascade	biological_process	646	18	Apoe,Cav1,Ccl21a,Efna1,Ezr,Flt1,Gas6,Gnai2,Icam1,Id1,Igfbp3,Igfbp4,Kdr,Klf4,Nrp1,Tff2,Timp2,Timp3	6.57	0.00011	0.00169308
GO:0007154	cell communication	biological_process	6905	95	Ackr1,Adgrf5,Apoe,Arhgap31,Atp1b1,Bambi,Bcr,Bgn,Cav1,Ccl21a,Cd34,Cd9,Cdc42ep3,Cdh1,Cdh5,Cldn5,Clu,Col4a1,Col4a2,Cxcl1,Dbi,Efna1,Egfl7,Eng,Epcam,Ezr,F3,Fkbp1a,Flt1,Gas6,Gem,Gnai2,Gng11,Hspb1,Icam1,Id1,Ier3,Ifitm3,Igfbp3,Igfbp4,Igfbp5,Iigp1,Il6st,Kdr,Klf4,Krt18,Krt19,Krt8,Lcn2,Ltbp4,Mef2c,Mmrn2,Mt1,Mt2,Mup20,Nfkbia,Nrp1,Nrp2,Pde4b,Pecam1,Pigr,Pim1,Pim3,Plpp1,Plpp3,Plvap,Ppp1r2,Prex2,Ramp2,Reg1,Rhoc…	70.19	0.00011	0.00169308
GO:0071248	cellular response to metal ion	biological_process	143	8	B2m,Cdh1,Clic4,Fabp4,Gsta4,Mef2c,Mt1,Mt2	1.45	0.00011	0.00169308
GO:0043537	negative regulation of blood vessel endothelial cell migration	biological_process	25	4	Apoe,Klf4,Mmrn2,Rgcc	0.25	0.00011	0.00169308
GO:0050999	regulation of nitric-oxide synthase activity	biological_process	25	4	Apoe,Cav1,Eng,Scarb1	0.25	0.00011	0.00169308
GO:0085029	extracellular matrix assembly	biological_process	25	4	Fbln5,Gas6,Ramp2,Rgcc	0.25	0.00011	0.00169308
GO:0050710	negative regulation of cytokine secretion	biological_process	47	5	Cd34,Ezr,Gas6,Rgcc,Srgn	0.48	0.00011	0.00169308
GO:0031077	post-embryonic camera-type eye development	biological_process	10	3	Flt1,Kdr,Klf4	0.1	0.00012	0.00179466
GO:0043129	surfactant homeostasis	biological_process	10	3	Adgrf5,Epas1,Kdr	0.1	0.00012	0.00179466
GO:0043568	positive regulation of insulin-like growth factor receptor signaling pathway	biological_process	10	3	Igfbp3,Igfbp4,Igfbp5	0.1	0.00012	0.00179466
GO:1900040	regulation of interleukin-2 secretion	biological_process	10	3	Cd34,Ezr,Sptbn1	0.1	0.00012	0.00179466
GO:0034765	regulation of ion transmembrane transport	biological_process	374	13	Atp1b1,Cav1,Clic4,Fkbp1a,Fxyd3,Fxyd5,Fxyd6,Gas6,Gem,Gsto1,Mef2c,Pde4b,Scn1b	3.8	0.00012	0.00179466
GO:0009968	negative regulation of signal transduction	biological_process	965	23	Apoe,Bambi,Bgn,Cav1,Cdh1,Efna1,Egfl7,Eng,Ezr,Gas6,Hspb1,Ier3,Igfbp5,Il6st,Klf4,Mmrn2,Nfkbia,Nrp1,Prex2,Slc9a3r2,Socs2,Socs3,Timp3	9.81	0.00012	0.00179466
GO:0048520	positive regulation of behavior	biological_process	146	8	Ccl21a,Cxcl1,Gas6,Hspb1,Kdr,Mef2c,Nrp1,S1pr1	1.48	0.00012	0.00179466
GO:0016338	calcium-independent cell-cell adhesion via plasma membrane cell-adhesion molecules	biological_process	26	4	Cldn2,Cldn5,Cldn7,Esam	0.26	0.00013	0.00192088
GO:0051048	negative regulation of secretion	biological_process	188	9	Bcr,Cd34,Ezr,Gas6,Mup20,Pim3,Rgcc,Srgn,Tff2	1.91	0.00013	0.00192088
GO:0032970	regulation of actin filament-based process	biological_process	327	12	Bst2,Ccl21a,Cdc42ep3,Eln,Id1,Mef2c,Nrp1,Pde4b,Rgcc,S1pr1,Scn1b,Sptbn1	3.32	0.00013	0.00192088
GO:0050819	negative regulation of coagulation	biological_process	49	5	Apoe,Cd34,Cd9,Procr,Tspan8	0.5	0.00014	0.00205222
GO:0035295	tube development	biological_process	662	18	Cdh1,Clic4,Col4a1,Eng,Epas1,Epcam,Flt1,Gsta3,Heg1,Id1,Igfbp5,Kdr,Klf2,Mef2c,Nrp1,Podxl,Reg1,Sparc	6.73	0.00014	0.00205222
GO:0050709	negative regulation of protein secretion	biological_process	112	7	Cd34,Ezr,Gas6,Mup20,Pim3,Rgcc,Srgn	1.14	0.00015	0.00216445
GO:0032270	positive regulation of cellular protein metabolic process	biological_process	1315	28	Apoe,Cav1,Ccl21a,Clu,Ecscr,Efna1,Ehd4,Eng,F3,Fkbp1a,Flt1,Gas6,Gnai2,Icam1,Igfbp3,Igfbp4,Il6st,Kdr,Klf4,Mef2c,Nfkbia,Nrp1,Pecam1,Pim1,Plpp3,Rgcc,Tff2,Vim	13.37	0.00015	0.00216445
GO:0019222	regulation of metabolic process	biological_process	6397	89	Adgrf5,Ambp,Apoe,Arhgap31,Atp1b1,Bambi,Bcr,Bgn,Bst2,Cav1,Ccl21a,Cd34,Cdc42ep3,Cdh1,Chchd10,Clu,Cnn3,Ctla2a,Cxcl1,Cytl1,Ebf1,Ece1,Ecscr,Efna1,Ehd4,Elk3,Eng,Epas1,Epcam,Ezr,F3,Fabp4,Fbln5,Fkbp1a,Flt1,Fxyd3,Gas6,Gnai2,Gpihbp1,Hspb1,Icam1,Id1,Id3,Ier3,Ifitm3,Igfbp3,Igfbp4,Igfbp5,Iigp1,Il6st,Isg15,Itm2b,Kdr,Klf2,Klf4,Klf7,Lcn2,Lmo2,Ltbp4,Mef2c,Msn,Mup20,Nfkbia,Nrp1,Pdlim1,Pecam1,Pim1,Plpp3,Ppp1r2,Prex…	65.02	0.00015	0.00216445
GO:0034762	regulation of transmembrane transport	biological_process	383	13	Atp1b1,Cav1,Clic4,Fkbp1a,Fxyd3,Fxyd5,Fxyd6,Gas6,Gem,Gsto1,Mef2c,Pde4b,Scn1b	3.89	0.00015	0.00216445
GO:0001817	regulation of cytokine production	biological_process	549	16	Ackr1,B2m,Bst2,Cd34,Clu,Ezr,Gas6,Heg1,Hspb1,Isg15,Klf2,Klf4,Pde4b,Rgcc,Sptbn1,Srgn	5.58	0.00016	0.00227323
GO:0031400	negative regulation of protein modification process	biological_process	608	17	Apoe,Bgn,Cav1,Efna1,Eng,Ezr,Fabp4,Fkbp1a,Hspb1,Igfbp3,Isg15,Klf4,Plpp3,Prex2,Socs2,Socs3,Timp3	6.18	0.00016	0.00227323
GO:0034612	response to tumor necrosis factor	biological_process	193	9	Ccl21a,Fabp4,Gas6,Klf2,Krt18,Krt8,Lcn2,Nfkbia,Plvap	1.96	0.00016	0.00227323
GO:0070482	response to oxygen levels	biological_process	285	11	Apold1,Atp1b1,Cav1,Cd34,Eng,Epas1,Flt1,Pdlim1,Ramp2,Reg1,Rgcc	2.9	0.00016	0.00227323
GO:0045428	regulation of nitric oxide biosynthetic process	biological_process	51	5	Cav1,Cd34,Clu,Klf2,Klf4	0.52	0.00017	0.00239687
GO:0071560	cellular response to transforming growth factor beta stimulus	biological_process	194	9	Bambi,Cav1,Cdh5,Cldn5,Col4a2,Eng,Id1,Ltbp4,Mef2c	1.97	0.00017	0.00239687
GO:0001816	cytokine production	biological_process	614	17	Ackr1,B2m,Bst2,Cd34,Clu,Ezr,Fabp4,Gas6,Heg1,Hspb1,Isg15,Klf2,Klf4,Pde4b,Rgcc,Sptbn1,Srgn	6.24	0.00018	0.00250913
GO:0006935	chemotaxis	biological_process	499	15	Ccl21a,Cxcl1,Ecscr,Efna1,Eng,Flt1,Gas6,Hspb1,Kdr,Klf7,Nrp1,Nrp2,Pde4b,S1pr1,Scn1b	5.07	0.00018	0.00250913
GO:0034330	cell junction organization	biological_process	196	9	Cd9,Cdh1,Cdh5,Cldn5,Heg1,Kdr,Nrp1,Ramp2,Rhoc	1.99	0.00018	0.00250913
GO:0018108	peptidyl-tyrosine phosphorylation	biological_process	339	12	Cav1,Efna1,Ehd4,Flt1,Gas6,Il6st,Kdr,Nrp1,Pecam1,Plpp3,Socs3,Tie1	3.45	0.00019	0.00259948
GO:0070167	regulation of biomineral tissue development	biological_process	82	6	Gas6,Isg15,Mef2c,Mgp,S1pr1,Srgn	0.83	0.00019	0.00259948
GO:0030278	regulation of ossification	biological_process	197	9	Id1,Id3,Igfbp5,Il6st,Isg15,Mef2c,Mgp,S1pr1,Srgn	2	0.00019	0.00259948
GO:0071559	response to transforming growth factor beta	biological_process	197	9	Bambi,Cav1,Cdh5,Cldn5,Col4a2,Eng,Id1,Ltbp4,Mef2c	2	0.00019	0.00259948
GO:0042330	taxis	biological_process	501	15	Ccl21a,Cxcl1,Ecscr,Efna1,Eng,Flt1,Gas6,Hspb1,Kdr,Klf7,Nrp1,Nrp2,Pde4b,S1pr1,Scn1b	5.09	0.00019	0.00259948
GO:0061383	trabecula morphogenesis	biological_process	53	5	Adamts1,Eng,Fkbp1a,Heg1,S1pr1	0.54	0.0002	0.00270623
GO:0018212	peptidyl-tyrosine modification	biological_process	342	12	Cav1,Efna1,Ehd4,Flt1,Gas6,Il6st,Kdr,Nrp1,Pecam1,Plpp3,Socs3,Tie1	3.48	0.0002	0.00270623
GO:0050678	regulation of epithelial cell proliferation	biological_process	292	11	Apoe,Cav1,Cdh1,Egfl7,Eng,F3,Id1,Kdr,Mef2c,Rgcc,Sparc	2.97	0.0002	0.00270623
GO:0048875	chemical homeostasis within a tissue	biological_process	12	3	Adgrf5,Epas1,Kdr	0.12	0.00021	0.00279043
GO:0070970	interleukin-2 secretion	biological_process	12	3	Cd34,Ezr,Sptbn1	0.12	0.00021	0.00279043
GO:0007015	actin filament organization	biological_process	344	12	Ccl21a,Cdc42ep3,Eln,Ezr,Id1,Marcks,Nrp1,Rgcc,Rnd1,S1pr1,Sptbn1,Tmsb10	3.5	0.00021	0.00279043
GO:0030193	regulation of blood coagulation	biological_process	84	6	Apoe,Cav1,Cd34,Cd9,Selp,Tspan8	0.85	0.00021	0.00279043
GO:1900046	regulation of hemostasis	biological_process	84	6	Apoe,Cav1,Cd34,Cd9,Selp,Tspan8	0.85	0.00021	0.00279043
GO:0051701	interaction with host	biological_process	120	7	Bst2,Cav1,Gas6,Icam1,Ifitm2,Ifitm3,Scarb1	1.22	0.00023	0.00299162
GO:0009887	organ morphogenesis	biological_process	1073	24	Adamts1,Bcr,Cav1,Cd34,Cdh1,Efna1,Eng,Fkbp1a,Flt1,Gas6,Heg1,Id1,Id3,Igfbp5,Kdr,Klf4,Mef2c,Msn,Nfkbia,Nrp1,Nrp2,Reg1,S1pr1,Serpinh1	10.91	0.00023	0.00299162
GO:0030100	regulation of endocytosis	biological_process	202	9	Apoe,B2m,Bcr,Cav1,Ccl21a,Clu,Ehd4,Gas6,Scarb1	2.05	0.00023	0.00299162
GO:0010038	response to metal ion	biological_process	296	11	B2m,Cav1,Cdh1,Clic4,Fabp4,Fkbp1a,Gsta4,Mef2c,Mt1,Mt2,Sparc	3.01	0.00023	0.00299162
GO:2000352	negative regulation of endothelial cell apoptotic process	biological_process	30	4	Gas6,Icam1,Kdr,Ramp2	0.3	0.00023	0.00299162
GO:0071840	cellular component organization or biogenesis	biological_process	5726	81	Apoe,Atp1b1,B2m,Bambi,Bcr,Bst2,Cav1,Ccl21a,Cd34,Cd9,Cdc42ep3,Cdh1,Cdh5,Chchd10,Cldn5,Cldn7,Clic4,Clu,Cnn3,Col4a1,Efna1,Ehd4,Eln,Emp1,Eng,Epas1,Ezr,Fbln2,Fbln5,Fkbp1a,Gas6,Gem,Gpihbp1,H2-D1,Heg1,Icam1,Id1,Ier3,Igfbp3,Igfbp4,Igfbp5,Igfbp7,Kdr,Klf2,Klf4,Klf7,Krt18,Krt19,Krt8,Lcn2,Marcks,Mef2c,Msn,Mup20,Nrp1,Nrp2,Pecam1,Pigr,Podxl,Prex2,Ramp2,Reg1,Rgcc,Rhoc,Rhoj,Rnd1,S1pr1,Scarb1,Scn1b,Selp,Serpinh1,…	58.2	0.00023	0.00299162
GO:0010959	regulation of metal ion transport	biological_process	297	11	Atp1b1,Cav1,Fkbp1a,Fxyd3,Fxyd5,Fxyd6,Gem,Gnai2,Gsto1,Pde4b,Scn1b	3.02	0.00024	0.00307833
GO:1903426	regulation of reactive oxygen species biosynthetic process	biological_process	55	5	Cav1,Cd34,Clu,Klf2,Klf4	0.56	0.00024	0.00307833
GO:0050680	negative regulation of epithelial cell proliferation	biological_process	121	7	Apoe,Cav1,Cdh1,Eng,Mef2c,Rgcc,Sparc	1.23	0.00024	0.00307833
GO:0071417	cellular response to organonitrogen compound	biological_process	402	13	Cav1,Cdh1,Col4a1,Ezr,Id1,Igfbp5,Klf2,Klf4,Mef2c,Mup20,Pde4b,Socs2,Socs3	4.09	0.00024	0.00307833
GO:0010562	positive regulation of phosphorus metabolic process	biological_process	1013	23	Adgrf5,Apoe,Cav1,Ccl21a,Efna1,Ehd4,Eng,Flt1,Gas6,Gnai2,Icam1,Igfbp3,Igfbp4,Il6st,Kdr,Mef2c,Nrp1,Pecam1,Pim1,Plpp3,Ramp2,Rgcc,Tff2	10.3	0.00025	0.00317354
GO:0045937	positive regulation of phosphate metabolic process	biological_process	1013	23	Adgrf5,Apoe,Cav1,Ccl21a,Efna1,Ehd4,Eng,Flt1,Gas6,Gnai2,Icam1,Igfbp3,Igfbp4,Il6st,Kdr,Mef2c,Nrp1,Pecam1,Pim1,Plpp3,Ramp2,Rgcc,Tff2	10.3	0.00025	0.00317354
GO:0051707	response to other organism	biological_process	947	22	B2m,Bcr,Bst2,Cav1,Clu,Cxcl1,Dmbt1,Hspb1,Ier3,Ifi27l2a,Ifitm2,Ifitm3,Iigp1,Isg15,Krt8,Lcn2,Mef2c,Nfkbia,Pde4b,Scarb1,Serinc3,Sparc	9.63	0.00025	0.00317354
GO:0060326	cell chemotaxis	biological_process	252	10	Ccl21a,Cxcl1,Eng,Flt1,Gas6,Hspb1,Kdr,Nrp1,Pde4b,S1pr1	2.56	0.00026	0.00327795
GO:0043207	response to external biotic stimulus	biological_process	950	22	B2m,Bcr,Bst2,Cav1,Clu,Cxcl1,Dmbt1,Hspb1,Ier3,Ifi27l2a,Ifitm2,Ifitm3,Iigp1,Isg15,Krt8,Lcn2,Mef2c,Nfkbia,Pde4b,Scarb1,Serinc3,Sparc	9.66	0.00026	0.00327795
GO:0002685	regulation of leukocyte migration	biological_process	163	8	Bcr,Ccl21a,Cxcl1,Gas6,Icam1,Msn,Plvap,Selp	1.66	0.00027	0.00338095
GO:2001212	regulation of vasculogenesis	biological_process	13	3	Cd34,Kdr,Ramp2	0.13	0.00027	0.00338095
GO:0050921	positive regulation of chemotaxis	biological_process	124	7	Ccl21a,Cxcl1,Gas6,Hspb1,Kdr,Nrp1,S1pr1	1.26	0.00028	0.00348256
GO:0061041	regulation of wound healing	biological_process	124	7	Apoe,Cav1,Cd34,Cd9,Plpp3,Selp,Tspan8	1.26	0.00028	0.00348256
GO:0071241	cellular response to inorganic substance	biological_process	165	8	B2m,Cdh1,Clic4,Fabp4,Gsta4,Mef2c,Mt1,Mt2	1.68	0.00029	0.00359483
GO:0021824	cerebral cortex tangential migration using cell-axon interactions	biological_process	3	2	Nrp1,Nrp2	0.03	0.00031	0.0037301
GO:0021828	gonadotrophin-releasing hormone neuronal migration to the hypothalamus	biological_process	3	2	Nrp1,Nrp2	0.03	0.00031	0.0037301
GO:0021856	hypothalamic tangential migration using cell-axon interactions	biological_process	3	2	Nrp1,Nrp2	0.03	0.00031	0.0037301
GO:0046898	response to cycloheximide	biological_process	3	2	Klf2,Klf4	0.03	0.00031	0.0037301
GO:0097374	sensory neuron axon guidance	biological_process	3	2	Nrp1,Nrp2	0.03	0.00031	0.0037301
GO:1900041	negative regulation of interleukin-2 secretion	biological_process	3	2	Cd34,Ezr	0.03	0.00031	0.0037301
GO:2000048	negative regulation of cell-cell adhesion mediated by cadherin	biological_process	3	2	Epcam,Rgcc	0.03	0.00031	0.0037301
GO:1903531	negative regulation of secretion by cell	biological_process	167	8	Bcr,Cd34,Ezr,Gas6,Mup20,Pim3,Rgcc,Srgn	1.7	0.00031	0.0037301
GO:0051129	negative regulation of cellular component organization	biological_process	584	16	Apoe,B2m,Cav1,Ccl21a,Cldn7,Clu,Efna1,H2-D1,Id1,Ier3,Nrp1,Rgcc,S1pr1,Sptbn1,Stmn2,Vim	5.94	0.00031	0.0037301
GO:0022607	cellular component assembly	biological_process	2274	40	Apoe,Cav1,Ccl21a,Cd34,Cd9,Cdc42ep3,Cdh1,Cdh5,Cldn5,Cldn7,Clu,Ehd4,Eln,Emp1,Ezr,Fbln5,Fkbp1a,Gas6,Heg1,Icam1,Id1,Kdr,Krt19,Krt8,Lcn2,Marcks,Mef2c,Msn,Nrp1,Podxl,Ramp2,Reg1,Rgcc,Rhoc,S1pr1,Selp,Sptbn1,Stmn2,Tcf4,Vwf	23.11	0.00032	0.00383792
GO:0007009	plasma membrane organization	biological_process	212	9	Atp1b1,Cav1,Cdh1,Clu,Ezr,Gas6,Krt18,Ramp2,Sptbn1	2.15	0.00033	0.00391968
GO:0003382	epithelial cell morphogenesis	biological_process	59	5	Cdh1,Clic4,Heg1,Id1,Pecam1	0.6	0.00033	0.00391968
GO:0006809	nitric oxide biosynthetic process	biological_process	59	5	Cav1,Cd34,Clu,Klf2,Klf4	0.6	0.00033	0.00391968
GO:0072593	reactive oxygen species metabolic process	biological_process	214	9	Bcr,Cav1,Cd34,Clu,Cxcl1,Fbln5,Ier3,Klf2,Klf4	2.18	0.00035	0.00414391
GO:0031325	positive regulation of cellular metabolic process	biological_process	2844	47	Adgrf5,Apoe,Bambi,Cav1,Ccl21a,Cdh1,Clu,Cxcl1,Cytl1,Ebf1,Ece1,Ecscr,Efna1,Ehd4,Elk3,Eng,Epas1,Epcam,F3,Fkbp1a,Flt1,Gas6,Gnai2,Hspb1,Icam1,Igfbp3,Igfbp4,Il6st,Kdr,Klf2,Klf4,Klf7,Lmo2,Mef2c,Mup20,Nfkbia,Nrp1,Pecam1,Pim1,Plpp3,Ramp2,Rgcc,S1pr1,Scarb1,Tcf4,Tff2,Vim	28.91	0.00036	0.00422171
GO:0000902	cell morphogenesis	biological_process	1245	26	Apoe,Bambi,Cdc42ep3,Cdh1,Clic4,Clu,Efna1,Eng,Ezr,Heg1,Id1,Kdr,Klf2,Klf4,Klf7,Krt8,Mef2c,Msn,Nrp1,Nrp2,Pecam1,Prex2,Rgcc,Rhoj,Scn1b,Sparc	12.65	0.00036	0.00422171
GO:0007178	transmembrane receptor protein serine/threonine kinase signaling pathway	biological_process	312	11	Bambi,Cav1,Cdh5,Cldn5,Eng,Fkbp1a,Id1,Kdr,Ltbp4,Sptbn1,Vim	3.17	0.00036	0.00422171
GO:0014070	response to organic cyclic compound	biological_process	843	20	Cav1,Cdh1,Ezr,Fkbp1a,Gsta4,Id3,Igfbp5,Klf2,Klf4,Krt19,Ly6d,Mef2c,Msn,Nfkbia,Pde4b,Pim1,Ramp2,Slc3a2,Socs2,Sparc	8.57	0.00037	0.00432525
GO:0051260	protein homooligomerization	biological_process	314	11	Apoe,Cav1,Cdh1,Cldn7,Clu,Ehd4,Lcn2,Marcks,Reg1,Rhoc,Vwf	3.19	0.00038	0.00442814
GO:0009892	negative regulation of metabolic process	biological_process	2617	44	Ambp,Apoe,Bcr,Bgn,Bst2,Cav1,Cd34,Cdh1,Chchd10,Cnn3,Ctla2a,Efna1,Elk3,Eng,Ezr,Fabp4,Fkbp1a,Gas6,Hspb1,Id1,Id3,Ier3,Ifitm3,Igfbp3,Igfbp5,Isg15,Itm2b,Kdr,Klf4,Mef2c,Mup20,Nfkbia,Pim1,Plpp3,Ppp1r2,Prex2,Serpinh1,Socs2,Socs3,Spink4,Tcf4,Timp2,Timp3,Wfdc2	26.6	0.0004	0.00463197
GO:0033993	response to lipid	biological_process	784	19	Bcr,Cav1,Ccl21a,Cxcl1,Id3,Klf4,Krt19,Lcn2,Mef2c,Msn,Mup20,Nfkbia,Pde4b,Pim1,Ramp2,Scarb1,Socs2,Sparc,Tie1	7.97	0.0004	0.00463197
GO:0046209	nitric oxide metabolic process	biological_process	62	5	Cav1,Cd34,Clu,Klf2,Klf4	0.63	0.00042	0.00480334
GO:0032768	regulation of monooxygenase activity	biological_process	35	4	Apoe,Cav1,Eng,Scarb1	0.36	0.00042	0.00480334
GO:1904036	negative regulation of epithelial cell apoptotic process	biological_process	35	4	Gas6,Icam1,Kdr,Ramp2	0.36	0.00042	0.00480334
GO:0048015	phosphatidylinositol-mediated signaling	biological_process	133	7	Ezr,Flt1,Kdr,Klf4,Prex2,Selp,Slc9a3r2	1.35	0.00042	0.00480334
GO:0033632	regulation of cell-cell adhesion mediated by integrin	biological_process	15	3	Epcam,Podxl,Rgcc	0.15	0.00043	0.00488745
GO:0044406	adhesion of symbiont to host	biological_process	15	3	Gas6,Icam1,Scarb1	0.15	0.00043	0.00488745
GO:0019048	modulation by virus of host morphology or physiology	biological_process	96	6	Bst2,Cav1,Gas6,Icam1,Ifitm2,Ifitm3	0.98	0.00044	0.00498577
GO:0003206	cardiac chamber morphogenesis	biological_process	135	7	Adamts1,Eng,Fkbp1a,Heg1,Mef2c,Nrp1,Nrp2	1.37	0.00046	0.00519645
GO:0045071	negative regulation of viral genome replication	biological_process	36	4	Bst2,Ifitm2,Ifitm3,Isg15	0.37	0.00047	0.00526115
GO:1902305	regulation of sodium ion transmembrane transport	biological_process	36	4	Fxyd3,Fxyd5,Fxyd6,Scn1b	0.37	0.00047	0.00526115
GO:2000649	regulation of sodium ion transmembrane transporter activity	biological_process	36	4	Fxyd3,Fxyd5,Fxyd6,Scn1b	0.37	0.00047	0.00526115
GO:0055080	cation homeostasis	biological_process	608	16	Apoe,Atp1b1,B2m,Cav1,Ccl21a,Clic4,Epas1,Fkbp1a,Gsto1,Kdr,Lcn2,Mt1,Mt2,Reg1,S1pr1,Slc4a4	6.18	0.00049	0.00543562
GO:0032102	negative regulation of response to external stimulus	biological_process	273	10	Apoe,Bcr,Cd34,Cd9,Ctla2a,Ier3,Nrp1,Socs3,Tff2,Tspan8	2.77	0.00049	0.00543562
GO:0009607	response to biotic stimulus	biological_process	995	22	B2m,Bcr,Bst2,Cav1,Clu,Cxcl1,Dmbt1,Hspb1,Ier3,Ifi27l2a,Ifitm2,Ifitm3,Iigp1,Isg15,Krt8,Lcn2,Mef2c,Nfkbia,Pde4b,Scarb1,Serinc3,Sparc	10.11	0.00049	0.00543562
GO:0007162	negative regulation of cell adhesion	biological_process	225	9	Cd9,Cdh1,Cldn7,Epcam,Jam2,Klf4,Podxl,Rgcc,Rnd1	2.29	0.0005	0.00552994
GO:0048017	inositol lipid-mediated signaling	biological_process	137	7	Ezr,Flt1,Kdr,Klf4,Prex2,Selp,Slc9a3r2	1.39	0.00051	0.00561661
GO:0031032	actomyosin structure organization	biological_process	180	8	Cnn3,Eln,Krt19,Krt8,Mef2c,Nrp1,Rgcc,S1pr1	1.83	0.00052	0.00561661
GO:0019079	viral genome replication	biological_process	65	5	Bst2,Gas6,Ifitm2,Ifitm3,Isg15	0.66	0.00052	0.00561661
GO:1903725	regulation of phospholipid metabolic process	biological_process	65	5	Adgrf5,Ccl21a,Flt1,Klf4,Scarb1	0.66	0.00052	0.00561661
GO:0050730	regulation of peptidyl-tyrosine phosphorylation	biological_process	226	9	Cav1,Efna1,Ehd4,Gas6,Il6st,Nrp1,Pecam1,Plpp3,Socs3	2.3	0.00052	0.00561661
GO:0002042	cell migration involved in sprouting angiogenesis	biological_process	37	4	Kdr,Klf4,Mmrn2,Nrp1	0.38	0.00052	0.00561661
GO:0032459	regulation of protein oligomerization	biological_process	37	4	Apoe,Cldn7,Clu,Rhoc	0.38	0.00052	0.00561661
GO:0071285	cellular response to lithium ion	biological_process	16	3	Cdh1,Fabp4,Gsta4	0.16	0.00052	0.00561661
GO:0051017	actin filament bundle assembly	biological_process	139	7	Eln,Ezr,Id1,Marcks,Nrp1,Rgcc,S1pr1	1.41	0.00055	0.0059061
GO:0061572	actin filament bundle organization	biological_process	139	7	Eln,Ezr,Id1,Marcks,Nrp1,Rgcc,S1pr1	1.41	0.00055	0.0059061
GO:0031323	regulation of cellular metabolic process	biological_process	5780	80	Adgrf5,Ambp,Apoe,Arhgap31,Atp1b1,Bambi,Bcr,Bgn,Bst2,Cav1,Ccl21a,Cd34,Cdc42ep3,Cdh1,Clu,Cnn3,Ctla2a,Cxcl1,Cytl1,Ebf1,Ece1,Ecscr,Efna1,Ehd4,Elk3,Eng,Epas1,Epcam,Ezr,F3,Fabp4,Fbln5,Fkbp1a,Flt1,Gas6,Gnai2,Hspb1,Icam1,Id1,Id3,Ier3,Ifitm3,Igfbp3,Igfbp4,Igfbp5,Iigp1,Il6st,Isg15,Itm2b,Kdr,Klf2,Klf4,Klf7,Lmo2,Mef2c,Mup20,Nfkbia,Nrp1,Pdlim1,Pecam1,Pim1,Plpp3,Ppp1r2,Prex2,Ramp2,Rgcc,S1pr1,Scarb1,Serpinh1,So…	58.75	0.00057	0.00610313
GO:0048729	tissue morphogenesis	biological_process	680	17	Cdh1,Clic4,Col4a1,Eng,Fkbp1a,Flt1,Heg1,Igfbp5,Kdr,Klf4,Mef2c,Msn,Nrp1,Podxl,Rhoc,S1pr1,Socs3	6.91	0.00058	0.00619225
GO:2001057	reactive nitrogen species metabolic process	biological_process	67	5	Cav1,Cd34,Clu,Klf2,Klf4	0.68	0.0006	0.00627671
GO:0009636	response to toxic substance	biological_process	184	8	Fbln5,Gsta4,Id1,Lcn2,Mef2c,Mt1,Mt2,Scn1b	1.87	0.0006	0.00627671
GO:0023056	positive regulation of signaling	biological_process	1433	28	Apoe,Bambi,Cav1,Ccl21a,Clu,Dbi,Ece1,Efna1,Eng,F3,Fkbp1a,Flt1,Gas6,Gnai2,Icam1,Igfbp3,Igfbp4,Igfbp5,Il6st,Kdr,Mup20,Nrp1,Pecam1,Rhoc,Selp,Socs2,Stard10,Tff2	14.57	0.0006	0.00627671
GO:0009407	toxin catabolic process	biological_process	4	2	Gsta3,Gsto1	0.04	0.00061	0.00627671
GO:0010273	detoxification of copper ion	biological_process	4	2	Mt1,Mt2	0.04	0.00061	0.00627671
GO:0021886	hypothalamus gonadotrophin-releasing hormone neuron differentiation	biological_process	4	2	Nrp1,Nrp2	0.04	0.00061	0.00627671
GO:0021888	hypothalamus gonadotrophin-releasing hormone neuron development	biological_process	4	2	Nrp1,Nrp2	0.04	0.00061	0.00627671
GO:0033633	negative regulation of cell-cell adhesion mediated by integrin	biological_process	4	2	Epcam,Rgcc	0.04	0.00061	0.00627671
GO:0046813	receptor-mediated virion attachment to host cell	biological_process	4	2	Gas6,Icam1	0.04	0.00061	0.00627671
GO:0090487	secondary metabolite catabolic process	biological_process	4	2	Gsta3,Gsto1	0.04	0.00061	0.00627671
GO:1990169	stress response to copper ion	biological_process	4	2	Mt1,Mt2	0.04	0.00061	0.00627671
GO:0044003	modification by symbiont of host morphology or physiology	biological_process	102	6	Bst2,Cav1,Gas6,Icam1,Ifitm2,Ifitm3	1.04	0.00061	0.00627671
GO:0040008	regulation of growth	biological_process	621	16	Apoe,Bst2,Ezr,Fbln5,Gas6,Igfbp3,Igfbp4,Igfbp5,Igfbp7,Mef2c,Mt1,Mt2,Nrp1,Pim1,Socs2,Socs3	6.31	0.00061	0.00627671
GO:0002691	regulation of cellular extravasation	biological_process	17	3	Bcr,Icam1,Plvap	0.17	0.00063	0.00644659
GO:0071498	cellular response to fluid shear stress	biological_process	17	3	Klf2,Klf4,Mef2c	0.17	0.00063	0.00644659
GO:0098742	cell-cell adhesion via plasma-membrane adhesion molecules	biological_process	233	9	Cd200,Cdh1,Cdh5,Cldn2,Cldn5,Cldn7,Esam,Klf4,Selp	2.37	0.00064	0.00653083
GO:0098771	inorganic ion homeostasis	biological_process	624	16	Apoe,Atp1b1,B2m,Cav1,Ccl21a,Clic4,Epas1,Fkbp1a,Gsto1,Kdr,Lcn2,Mt1,Mt2,Reg1,S1pr1,Slc4a4	6.34	0.00065	0.0066146
GO:0006952	defense response	biological_process	1442	28	Ackr1,Apoe,B2m,Bcr,Bst2,Cav1,Ccl21a,Ctla2a,Cxcl1,Dbi,Dmbt1,F3,Fabp4,Ier3,Ifitm2,Ifitm3,Igfbp4,Iigp1,Isg15,Lcn2,Mef2c,Nfkbia,Scarb1,Selp,Serinc3,Socs3,Tff2,Vim	14.66	0.00067	0.0067994
GO:0051817	modification of morphology or physiology of other organism involved in symbiotic interaction	biological_process	144	7	Bst2,Cav1,Cxcl1,Gas6,Icam1,Ifitm2,Ifitm3	1.46	0.00068	0.00686317
GO:0033209	tumor necrosis factor-mediated signaling pathway	biological_process	69	5	Gas6,Krt18,Krt8,Nfkbia,Plvap	0.7	0.00068	0.00686317
GO:0001569	patterning of blood vessels	biological_process	40	4	Col4a1,Eng,Flt1,Nrp1	0.41	0.00071	0.00712701
GO:0019058	viral life cycle	biological_process	189	8	Apoe,Bst2,Cav1,Gas6,Icam1,Ifitm2,Ifitm3,Isg15	1.92	0.00071	0.00712701
GO:0030301	cholesterol transport	biological_process	70	5	Abcg2,Apoe,Gpihbp1,Nfkbia,Scarb1	0.71	0.00073	0.00730791
GO:0050795	regulation of behavior	biological_process	238	9	Apoe,Ccl21a,Cxcl1,Gas6,Hspb1,Kdr,Mef2c,Nrp1,S1pr1	2.42	0.00075	0.00748784
GO:0031324	negative regulation of cellular metabolic process	biological_process	2375	40	Ambp,Apoe,Bcr,Bgn,Bst2,Cav1,Cd34,Cdh1,Ctla2a,Efna1,Elk3,Eng,Ezr,Fabp4,Fkbp1a,Gas6,Hspb1,Id1,Id3,Ier3,Ifitm3,Igfbp3,Igfbp5,Isg15,Itm2b,Klf4,Mef2c,Mup20,Nfkbia,Pim1,Plpp3,Prex2,Serpinh1,Socs2,Socs3,Spink4,Tcf4,Timp2,Timp3,Wfdc2	24.14	0.00077	0.00766679
GO:0015918	sterol transport	biological_process	71	5	Abcg2,Apoe,Gpihbp1,Nfkbia,Scarb1	0.72	0.00078	0.00772472
GO:0033344	cholesterol efflux	biological_process	41	4	Abcg2,Apoe,Nfkbia,Scarb1	0.42	0.00078	0.00772472
GO:0051224	negative regulation of protein transport	biological_process	192	8	Cd34,Ezr,Gas6,Mup20,Nfkbia,Pim3,Rgcc,Srgn	1.95	0.00079	0.00780283
GO:0010605	negative regulation of macromolecule metabolic process	biological_process	2379	40	Ambp,Apoe,Bgn,Bst2,Cav1,Cd34,Cdh1,Ctla2a,Efna1,Elk3,Eng,Ezr,Fabp4,Fkbp1a,Gas6,Hspb1,Id1,Id3,Ier3,Ifitm3,Igfbp3,Igfbp5,Isg15,Itm2b,Kdr,Klf4,Mef2c,Mup20,Nfkbia,Pim1,Plpp3,Prex2,Serpinh1,Socs2,Socs3,Spink4,Tcf4,Timp2,Timp3,Wfdc2	24.18	0.0008	0.00788053
GO:0032956	regulation of actin cytoskeleton organization	biological_process	291	10	Bst2,Ccl21a,Cdc42ep3,Eln,Id1,Mef2c,Nrp1,Rgcc,S1pr1,Sptbn1	2.96	0.00081	0.00795782
GO:0043085	positive regulation of catalytic activity	biological_process	1173	24	Apoe,Arhgap31,Atp1b1,Bcr,Cav1,Ccl21a,Cdc42ep3,Efna1,F3,Flt1,Gas6,Gnai2,Gpihbp1,Igfbp3,Klf4,Mef2c,Nrp1,Pim1,Prex2,Rgcc,Rhoc,S1pr1,Scarb1,Timp2	11.92	0.00082	0.00801344
GO:0061061	muscle structure development	biological_process	638	16	Cav1,Col4a1,Eln,Eng,Epas1,Fkbp1a,Heg1,Id3,Igfbp3,Igfbp5,Krt19,Krt8,Mef2c,Pim1,Ramp2,S1pr1	6.48	0.00082	0.00801344
GO:0019915	lipid storage	biological_process	72	5	Apoe,Cav1,Mup20,Nfkbia,Scarb1	0.73	0.00083	0.00806847
GO:1903409	reactive oxygen species biosynthetic process	biological_process	72	5	Cav1,Cd34,Clu,Klf2,Klf4	0.73	0.00083	0.00806847
GO:0045665	negative regulation of neuron differentiation	biological_process	194	8	Apoe,B2m,Efna1,H2-D1,Id1,Nrp1,Stmn2,Vim	1.97	0.00084	0.00814425
GO:0010596	negative regulation of endothelial cell migration	biological_process	42	4	Apoe,Klf4,Mmrn2,Rgcc	0.43	0.00085	0.00819817
GO:0035456	response to interferon-beta	biological_process	42	4	Bst2,Ifitm2,Ifitm3,Iigp1	0.43	0.00085	0.00819817
GO:0007263	nitric oxide mediated signal transduction	biological_process	19	3	Apoe,Mt1,Mt2	0.19	0.00089	0.00851725
GO:0044342	type B pancreatic cell proliferation	biological_process	19	3	Igfbp3,Igfbp4,Igfbp5	0.19	0.00089	0.00851725
GO:0007166	cell surface receptor signaling pathway	biological_process	4239	62	Ackr1,Adgrf5,Apoe,Bambi,Bcr,Bgn,Cav1,Ccl21a,Cd9,Cdh1,Cdh5,Cldn5,Col4a1,Col4a2,Cxcl1,Efna1,Egfl7,Eng,Ezr,F3,Fkbp1a,Flt1,Gas6,Gnai2,Gng11,Hspb1,Id1,Ifitm3,Igfbp3,Igfbp4,Igfbp5,Iigp1,Il6st,Kdr,Klf4,Krt18,Krt19,Krt8,Lcn2,Ltbp4,Mef2c,Mmrn2,Mup20,Nfkbia,Nrp1,Nrp2,Pde4b,Pigr,Plpp3,Plvap,Prex2,Ramp2,S1pr1,Scarb1,Socs2,Socs3,Sptbn1,Tcf4,Tff2,Tspan13,Tspan8,Vim	43.09	0.00089	0.00851725
GO:0055082	cellular chemical homeostasis	biological_process	1041	22	Apoe,Atp1b1,Cav1,Ccl21a,Cd9,Cldn5,Clic4,Clu,Fkbp1a,Gas6,Gsto1,Icam1,Kdr,Lcn2,Mef2c,Mt1,Mt2,Mup20,Pim3,S1pr1,Scn1b,Slc4a4	10.58	0.0009	0.0085907
GO:0031401	positive regulation of protein modification process	biological_process	1042	22	Cav1,Ccl21a,Clu,Efna1,Ehd4,Eng,Fkbp1a,Flt1,Gas6,Gnai2,Icam1,Igfbp3,Igfbp4,Il6st,Kdr,Mef2c,Nrp1,Pecam1,Pim1,Plpp3,Rgcc,Tff2	10.59	0.00091	0.00866376
GO:0010243	response to organonitrogen compound	biological_process	709	17	Cav1,Cdh1,Col4a1,Ezr,Fkbp1a,Gsta4,Id1,Igfbp5,Klf2,Klf4,Mef2c,Mup20,Nfkbia,Pde4b,Socs2,Socs3,Sparc	7.21	0.00093	0.00879078
GO:0001894	tissue homeostasis	biological_process	197	8	Adgrf5,B2m,Cd34,Epas1,Hspb1,Kdr,Pigr,S1pr1	2	0.00093	0.00879078
GO:0030500	regulation of bone mineralization	biological_process	74	5	Isg15,Mef2c,Mgp,S1pr1,Srgn	0.75	0.00094	0.00879078
GO:0042632	cholesterol homeostasis	biological_process	74	5	Apoe,Cav1,Fabp4,Gpihbp1,Scarb1	0.75	0.00094	0.00879078
GO:0055092	sterol homeostasis	biological_process	74	5	Apoe,Cav1,Fabp4,Gpihbp1,Scarb1	0.75	0.00094	0.00879078
GO:0044403	symbiosis, encompassing mutualism through parasitism	biological_process	297	10	Apoe,Bst2,Cav1,Cxcl1,Gas6,Icam1,Ifitm2,Ifitm3,Isg15,Scarb1	3.02	0.00094	0.00879078
GO:0044419	interspecies interaction between organisms	biological_process	297	10	Apoe,Bst2,Cav1,Cxcl1,Gas6,Icam1,Ifitm2,Ifitm3,Isg15,Scarb1	3.02	0.00094	0.00879078
GO:0014065	phosphatidylinositol 3-kinase signaling	biological_process	111	6	Flt1,Kdr,Klf4,Prex2,Selp,Slc9a3r2	1.13	0.00095	0.00883955
GO:0050728	negative regulation of inflammatory response	biological_process	111	6	Apoe,Bcr,Ctla2a,Ier3,Socs3,Tff2	1.13	0.00095	0.00883955
GO:0072659	protein localization to plasma membrane	biological_process	153	7	Atp1b1,Cdh1,Ezr,Gas6,Krt18,Ramp2,Sptbn1	1.56	0.00097	0.00900296
GO:0010595	positive regulation of endothelial cell migration	biological_process	75	5	Hspb1,Kdr,Nrp1,Plpp3,Sparc	0.76	0.001	0.00918951
GO:0021825	substrate-dependent cerebral cortex tangential migration	biological_process	5	2	Nrp1,Nrp2	0.05	0.00101	0.00918951
GO:0021855	hypothalamus cell migration	biological_process	5	2	Nrp1,Nrp2	0.05	0.00101	0.00918951
GO:0034382	chylomicron remnant clearance	biological_process	5	2	Apoe,Gpihbp1	0.05	0.00101	0.00918951
GO:0048597	post-embryonic camera-type eye morphogenesis	biological_process	5	2	Flt1,Kdr	0.05	0.00101	0.00918951
GO:0071830	triglyceride-rich lipoprotein particle clearance	biological_process	5	2	Apoe,Gpihbp1	0.05	0.00101	0.00918951
GO:1901166	neural crest cell migration involved in autonomic nervous system development	biological_process	5	2	Nrp1,Nrp2	0.05	0.00101	0.00918951
GO:0051050	positive regulation of transport	biological_process	780	18	Apoe,Atp1b1,B2m,Bambi,Bcr,Cav1,Ccl21a,Cd34,Cdh1,Clu,Ezr,Gas6,Gsto1,Msn,Nfkbia,Rgcc,Scn1b,Sptbn1	7.93	0.00101	0.00918951
GO:1901699	cellular response to nitrogen compound	biological_process	468	13	Cav1,Cdh1,Col4a1,Ezr,Id1,Igfbp5,Klf2,Klf4,Mef2c,Mup20,Pde4b,Socs2,Socs3	4.76	0.00102	0.009235
GO:0060761	negative regulation of response to cytokine stimulus	biological_process	44	4	Cav1,Gas6,Il6st,Klf4	0.45	0.00102	0.009235
GO:0045597	positive regulation of cell differentiation	biological_process	847	19	Apoe,Bambi,Cd34,Dmbt1,Flt1,Gas6,Igfbp3,Il6st,Isg15,Kdr,Mef2c,Nrp1,Ramp2,Rgcc,Scn1b,Socs2,Socs3,Stmn2,Tcf4	8.61	0.00103	0.00930274
GO:0060284	regulation of cell development	biological_process	915	20	Apoe,B2m,Bambi,Cdh1,Efna1,H2-D1,Id1,Id3,Igfbp3,Il6st,Klf4,Mef2c,Nrp1,Rgcc,Scn1b,Socs2,Stmn2,Tcf4,Timp2,Vim	9.3	0.00104	0.00932466
GO:0048534	hematopoietic or lymphoid organ development	biological_process	848	19	B2m,Bcr,Ccl21a,Cd34,Crip2,Ctla2a,Epas1,Fam213a,Flt1,Gas6,Isg15,Kdr,Klf2,Klf4,Lmo2,Ly6d,Mef2c,Nfkbia,Smpd3	8.62	0.00104	0.00932466
GO:0022407	regulation of cell-cell adhesion	biological_process	355	11	Cav1,Ccl21a,Cd9,Cdh1,Ctla2a,Epcam,Il6st,Klf4,Plpp3,Podxl,Rgcc	3.61	0.00104	0.00932466
GO:1990778	protein localization to cell periphery	biological_process	155	7	Atp1b1,Cdh1,Ezr,Gas6,Krt18,Ramp2,Sptbn1	1.58	0.00105	0.00939153
GO:0002009	morphogenesis of an epithelium	biological_process	530	14	Cdh1,Clic4,Col4a1,Eng,Flt1,Igfbp5,Kdr,Klf4,Mef2c,Msn,Nrp1,Podxl,Rhoc,Socs3	5.39	0.00106	0.00945807
GO:0051094	positive regulation of developmental process	biological_process	1196	24	Apoe,Bambi,Cd34,Dmbt1,Eng,Ezr,F3,Flt1,Gas6,Hspb1,Igfbp3,Il6st,Isg15,Kdr,Mef2c,Nrp1,Pim1,Ramp2,Rgcc,Scn1b,Socs2,Socs3,Stmn2,Tcf4	12.16	0.00107	0.00952429
GO:0009967	positive regulation of signal transduction	biological_process	1270	25	Bambi,Cav1,Ccl21a,Clu,Efna1,Eng,F3,Fkbp1a,Flt1,Gas6,Gnai2,Icam1,Igfbp3,Igfbp4,Igfbp5,Il6st,Kdr,Mup20,Nrp1,Pecam1,Rhoc,Selp,Socs2,Stard10,Tff2	12.91	0.0011	0.00976779
GO:0030279	negative regulation of ossification	biological_process	77	5	Id1,Id3,Igfbp5,Mef2c,Srgn	0.78	0.00112	0.00992153
GO:0030162	regulation of proteolysis	biological_process	722	17	Ambp,Apoe,Bst2,Cav1,Cdh1,Clu,Ctla2a,Ecscr,F3,Gas6,Klf4,Ltbp4,Serpinh1,Spink4,Timp2,Timp3,Wfdc2	7.34	0.00113	0.00998617
GO:0003007	heart morphogenesis	biological_process	253	9	Adamts1,Efna1,Eng,Fkbp1a,Heg1,Mef2c,Nrp1,Nrp2,S1pr1	2.57	0.00115	0.0101387
GO:0060255	regulation of macromolecule metabolic process	biological_process	5543	76	Ambp,Apoe,Atp1b1,Bambi,Bgn,Bst2,Cav1,Ccl21a,Cd34,Cdh1,Clu,Ctla2a,Cytl1,Ebf1,Ece1,Ecscr,Efna1,Ehd4,Elk3,Eng,Epas1,Epcam,Ezr,F3,Fabp4,Fkbp1a,Flt1,Gas6,Gnai2,Gpihbp1,Hspb1,Icam1,Id1,Id3,Ier3,Ifitm3,Igfbp3,Igfbp4,Igfbp5,Il6st,Isg15,Itm2b,Kdr,Klf2,Klf4,Klf7,Lcn2,Lmo2,Ltbp4,Mef2c,Msn,Mup20,Nfkbia,Nrp1,Pdlim1,Pecam1,Pim1,Plpp3,Ppp1r2,Prex2,Ramp2,Reg1,Rgcc,S1pr1,Serpinh1,Socs2,Socs3,Spink4,Tcf4,Tff2,Timp…	56.34	0.0012	0.0104301
GO:0034367	macromolecular complex remodeling	biological_process	21	3	Apoe,Gpihbp1,Scarb1	0.21	0.0012	0.0104301
GO:0034368	protein-lipid complex remodeling	biological_process	21	3	Apoe,Gpihbp1,Scarb1	0.21	0.0012	0.0104301
GO:0034369	plasma lipoprotein particle remodeling	biological_process	21	3	Apoe,Gpihbp1,Scarb1	0.21	0.0012	0.0104301
GO:0051043	regulation of membrane protein ectodomain proteolysis	biological_process	21	3	Apoe,Timp2,Timp3	0.21	0.0012	0.0104301
GO:0055065	metal ion homeostasis	biological_process	537	14	Apoe,Atp1b1,B2m,Cav1,Ccl21a,Epas1,Fkbp1a,Gsto1,Kdr,Lcn2,Mt1,Mt2,Reg1,S1pr1	5.46	0.0012	0.0104301
GO:0030195	negative regulation of blood coagulation	biological_process	46	4	Apoe,Cd34,Cd9,Tspan8	0.47	0.00121	0.0104678
GO:1900047	negative regulation of hemostasis	biological_process	46	4	Apoe,Cd34,Cd9,Tspan8	0.47	0.00121	0.0104678
GO:0071407	cellular response to organic cyclic compound	biological_process	419	12	Cav1,Cdh1,Ezr,Id3,Igfbp5,Klf2,Klf4,Mef2c,Msn,Nfkbia,Pde4b,Pim1	4.26	0.00122	0.0105296
GO:0002687	positive regulation of leukocyte migration	biological_process	117	6	Ccl21a,Cxcl1,Gas6,Icam1,Plvap,Selp	1.19	0.00125	0.0107384
GO:0045807	positive regulation of endocytosis	biological_process	117	6	Apoe,B2m,Bcr,Ccl21a,Clu,Gas6	1.19	0.00125	0.0107384
GO:1901654	response to ketone	biological_process	160	7	Cav1,Ccl21a,Gas6,Klf2,Klf4,Msn,Ramp2	1.63	0.00126	0.0107992
GO:0008285	negative regulation of cell proliferation	biological_process	602	15	Apoe,Cav1,Cd9,Cdh1,Cdh5,Eng,Ifitm3,Igfbp3,Igfbp5,Klf4,Mef2c,Reg1,Rgcc,Sparc,Timp2	6.12	0.00127	0.0108597
GO:0001934	positive regulation of protein phosphorylation	biological_process	863	19	Cav1,Ccl21a,Efna1,Ehd4,Eng,Flt1,Gas6,Gnai2,Icam1,Igfbp3,Igfbp4,Il6st,Kdr,Nrp1,Pecam1,Pim1,Plpp3,Rgcc,Tff2	8.77	0.00128	0.0109199
GO:0052547	regulation of peptidase activity	biological_process	422	12	Ambp,Bst2,Cav1,Cdh1,F3,Gas6,Klf4,Serpinh1,Spink4,Timp2,Timp3,Wfdc2	4.29	0.0013	0.011065
GO:0050731	positive regulation of peptidyl-tyrosine phosphorylation	biological_process	161	7	Efna1,Ehd4,Gas6,Il6st,Nrp1,Pecam1,Plpp3	1.64	0.00131	0.0111245
GO:0070372	regulation of ERK1 and ERK2 cascade	biological_process	259	9	Ccl21a,Ezr,Gas6,Icam1,Kdr,Klf4,Nrp1,Tff2,Timp3	2.63	0.00136	0.0115226
GO:0030097	hemopoiesis	biological_process	801	18	B2m,Bcr,Cd34,Crip2,Ctla2a,Epas1,Fam213a,Flt1,Gas6,Isg15,Kdr,Klf2,Klf4,Lmo2,Ly6d,Mef2c,Nfkbia,Smpd3	8.14	0.00137	0.0115807
GO:0043567	regulation of insulin-like growth factor receptor signaling pathway	biological_process	22	3	Igfbp3,Igfbp4,Igfbp5	0.22	0.00138	0.0115857
GO:0048569	post-embryonic organ development	biological_process	22	3	Flt1,Kdr,Klf4	0.22	0.00138	0.0115857
GO:0000904	cell morphogenesis involved in differentiation	biological_process	802	18	Apoe,Bambi,Cdh1,Clic4,Efna1,Eng,Heg1,Id1,Klf4,Klf7,Krt8,Mef2c,Nrp1,Nrp2,Pecam1,Prex2,Rgcc,Scn1b	8.15	0.00138	0.0115857
GO:0035821	modification of morphology or physiology of other organism	biological_process	163	7	Bst2,Cav1,Cxcl1,Gas6,Icam1,Ifitm2,Ifitm3	1.66	0.0014	0.011727
GO:0014066	regulation of phosphatidylinositol 3-kinase signaling	biological_process	81	5	Flt1,Kdr,Klf4,Selp,Slc9a3r2	0.82	0.00141	0.0117574
GO:1902532	negative regulation of intracellular signal transduction	biological_process	426	12	Apoe,Bgn,Cav1,Efna1,Ezr,Klf4,Nfkbia,Prex2,Slc9a3r2,Socs2,Socs3,Timp3	4.33	0.00141	0.0117574
GO:0010951	negative regulation of endopeptidase activity	biological_process	261	9	Ambp,Bst2,Gas6,Klf4,Serpinh1,Spink4,Timp2,Timp3,Wfdc2	2.65	0.00143	0.0118973
GO:0048771	tissue remodeling	biological_process	164	7	Bcr,Bgn,Cav1,Epas1,Igfbp5,Mef2c,S1pr1	1.67	0.00145	0.0120366
GO:0001818	negative regulation of cytokine production	biological_process	212	8	Bst2,Cd34,Ezr,Gas6,Klf2,Klf4,Rgcc,Srgn	2.15	0.00149	0.0122048
GO:0019062	virion attachment to host cell	biological_process	6	2	Gas6,Icam1	0.06	0.0015	0.0122048
GO:0021648	vestibulocochlear nerve morphogenesis	biological_process	6	2	Nrp1,Nrp2	0.06	0.0015	0.0122048
GO:0032489	regulation of Cdc42 protein signal transduction	biological_process	6	2	Apoe,Nrp1	0.06	0.0015	0.0122048
GO:0038033	positive regulation of endothelial cell chemotaxis by VEGF-activated vascular endothelial growth factor receptor signaling pathway	biological_process	6	2	Hspb1,Kdr	0.06	0.0015	0.0122048
GO:0044650	adhesion of symbiont to host cell	biological_process	6	2	Gas6,Icam1	0.06	0.0015	0.0122048
GO:0061687	detoxification of inorganic compound	biological_process	6	2	Mt1,Mt2	0.06	0.0015	0.0122048
GO:0071499	cellular response to laminar fluid shear stress	biological_process	6	2	Klf2,Klf4	0.06	0.0015	0.0122048
GO:0097501	stress response to metal ion	biological_process	6	2	Mt1,Mt2	0.06	0.0015	0.0122048
GO:0010647	positive regulation of cell communication	biological_process	1448	27	Apoe,Bambi,Cav1,Ccl21a,Clu,Dbi,Efna1,Eng,F3,Fkbp1a,Flt1,Gas6,Gnai2,Icam1,Igfbp3,Igfbp4,Igfbp5,Il6st,Kdr,Mup20,Nrp1,Pecam1,Rhoc,Selp,Socs2,Stard10,Tff2	14.72	0.00153	0.0124216
GO:0043491	protein kinase B signaling	biological_process	166	7	Ccl21a,F3,Gas6,Igfbp5,Kdr,Klf4,Mup20	1.69	0.00156	0.0125822
GO:0045664	regulation of neuron differentiation	biological_process	552	14	Apoe,B2m,Efna1,H2-D1,Id1,Klf4,Mef2c,Nrp1,Scn1b,Socs2,Stmn2,Tcf4,Timp2,Vim	5.61	0.00156	0.0125822
GO:0050767	regulation of neurogenesis	biological_process	679	16	Apoe,B2m,Cdh1,Efna1,H2-D1,Id1,Il6st,Klf4,Mef2c,Nrp1,Scn1b,Socs2,Stmn2,Tcf4,Timp2,Vim	6.9	0.00156	0.0125822
GO:0045601	regulation of endothelial cell differentiation	biological_process	23	3	Apold1,Id1,Kdr	0.23	0.00157	0.0126353
GO:1901698	response to nitrogen compound	biological_process	813	18	Cav1,Cdh1,Col4a1,Ezr,Fkbp1a,Gsta4,Id1,Igfbp5,Klf2,Klf4,Mef2c,Mup20,Nfkbia,Pde4b,Slc3a2,Socs2,Socs3,Sparc	8.26	0.00161	0.012873
GO:0050801	ion homeostasis	biological_process	1019	21	Apoe,Atp1b1,B2m,Cav1,Ccl21a,Cd9,Cldn5,Clic4,Clu,Epas1,Fkbp1a,Gsto1,Kdr,Lcn2,Mef2c,Mt1,Mt2,Reg1,S1pr1,Scn1b,Slc4a4	10.36	0.00161	0.012873
GO:0007266	Rho protein signal transduction	biological_process	167	7	Apoe,Bcr,Cdc42ep3,Nrp1,Pecam1,Prex2,Rhoj	1.7	0.00161	0.012873
GO:0060491	regulation of cell projection assembly	biological_process	124	6	Cav1,Ccl21a,Cdc42ep3,Icam1,Nrp1,Podxl	1.26	0.00168	0.0134037
GO:0080134	regulation of response to stress	biological_process	1023	21	Apoe,Bcr,Cav1,Ccl21a,Cd34,Cd9,Ctla2a,Cxcl1,Fabp4,Fbln5,Ier3,Kdr,Klf4,Mef2c,Nfkbia,Plpp3,Scarb1,Selp,Socs3,Tff2,Tspan8	10.4	0.00169	0.0134544
GO:0061138	morphogenesis of a branching epithelium	biological_process	217	8	Cdh1,Clic4,Col4a1,Eng,Flt1,Kdr,Nrp1,Socs3	2.21	0.00172	0.0136638
GO:0032092	positive regulation of protein binding	biological_process	85	5	B2m,Bambi,Cav1,Fkbp1a,Mef2c	0.86	0.00175	0.0138426
GO:0045834	positive regulation of lipid metabolic process	biological_process	125	6	Adgrf5,Apoe,Ccl21a,Flt1,Mup20,Scarb1	1.27	0.00175	0.0138426
GO:0006644	phospholipid metabolic process	biological_process	323	10	Adgrf5,Ccl21a,Dbi,Flt1,Klf4,Plpp1,Plpp3,Scarb1,Serinc3,Smpd3	3.28	0.00176	0.0138913
GO:0044765	single-organism transport	biological_process	3653	54	Abcg2,Apoe,Apold1,Atp1b1,B2m,Bambi,Bcr,Cav1,Ccl21a,Cd34,Cd9,Cdh1,Clic4,Clu,Cox7a1,Ehd4,Ezr,Fbln5,Fkbp1a,Fxyd3,Fxyd5,Fxyd6,Gas6,Gem,Gnai2,Gpihbp1,Gsto1,Ier3,Krt18,Lcn2,Ltbp4,Mef2c,Msn,Mup20,Nfkbia,Pde4b,Pecam1,Pigr,Pim3,Ramp2,Rgcc,Scarb1,Scn1b,Serinc3,Slc3a2,Slc4a4,Smpd3,Socs2,Sptbn1,Srgn,Stard10,Tff2,Tspan13,Ttr	37.13	0.00177	0.0138913
GO:0022604	regulation of cell morphogenesis	biological_process	498	13	Apoe,Bambi,Cdc42ep3,Efna1,Ezr,Id1,Kdr,Klf4,Msn,Nrp1,Rgcc,Rhoj,Sparc	5.06	0.00177	0.0138913
GO:0001974	blood vessel remodeling	biological_process	51	4	Bcr,Bgn,Epas1,Mef2c	0.52	0.00178	0.0138913
GO:0046426	negative regulation of JAK-STAT cascade	biological_process	51	4	Bgn,Cav1,Socs2,Socs3	0.52	0.00178	0.0138913
GO:0044085	cellular component biogenesis	biological_process	2481	40	Apoe,Cav1,Ccl21a,Cd34,Cd9,Cdc42ep3,Cdh1,Cdh5,Cldn5,Cldn7,Clu,Ehd4,Eln,Emp1,Ezr,Fbln5,Fkbp1a,Gas6,Heg1,Icam1,Id1,Kdr,Krt19,Krt8,Lcn2,Marcks,Mef2c,Msn,Nrp1,Podxl,Ramp2,Reg1,Rgcc,Rhoc,S1pr1,Selp,Sptbn1,Stmn2,Tcf4,Vwf	25.22	0.00178	0.0138913
GO:0033631	cell-cell adhesion mediated by integrin	biological_process	24	3	Epcam,Podxl,Rgcc	0.24	0.00179	0.0138913
GO:0090049	regulation of cell migration involved in sprouting angiogenesis	biological_process	24	3	Klf4,Mmrn2,Nrp1	0.24	0.00179	0.0138913
GO:1903670	regulation of sprouting angiogenesis	biological_process	24	3	Klf4,Mmrn2,Nrp1	0.24	0.00179	0.0138913
GO:0002520	immune system development	biological_process	891	19	B2m,Bcr,Ccl21a,Cd34,Crip2,Ctla2a,Epas1,Fam213a,Flt1,Gas6,Isg15,Kdr,Klf2,Klf4,Lmo2,Ly6d,Mef2c,Nfkbia,Smpd3	9.06	0.00184	0.0142196
GO:0048871	multicellular organismal homeostasis	biological_process	325	10	Adgrf5,B2m,Cd34,Cdh1,Epas1,Hspb1,Kdr,Mup20,Pigr,S1pr1	3.3	0.00184	0.0142196
GO:0045861	negative regulation of proteolysis	biological_process	382	11	Ambp,Bst2,Cdh1,Ctla2a,Gas6,Klf4,Serpinh1,Spink4,Timp2,Timp3,Wfdc2	3.88	0.00187	0.0144213
GO:0070371	ERK1 and ERK2 cascade	biological_process	272	9	Ccl21a,Ezr,Gas6,Icam1,Kdr,Klf4,Nrp1,Tff2,Timp3	2.76	0.0019	0.0146221
GO:0050920	regulation of chemotaxis	biological_process	172	7	Ccl21a,Cxcl1,Gas6,Hspb1,Kdr,Nrp1,S1pr1	1.75	0.00191	0.0146685
GO:0022008	neurogenesis	biological_process	1473	27	Apoe,B2m,Cd9,Cdh1,Clu,Efna1,Gas6,H2-D1,Id1,Id3,Il6st,Klf4,Klf7,Mef2c,Mt2,Nrp1,Nrp2,Plpp3,Prex2,Rnd1,S1pr1,Scn1b,Socs2,Stmn2,Tcf4,Timp2,Vim	14.97	0.00195	0.0149446
GO:0001503	ossification	biological_process	385	11	Id1,Id3,Igfbp3,Igfbp5,Il6st,Isg15,Mef2c,Mgp,S1pr1,Sparc,Srgn	3.91	0.00198	0.0151431
GO:0042327	positive regulation of phosphorylation	biological_process	898	19	Cav1,Ccl21a,Efna1,Ehd4,Eng,Flt1,Gas6,Gnai2,Icam1,Igfbp3,Igfbp4,Il6st,Kdr,Nrp1,Pecam1,Pim1,Plpp3,Rgcc,Tff2	9.13	0.00201	0.0153092
GO:0010226	response to lithium ion	biological_process	25	3	Cdh1,Fabp4,Gsta4	0.25	0.00201	0.0153092
GO:0043254	regulation of protein complex assembly	biological_process	386	11	Apoe,Ccl21a,Cdc42ep3,Cldn7,Clu,Eln,Msn,Rhoc,Selp,Sptbn1,Stmn2	3.92	0.00202	0.0153537
GO:0080090	regulation of primary metabolic process	biological_process	5732	77	Adgrf5,Ambp,Apoe,Arhgap31,Atp1b1,Bambi,Bcr,Bgn,Bst2,Cav1,Ccl21a,Cdc42ep3,Cdh1,Clu,Cnn3,Ctla2a,Cytl1,Ebf1,Ece1,Ecscr,Efna1,Ehd4,Elk3,Eng,Epas1,Epcam,Ezr,F3,Fabp4,Fkbp1a,Flt1,Gas6,Gnai2,Hspb1,Icam1,Id1,Id3,Ier3,Ifitm3,Igfbp3,Igfbp4,Igfbp5,Il6st,Isg15,Itm2b,Kdr,Klf2,Klf4,Klf7,Lmo2,Ltbp4,Mef2c,Mup20,Nfkbia,Nrp1,Pdlim1,Pecam1,Pim1,Plpp3,Ppp1r2,Prex2,Ramp2,Rgcc,S1pr1,Scarb1,Serpinh1,Socs2,Socs3,Spink4,…	58.26	0.00203	0.015398
GO:0010466	negative regulation of peptidase activity	biological_process	275	9	Ambp,Bst2,Gas6,Klf4,Serpinh1,Spink4,Timp2,Timp3,Wfdc2	2.8	0.00204	0.0154421
GO:0042116	macrophage activation	biological_process	53	4	Adgrf5,Cd200,Clu,Tff2	0.54	0.00205	0.0154861
GO:0001955	blood vessel maturation	biological_process	7	2	Cdh5,S1pr1	0.07	0.00209	0.0156285
GO:0019885	antigen processing and presentation of endogenous peptide antigen via MHC class I	biological_process	7	2	B2m,H2-D1	0.07	0.00209	0.0156285
GO:0051001	negative regulation of nitric-oxide synthase activity	biological_process	7	2	Cav1,Eng	0.07	0.00209	0.0156285
GO:0051045	negative regulation of membrane protein ectodomain proteolysis	biological_process	7	2	Timp2,Timp3	0.07	0.00209	0.0156285
GO:2000047	regulation of cell-cell adhesion mediated by cadherin	biological_process	7	2	Epcam,Rgcc	0.07	0.00209	0.0156285
GO:0050918	positive chemotaxis	biological_process	54	4	Ccl21a,Kdr,Nrp1,S1pr1	0.55	0.0022	0.0164178
GO:0016049	cell growth	biological_process	391	11	Apoe,Bst2,Emp1,Fbln5,Igfbp3,Igfbp4,Igfbp5,Igfbp7,Nrp1,Nrp2,Socs2	3.97	0.00224	0.0166826
GO:0051897	positive regulation of protein kinase B signaling	biological_process	90	5	Ccl21a,F3,Gas6,Igfbp5,Mup20	0.91	0.00225	0.0167233
GO:0050927	positive regulation of positive chemotaxis	biological_process	26	3	Ccl21a,Kdr,S1pr1	0.26	0.00226	0.0167639
GO:0030031	cell projection assembly	biological_process	280	9	Cav1,Ccl21a,Cdc42ep3,Emp1,Ezr,Icam1,Nrp1,Podxl,S1pr1	2.85	0.00231	0.0171005
GO:0003205	cardiac chamber development	biological_process	178	7	Adamts1,Eng,Fkbp1a,Heg1,Mef2c,Nrp1,Nrp2	1.81	0.00232	0.0171402
GO:0044763	single-organism cellular process	biological_process	13992	157	Abcg2,Ackr1,Adgrf5,Apoe,Apold1,Arhgap31,Atp1b1,B2m,Bambi,Bcr,Bgn,Bst2,Cav1,Cbr1,Ccl21a,Cd200,Cd34,Cd9,Cdc42ep3,Cdh1,Cdh5,Chchd10,Ckmt1,Cldn2,Cldn5,Cldn7,Clic4,Clu,Cnn3,Col4a1,Col4a2,Cox7a1,Csrp2,Ctla2a,Cxcl1,Cytl1,Dbi,Dmbt1,Ecscr,Efna1,Egfl7,Ehd4,Elk3,Eln,Emcn,Emp1,Eng,Epas1,Epcam,Esam,Ezr,F3,Fabp4,Fam213a,Fbln2,Fbln5,Fgl2,Fkbp1a,Flt1,Fxyd3,Fxyd5,Fxyd6,Gas6,Gem,Gnai2,Gng11,Gpihbp1,Gsta3,Gsta4,Gst…	142.22	0.00234	0.017219
GO:0043269	regulation of ion transport	biological_process	577	14	Atp1b1,Cav1,Clic4,Fkbp1a,Fxyd3,Fxyd5,Fxyd6,Gas6,Gem,Gnai2,Gsto1,Mef2c,Pde4b,Scn1b	5.86	0.00234	0.017219
GO:0032663	regulation of interleukin-2 production	biological_process	55	4	Cd34,Ezr,Pde4b,Sptbn1	0.56	0.00235	0.0172583
GO:0030168	platelet activation	biological_process	91	5	Apoe,Cd9,Hspb1,Selp,Vwf	0.92	0.00236	0.0172973
GO:0010906	regulation of glucose metabolic process	biological_process	133	6	Ier3,Igfbp3,Igfbp4,Igfbp5,Mup20,Tff3	1.35	0.0024	0.0175209
GO:1903706	regulation of hemopoiesis	biological_process	337	10	B2m,Ctla2a,Fam213a,Flt1,Gas6,Isg15,Kdr,Lmo2,Mef2c,Nfkbia	3.43	0.0024	0.0175209
GO:0052548	regulation of endopeptidase activity	biological_process	396	11	Ambp,Bst2,Cdh1,F3,Gas6,Klf4,Serpinh1,Spink4,Timp2,Timp3,Wfdc2	4.03	0.00247	0.017963
GO:0001763	morphogenesis of a branching structure	biological_process	230	8	Cdh1,Clic4,Col4a1,Eng,Flt1,Kdr,Nrp1,Socs3	2.34	0.00248	0.017963
GO:0016032	viral process	biological_process	230	8	Apoe,Bst2,Cav1,Gas6,Icam1,Ifitm2,Ifitm3,Isg15	2.34	0.00248	0.017963
GO:0032103	positive regulation of response to external stimulus	biological_process	283	9	Ccl21a,Cxcl1,Fabp4,Gas6,Hspb1,Kdr,Nfkbia,Nrp1,S1pr1	2.88	0.00248	0.017963
GO:0019725	cellular homeostasis	biological_process	1129	22	Apoe,Atp1b1,Cav1,Ccl21a,Cd9,Cldn5,Clic4,Clu,Fkbp1a,Gas6,Gsto1,Icam1,Kdr,Lcn2,Mef2c,Mt1,Mt2,Mup20,Pim3,S1pr1,Scn1b,Slc4a4	11.48	0.00251	0.0181093
GO:0006749	glutathione metabolic process	biological_process	56	4	Clic4,Gsta3,Gsta4,Gsto1	0.57	0.00251	0.0181093
GO:0030947	regulation of vascular endothelial growth factor receptor signaling pathway	biological_process	27	3	Flt1,Kdr,Mmrn2	0.27	0.00252	0.0181107
GO:0050926	regulation of positive chemotaxis	biological_process	27	3	Ccl21a,Kdr,S1pr1	0.27	0.00252	0.0181107
GO:0010975	regulation of neuron projection development	biological_process	399	11	Apoe,B2m,Efna1,H2-D1,Id1,Klf4,Mef2c,Nrp1,Scn1b,Stmn2,Vim	4.06	0.00261	0.018721
GO:0007423	sensory organ development	biological_process	585	14	Bcr,Cdh1,Clic4,Col4a1,Cytl1,Ece1,Flt1,Igfbp7,Kdr,Klf4,Nrp1,Rhoj,Sparc,Vim	5.95	0.00266	0.0190427
GO:0008360	regulation of cell shape	biological_process	136	6	Bambi,Cdc42ep3,Ezr,Kdr,Msn,Rhoj	1.38	0.00268	0.0190569
GO:0097305	response to alcohol	biological_process	343	10	Cdh1,Cldn5,Cldn7,Klf2,Klf4,Msn,Pim1,Ramp2,Socs2,Sparc	3.49	0.00273	0.0190569
GO:0006469	negative regulation of protein kinase activity	biological_process	234	8	Apoe,Bgn,Cav1,Fabp4,Hspb1,Prex2,Socs2,Socs3	2.38	0.00275	0.0190569
GO:0006707	cholesterol catabolic process	biological_process	8	2	Apoe,Scarb1	0.08	0.00276	0.0190569
GO:0009635	response to herbicide	biological_process	8	2	Gsta4,Lcn2	0.08	0.00276	0.0190569
GO:0016127	sterol catabolic process	biological_process	8	2	Apoe,Scarb1	0.08	0.00276	0.0190569
GO:0021979	hypothalamus cell differentiation	biological_process	8	2	Nrp1,Nrp2	0.08	0.00276	0.0190569
GO:0031659	positive regulation of cyclin-dependent protein serine/threonine kinase activity involved in G1/S transition of mitotic cell cycle	biological_process	8	2	Pim1,Rgcc	0.08	0.00276	0.0190569
GO:0034384	high-density lipoprotein particle clearance	biological_process	8	2	Apoe,Scarb1	0.08	0.00276	0.0190569
GO:0038089	positive regulation of cell migration by vascular endothelial growth factor signaling pathway	biological_process	8	2	Hspb1,Kdr	0.08	0.00276	0.0190569
GO:0048050	post-embryonic eye morphogenesis	biological_process	8	2	Flt1,Kdr	0.08	0.00276	0.0190569
GO:0090269	fibroblast growth factor production	biological_process	8	2	Heg1,Rgcc	0.08	0.00276	0.0190569
GO:0090270	regulation of fibroblast growth factor production	biological_process	8	2	Heg1,Rgcc	0.08	0.00276	0.0190569
GO:0090500	endocardial cushion to mesenchymal transition	biological_process	8	2	Efna1,Eng	0.08	0.00276	0.0190569
GO:1900221	regulation of beta-amyloid clearance	biological_process	8	2	Apoe,Clu	0.08	0.00276	0.0190569
GO:1903365	regulation of fear response	biological_process	8	2	Apoe,Mef2c	0.08	0.00276	0.0190569
GO:2000510	positive regulation of dendritic cell chemotaxis	biological_process	8	2	Ccl21a,Gas6	0.08	0.00276	0.0190569
GO:2000643	positive regulation of early endosome to late endosome transport	biological_process	8	2	Ezr,Msn	0.08	0.00276	0.0190569
GO:2000822	regulation of behavioral fear response	biological_process	8	2	Apoe,Mef2c	0.08	0.00276	0.0190569
GO:0001101	response to acid chemical	biological_process	288	9	Ccl21a,Cd9,Cdh1,Col4a1,Id3,Klf4,Krt8,Sparc,Tie1	2.93	0.00279	0.0192281
GO:0003148	outflow tract septum morphogenesis	biological_process	28	3	Eng,Nrp1,Nrp2	0.28	0.00281	0.0192909
GO:0048662	negative regulation of smooth muscle cell proliferation	biological_process	28	3	Igfbp3,Igfbp5,Klf4	0.28	0.00281	0.0192909
GO:0006811	ion transport	biological_process	1512	27	Apoe,Atp1b1,B2m,Cav1,Ccl21a,Clic4,Cox7a1,Fkbp1a,Fxyd3,Fxyd5,Fxyd6,Gas6,Gem,Gnai2,Gsto1,Lcn2,Mef2c,Pde4b,Ramp2,Scarb1,Scn1b,Serinc3,Slc3a2,Slc4a4,Stard10,Tspan13,Ttr	15.37	0.00282	0.0192909
GO:0006897	endocytosis	biological_process	654	15	Apoe,B2m,Bcr,Cav1,Ccl21a,Cd9,Clu,Dmbt1,Ehd4,Ezr,Gas6,Ifitm3,Pecam1,Ramp2,Scarb1	6.65	0.00282	0.0192909
GO:0051090	regulation of sequence-specific DNA binding transcription factor activity	biological_process	345	10	Clu,Cytl1,Gas6,Id1,Id3,Klf4,Nfkbia,Pim1,Plpp3,Rgcc	3.51	0.00284	0.0193918
GO:0061045	negative regulation of wound healing	biological_process	58	4	Apoe,Cd34,Cd9,Tspan8	0.59	0.00286	0.0194923
GO:0043393	regulation of protein binding	biological_process	185	7	B2m,Bambi,Cav1,Ckmt1,Fkbp1a,Id1,Mef2c	1.88	0.00287	0.0195245
GO:0006954	inflammatory response	biological_process	591	14	Ackr1,Apoe,Bcr,Ccl21a,Ctla2a,Cxcl1,F3,Fabp4,Ier3,Igfbp4,Nfkbia,Selp,Socs3,Tff2	6.01	0.00291	0.0197602
GO:0009615	response to virus	biological_process	290	9	Bst2,Clu,Hspb1,Ifi27l2a,Ifitm2,Ifitm3,Isg15,Lcn2,Serinc3	2.95	0.00292	0.0197917
GO:0031214	biomineral tissue development	biological_process	139	6	Gas6,Isg15,Mef2c,Mgp,S1pr1,Srgn	1.41	0.00299	0.0201552
GO:0043433	negative regulation of sequence-specific DNA binding transcription factor activity	biological_process	139	6	Gas6,Id1,Id3,Klf4,Nfkbia,Pim1	1.41	0.00299	0.0201552
GO:0051896	regulation of protein kinase B signaling	biological_process	139	6	Ccl21a,F3,Gas6,Igfbp5,Klf4,Mup20	1.41	0.00299	0.0201552
GO:0010633	negative regulation of epithelial cell migration	biological_process	59	4	Apoe,Klf4,Mmrn2,Rgcc	0.6	0.00304	0.0204549
GO:0035767	endothelial cell chemotaxis	biological_process	29	3	Hspb1,Kdr,Nrp1	0.29	0.00311	0.02085
GO:0098754	detoxification	biological_process	29	3	Fbln5,Mt1,Mt2	0.29	0.00311	0.02085
GO:0010628	positive regulation of gene expression	biological_process	1834	31	Bambi,Cav1,Cd34,Cdh1,Clu,Cytl1,Ebf1,Elk3,Eng,Epas1,Epcam,Ezr,Gas6,Id1,Klf2,Klf4,Klf7,Lcn2,Lmo2,Mef2c,Msn,Mup20,Nfkbia,Pim1,Plpp3,Ramp2,Reg1,Rgcc,S1pr1,Tcf4,Vim	18.64	0.00315	0.0210799
GO:0072507	divalent inorganic cation homeostasis	biological_process	409	11	Apoe,Atp1b1,Cav1,Ccl21a,Fkbp1a,Gsto1,Kdr,Mt1,Mt2,Reg1,S1pr1	4.16	0.00316	0.0211086
GO:0032623	interleukin-2 production	biological_process	60	4	Cd34,Ezr,Pde4b,Sptbn1	0.61	0.00323	0.0213828
GO:0042509	regulation of tyrosine phosphorylation of STAT protein	biological_process	60	4	Cav1,Il6st,Pecam1,Socs3	0.61	0.00323	0.0213828
GO:0045069	regulation of viral genome replication	biological_process	60	4	Bst2,Ifitm2,Ifitm3,Isg15	0.61	0.00323	0.0213828
GO:0046718	viral entry into host cell	biological_process	60	4	Cav1,Gas6,Ifitm2,Ifitm3	0.61	0.00323	0.0213828
GO:0051341	regulation of oxidoreductase activity	biological_process	60	4	Apoe,Cav1,Eng,Scarb1	0.61	0.00323	0.0213828
GO:0002684	positive regulation of immune system process	biological_process	868	18	B2m,Cav1,Ccl21a,Cxcl1,Ezr,Flt1,Gas6,H2-D1,Icam1,Il6st,Isg15,Mef2c,Nfkbia,Pde4b,Plvap,Rgcc,Scarb1,Selp	8.82	0.00326	0.0215428
GO:0051348	negative regulation of transferase activity	biological_process	296	9	Apoe,Bgn,Cav1,Chchd10,Fabp4,Hspb1,Prex2,Socs2,Socs3	3.01	0.00334	0.0220321
GO:0010543	regulation of platelet activation	biological_process	30	3	Apoe,Cd9,Selp	0.3	0.00343	0.0225052
GO:0034405	response to fluid shear stress	biological_process	30	3	Klf2,Klf4,Mef2c	0.3	0.00343	0.0225052
GO:0048762	mesenchymal cell differentiation	biological_process	191	7	Bambi,Efna1,Eng,Mef2c,Nrp1,Nrp2,Rgcc	1.94	0.00343	0.0225052
GO:0002483	antigen processing and presentation of endogenous peptide antigen	biological_process	9	2	B2m,H2-D1	0.09	0.00353	0.0227969
GO:0021562	vestibulocochlear nerve development	biological_process	9	2	Nrp1,Nrp2	0.09	0.00353	0.0227969
GO:0021800	cerebral cortex tangential migration	biological_process	9	2	Nrp1,Nrp2	0.09	0.00353	0.0227969
GO:0031657	regulation of cyclin-dependent protein serine/threonine kinase activity involved in G1/S transition of mitotic cell cycle	biological_process	9	2	Pim1,Rgcc	0.09	0.00353	0.0227969
GO:0033629	negative regulation of cell adhesion mediated by integrin	biological_process	9	2	Epcam,Rgcc	0.09	0.00353	0.0227969
GO:0034370	triglyceride-rich lipoprotein particle remodeling	biological_process	9	2	Apoe,Gpihbp1	0.09	0.00353	0.0227969
GO:0071294	cellular response to zinc ion	biological_process	9	2	Mt1,Mt2	0.09	0.00353	0.0227969
GO:0097084	vascular smooth muscle cell development	biological_process	9	2	Eng,Ramp2	0.09	0.00353	0.0227969
GO:0043549	regulation of kinase activity	biological_process	737	16	Apoe,Bgn,Cav1,Ccl21a,Efna1,Fabp4,Flt1,Gas6,Gnai2,Hspb1,Klf4,Pim1,Prex2,Rgcc,Socs2,Socs3	7.49	0.00353	0.0227969
GO:0022408	negative regulation of cell-cell adhesion	biological_process	144	6	Cd9,Cdh1,Epcam,Klf4,Podxl,Rgcc	1.46	0.00356	0.0229505
GO:0031589	cell-substrate adhesion	biological_process	299	9	Ccl21a,Cd34,Efna1,Fbln2,Gas6,Id1,Kdr,Nrp1,Vwf	3.04	0.00357	0.0229749
GO:0009790	embryo development	biological_process	1090	21	Bcr,Cdh1,Col4a2,Dmbt1,Ece1,Efna1,Eng,Epas1,Flt1,Heg1,Id3,Kdr,Klf2,Klf4,Krt19,Krt8,Lmo2,Mef2c,Plpp3,Socs3,Tie1	11.08	0.00359	0.0230634
GO:0034381	plasma lipoprotein particle clearance	biological_process	31	3	Apoe,Gpihbp1,Scarb1	0.32	0.00377	0.024011
GO:0043030	regulation of macrophage activation	biological_process	31	3	Adgrf5,Cd200,Tff2	0.32	0.00377	0.024011
GO:0055090	acylglycerol homeostasis	biological_process	31	3	Apoe,Gpihbp1,Scarb1	0.32	0.00377	0.024011
GO:0070328	triglyceride homeostasis	biological_process	31	3	Apoe,Gpihbp1,Scarb1	0.32	0.00377	0.024011
GO:1901532	regulation of hematopoietic progenitor cell differentiation	biological_process	31	3	Flt1,Kdr,Mef2c	0.32	0.00377	0.024011
GO:0002262	myeloid cell homeostasis	biological_process	146	6	B2m,Epas1,Isg15,Klf2,Lmo2,Pde4b	1.48	0.00381	0.0241049
GO:0033002	muscle cell proliferation	biological_process	146	6	Igfbp3,Igfbp5,Klf4,Mef2c,Pim1,S1pr1	1.48	0.00381	0.0241049
GO:0043409	negative regulation of MAPK cascade	biological_process	146	6	Apoe,Cav1,Efna1,Ezr,Klf4,Timp3	1.48	0.00381	0.0241049
GO:0007260	tyrosine phosphorylation of STAT protein	biological_process	63	4	Cav1,Il6st,Pecam1,Socs3	0.64	0.00385	0.0241049
GO:0030260	entry into host cell	biological_process	63	4	Cav1,Gas6,Ifitm2,Ifitm3	0.64	0.00385	0.0241049
GO:0044409	entry into host	biological_process	63	4	Cav1,Gas6,Ifitm2,Ifitm3	0.64	0.00385	0.0241049
GO:0051806	entry into cell of other organism involved in symbiotic interaction	biological_process	63	4	Cav1,Gas6,Ifitm2,Ifitm3	0.64	0.00385	0.0241049
GO:0051828	entry into other organism involved in symbiotic interaction	biological_process	63	4	Cav1,Gas6,Ifitm2,Ifitm3	0.64	0.00385	0.0241049
GO:0052126	movement in host environment	biological_process	63	4	Cav1,Gas6,Ifitm2,Ifitm3	0.64	0.00385	0.0241049
GO:0052192	movement in environment of other organism involved in symbiotic interaction	biological_process	63	4	Cav1,Gas6,Ifitm2,Ifitm3	0.64	0.00385	0.0241049
GO:0072001	renal system development	biological_process	303	9	Adamts1,Cd34,Col4a1,Epcam,Gsta3,Id3,Mef2c,Nrp1,Podxl	3.08	0.0039	0.0243766
GO:0051346	negative regulation of hydrolase activity	biological_process	422	11	Ambp,Bst2,Cnn3,Fkbp1a,Gas6,Klf4,Serpinh1,Spink4,Timp2,Timp3,Wfdc2	4.29	0.004	0.0249595
GO:0045859	regulation of protein kinase activity	biological_process	680	15	Apoe,Bgn,Cav1,Ccl21a,Efna1,Fabp4,Flt1,Gas6,Gnai2,Hspb1,Pim1,Prex2,Rgcc,Socs2,Socs3	6.91	0.00406	0.0252911
GO:0050821	protein stabilization	biological_process	148	6	Atp1b1,Clu,Efna1,Gpihbp1,Pim1,Plpp3	1.5	0.00407	0.0253107
GO:0060706	cell differentiation involved in embryonic placenta development	biological_process	32	3	Krt19,Krt8,Socs3	0.33	0.00412	0.0255786
GO:0006639	acylglycerol metabolic process	biological_process	104	5	Apoe,Cav1,Dbi,Plpp1,Scarb1	1.06	0.00419	0.0258335
GO:0007179	transforming growth factor beta receptor signaling pathway	biological_process	149	6	Bambi,Cav1,Cdh5,Cldn5,Eng,Ltbp4	1.51	0.0042	0.0258335
GO:0046425	regulation of JAK-STAT cascade	biological_process	149	6	Bgn,Cav1,Il6st,Pecam1,Socs2,Socs3	1.51	0.0042	0.0258335
GO:0050707	regulation of cytokine secretion	biological_process	149	6	Cd34,Ezr,Gas6,Rgcc,Sptbn1,Srgn	1.51	0.0042	0.0258335
GO:0033673	negative regulation of kinase activity	biological_process	251	8	Apoe,Bgn,Cav1,Fabp4,Hspb1,Prex2,Socs2,Socs3	2.55	0.00421	0.0258335
GO:0050768	negative regulation of neurogenesis	biological_process	251	8	Apoe,B2m,Efna1,H2-D1,Id1,Nrp1,Stmn2,Vim	2.55	0.00421	0.0258335
GO:0030030	cell projection organization	biological_process	1253	23	Apoe,B2m,Cav1,Ccl21a,Cdc42ep3,Efna1,Emp1,Ezr,H2-D1,Icam1,Id1,Klf4,Klf7,Lcn2,Mef2c,Nrp1,Nrp2,Podxl,Prex2,S1pr1,Scn1b,Stmn2,Vim	12.74	0.00421	0.0258335
GO:1903901	negative regulation of viral life cycle	biological_process	65	4	Bst2,Ifitm2,Ifitm3,Isg15	0.66	0.00431	0.0264032
GO:0051345	positive regulation of hydrolase activity	biological_process	618	14	Arhgap31,Atp1b1,Bcr,Cav1,Ccl21a,Cdc42ep3,F3,Flt1,Gpihbp1,Mef2c,Nrp1,Prex2,Rhoc,S1pr1	6.28	0.00433	0.0264807
GO:1990267	response to transition metal nanoparticle	biological_process	105	5	B2m,Fkbp1a,Gsta4,Mt1,Mt2	1.07	0.00437	0.0264807
GO:0021612	facial nerve structural organization	biological_process	10	2	Nrp1,Nrp2	0.1	0.00438	0.0264807
GO:0032488	Cdc42 protein signal transduction	biological_process	10	2	Apoe,Nrp1	0.1	0.00438	0.0264807
GO:0042118	endothelial cell activation	biological_process	10	2	Apold1,Tcf4	0.1	0.00438	0.0264807
GO:0042532	negative regulation of tyrosine phosphorylation of STAT protein	biological_process	10	2	Cav1,Socs3	0.1	0.00438	0.0264807
GO:0060020	Bergmann glial cell differentiation	biological_process	10	2	Plpp3,Vim	0.1	0.00438	0.0264807
GO:2000508	regulation of dendritic cell chemotaxis	biological_process	10	2	Ccl21a,Gas6	0.1	0.00438	0.0264807
GO:1901652	response to peptide	biological_process	367	10	Cav1,Id1,Igfbp5,Klf2,Klf4,Mup20,Nfkbia,Socs2,Socs3,Sparc	3.73	0.0044	0.0265582
GO:0048009	insulin-like growth factor receptor signaling pathway	biological_process	33	3	Igfbp3,Igfbp4,Igfbp5	0.34	0.0045	0.0271175
GO:0006638	neutral lipid metabolic process	biological_process	106	5	Apoe,Cav1,Dbi,Plpp1,Scarb1	1.08	0.00455	0.0273296
GO:0008284	positive regulation of cell proliferation	biological_process	826	17	Bambi,Cldn7,Crip2,Egfl7,Epcam,F3,Gas6,Gnai2,Id1,Il6st,Kdr,Marcksl1,Mef2c,Pim1,S1pr1,Tff2,Tsc22d1	8.4	0.00455	0.0273296
GO:0002028	regulation of sodium ion transport	biological_process	66	4	Fxyd3,Fxyd5,Fxyd6,Scn1b	0.67	0.00456	0.0273452
GO:0007010	cytoskeleton organization	biological_process	1187	22	Bcr,Bst2,Ccl21a,Cdc42ep3,Cnn3,Eln,Ezr,Id1,Krt18,Krt19,Krt8,Marcks,Mef2c,Nrp1,Rgcc,Rhoj,Rnd1,S1pr1,Sptbn1,Stmn2,Tmsb10,Vim	12.07	0.00457	0.0273607
GO:0006955	immune response	biological_process	1416	25	B2m,Bcr,Bst2,Cav1,Ccl21a,Cd200,Cxcl1,Ezr,Fkbp1a,Gas6,H2-D1,Icam1,Ifitm2,Ifitm3,Iigp1,Isg15,Lcn2,Mef2c,Nfkbia,Pde4b,Pigr,Rgcc,Scarb1,Serinc3,Vim	14.39	0.00471	0.0281533
GO:0030282	bone mineralization	biological_process	107	5	Isg15,Mef2c,Mgp,S1pr1,Srgn	1.09	0.00473	0.0282272
GO:0071396	cellular response to lipid	biological_process	432	11	Bcr,Id3,Klf4,Lcn2,Mef2c,Msn,Mup20,Nfkbia,Pde4b,Pim1,Scarb1	4.39	0.00476	0.0283604
GO:0008016	regulation of heart contraction	biological_process	153	6	Atp1b1,Cav1,Epas1,Gnai2,Pde4b,Scn1b	1.56	0.00478	0.0284337
GO:1903649	regulation of cytoplasmic transport	biological_process	313	9	Bambi,Cav1,Cdh1,Ezr,Gas6,Gsto1,Ier3,Msn,Nfkbia	3.18	0.00481	0.0285661
GO:0071827	plasma lipoprotein particle organization	biological_process	34	3	Apoe,Gpihbp1,Scarb1	0.35	0.0049	0.0290539
GO:0043112	receptor metabolic process	biological_process	154	6	Apoe,Cav1,Cd9,Ece1,Ezr,Ramp2	1.57	0.00493	0.029185
GO:0051338	regulation of transferase activity	biological_process	833	17	Apoe,Bgn,Cav1,Ccl21a,Chchd10,Efna1,Fabp4,Flt1,Gas6,Gnai2,Hspb1,Klf4,Pim1,Prex2,Rgcc,Socs2,Socs3	8.47	0.00495	0.0292565
GO:0044764	multi-organism cellular process	biological_process	258	8	Apoe,Bst2,Cav1,Gas6,Icam1,Ifitm2,Ifitm3,Isg15	2.62	0.00496	0.0292688
GO:0055017	cardiac muscle tissue growth	biological_process	68	4	Heg1,Mef2c,Pim1,S1pr1	0.69	0.00507	0.0298701
GO:0032844	regulation of homeostatic process	biological_process	499	12	B2m,Cav1,Ccl21a,Fkbp1a,Gsto1,Isg15,Kdr,Lmo2,Mup20,Pim3,S1pr1,Scn1b	5.07	0.00509	0.0299402
GO:0030218	erythrocyte differentiation	biological_process	109	5	B2m,Epas1,Isg15,Klf2,Lmo2	1.11	0.00512	0.0300211
GO:0030001	metal ion transport	biological_process	836	17	Atp1b1,B2m,Cav1,Ccl21a,Fkbp1a,Fxyd3,Fxyd5,Fxyd6,Gas6,Gem,Gnai2,Gsto1,Pde4b,Ramp2,Scn1b,Slc4a4,Tspan13	8.5	0.00512	0.0300211
GO:0031329	regulation of cellular catabolic process	biological_process	909	18	Apoe,Arhgap31,Atp1b1,Bcr,Ccl21a,Cdc42ep3,Clu,Cnn3,Ecscr,Ier3,Iigp1,Kdr,Nrp1,Prex2,S1pr1,Scarb1,Timp2,Timp3	9.24	0.00525	0.0304683
GO:0006810	transport	biological_process	4102	57	Abcg2,Apoe,Apold1,Atp1b1,B2m,Bambi,Bcr,Bst2,Cav1,Ccl21a,Cd34,Cd9,Cdh1,Clic4,Clu,Cox7a1,Dmbt1,Ehd4,Ezr,Fbln5,Fkbp1a,Fxyd3,Fxyd5,Fxyd6,Gas6,Gem,Gnai2,Gpihbp1,Gsto1,Ier3,Ifitm3,Krt18,Lcn2,Ltbp4,Mef2c,Msn,Mup20,Nfkbia,Pde4b,Pecam1,Pigr,Pim3,Ramp2,Rgcc,Scarb1,Scn1b,Serinc3,Slc3a2,Slc4a4,Smpd3,Socs2,Sptbn1,Srgn,Stard10,Tff2,Tspan13,Ttr	41.69	0.00528	0.0304683
GO:0019932	second-messenger-mediated signaling	biological_process	207	7	Apoe,Atp1b1,Kdr,Mt1,Mt2,Selp,Tff2	2.1	0.00531	0.0304683
GO:0019883	antigen processing and presentation of endogenous antigen	biological_process	11	2	B2m,H2-D1	0.11	0.00532	0.0304683
GO:0032463	negative regulation of protein homooligomerization	biological_process	11	2	Cldn7,Clu	0.11	0.00532	0.0304683
GO:0032464	positive regulation of protein homooligomerization	biological_process	11	2	Clu,Rhoc	0.11	0.00532	0.0304683
GO:0032769	negative regulation of monooxygenase activity	biological_process	11	2	Cav1,Eng	0.11	0.00532	0.0304683
GO:0034375	high-density lipoprotein particle remodeling	biological_process	11	2	Apoe,Scarb1	0.11	0.00532	0.0304683
GO:0034616	response to laminar fluid shear stress	biological_process	11	2	Klf2,Klf4	0.11	0.00532	0.0304683
GO:0038063	collagen-activated tyrosine kinase receptor signaling pathway	biological_process	11	2	Col4a1,Col4a2	0.11	0.00532	0.0304683
GO:0044331	cell-cell adhesion mediated by cadherin	biological_process	11	2	Epcam,Rgcc	0.11	0.00532	0.0304683
GO:0048845	venous blood vessel morphogenesis	biological_process	11	2	Eng,Heg1	0.11	0.00532	0.0304683
GO:0060056	mammary gland involution	biological_process	11	2	Cav1,Igfbp5	0.11	0.00532	0.0304683
GO:1901841	regulation of high voltage-gated calcium channel activity	biological_process	11	2	Gem,Pde4b	0.11	0.00532	0.0304683
GO:0002237	response to molecule of bacterial origin	biological_process	318	9	B2m,Bcr,Cxcl1,Lcn2,Mef2c,Nfkbia,Pde4b,Scarb1,Sparc	3.23	0.00532	0.0304683
GO:0006816	calcium ion transport	biological_process	378	10	Cav1,Ccl21a,Fkbp1a,Gas6,Gem,Gnai2,Gsto1,Pde4b,Ramp2,Tspan13	3.84	0.00539	0.0308215
GO:0031347	regulation of defense response	biological_process	503	12	Apoe,Bcr,Cav1,Ctla2a,Cxcl1,Fabp4,Ier3,Mef2c,Nfkbia,Scarb1,Socs3,Tff2	5.11	0.00542	0.0309451
GO:0006812	cation transport	biological_process	1057	20	Atp1b1,B2m,Cav1,Ccl21a,Cox7a1,Fkbp1a,Fxyd3,Fxyd5,Fxyd6,Gas6,Gem,Gnai2,Gsto1,Pde4b,Ramp2,Scn1b,Serinc3,Slc3a2,Slc4a4,Tspan13	10.74	0.00545	0.0310684
GO:0051960	regulation of nervous system development	biological_process	773	16	Apoe,B2m,Cdh1,Efna1,H2-D1,Id1,Il6st,Klf4,Mef2c,Nrp1,Scn1b,Socs2,Stmn2,Tcf4,Timp2,Vim	7.86	0.00556	0.0316466
GO:0048525	negative regulation of viral process	biological_process	70	4	Bst2,Ifitm2,Ifitm3,Isg15	0.71	0.00562	0.0318898
GO:0048708	astrocyte differentiation	biological_process	70	4	Il6st,Mt2,Plpp3,Vim	0.71	0.00562	0.0318898
GO:0050727	regulation of inflammatory response	biological_process	264	8	Apoe,Bcr,Ctla2a,Fabp4,Ier3,Nfkbia,Socs3,Tff2	2.68	0.00568	0.0321809
GO:0030324	lung development	biological_process	210	7	Epas1,Heg1,Id1,Igfbp5,Kdr,Klf2,Sparc	2.13	0.00574	0.032471
GO:0010043	response to zinc ion	biological_process	36	3	Gsta4,Mt1,Mt2	0.37	0.00576	0.0325343
GO:0055008	cardiac muscle tissue morphogenesis	biological_process	71	4	Eng,Fkbp1a,Heg1,S1pr1	0.72	0.00591	0.0332798
GO:0070098	chemokine-mediated signaling pathway	biological_process	71	4	Ackr1,Ccl21a,Cxcl1,Tff2	0.72	0.00591	0.0332798
GO:0006873	cellular ion homeostasis	biological_process	920	18	Apoe,Atp1b1,Cav1,Ccl21a,Cd9,Cldn5,Clic4,Clu,Fkbp1a,Gsto1,Kdr,Lcn2,Mef2c,Mt1,Mt2,S1pr1,Scn1b,Slc4a4	9.35	0.00593	0.0333416
GO:0055088	lipid homeostasis	biological_process	113	5	Apoe,Cav1,Fabp4,Gpihbp1,Scarb1	1.15	0.00595	0.0334032
GO:0072657	protein localization to membrane	biological_process	324	9	Apoe,Atp1b1,Cdh1,Ezr,Gas6,Krt18,Pigr,Ramp2,Sptbn1	3.29	0.006	0.0336328
GO:0051235	maintenance of location	biological_process	325	9	Apoe,Cav1,Ccl21a,Fkbp1a,Gsto1,Mup20,Nfkbia,Scarb1,Srgn	3.3	0.00611	0.0341975
GO:0030323	respiratory tube development	biological_process	213	7	Epas1,Heg1,Id1,Igfbp5,Kdr,Klf2,Sparc	2.17	0.00619	0.0343487
GO:0043410	positive regulation of MAPK cascade	biological_process	448	11	Ccl21a,Efna1,Flt1,Gas6,Gnai2,Icam1,Igfbp3,Igfbp4,Kdr,Nrp1,Tff2	4.55	0.00621	0.0343487
GO:0060627	regulation of vesicle-mediated transport	biological_process	448	11	Apoe,B2m,Bcr,Cav1,Ccl21a,Clu,Ehd4,Ezr,Gas6,Msn,Scarb1	4.55	0.00621	0.0343487
GO:0060537	muscle tissue development	biological_process	512	12	Cav1,Col4a1,Eln,Eng,Fkbp1a,Heg1,Id3,Igfbp3,Igfbp5,Mef2c,Pim1,S1pr1	5.2	0.00621	0.0343487
GO:0045429	positive regulation of nitric oxide biosynthetic process	biological_process	37	3	Clu,Klf2,Klf4	0.38	0.00623	0.0343487
GO:0071825	protein-lipid complex subunit organization	biological_process	37	3	Apoe,Gpihbp1,Scarb1	0.38	0.00623	0.0343487
GO:1904407	positive regulation of nitric oxide metabolic process	biological_process	37	3	Clu,Klf2,Klf4	0.38	0.00623	0.0343487
GO:0071822	protein complex subunit organization	biological_process	1682	28	Apoe,Cav1,Ccl21a,Cdc42ep3,Cdh1,Cldn7,Clu,Ehd4,Eln,Ezr,Fkbp1a,Id1,Lcn2,Marcks,Msn,Nrp1,Reg1,Rgcc,Rhoc,Rnd1,S1pr1,Selp,Serpinh1,Sptbn1,Stmn2,Tmsb10,Vim,Vwf	17.1	0.00623	0.0343487
GO:0001558	regulation of cell growth	biological_process	326	9	Apoe,Bst2,Fbln5,Igfbp3,Igfbp4,Igfbp5,Igfbp7,Nrp1,Socs2	3.31	0.00623	0.0343487
GO:0046486	glycerolipid metabolic process	biological_process	326	9	Apoe,Cav1,Ccl21a,Dbi,Flt1,Klf4,Plpp1,Scarb1,Serinc3	3.31	0.00623	0.0343487
GO:0055001	muscle cell development	biological_process	269	8	Col4a1,Eng,Id3,Igfbp3,Krt19,Krt8,Mef2c,Ramp2	2.73	0.00633	0.0343905
GO:0002693	positive regulation of cellular extravasation	biological_process	12	2	Icam1,Plvap	0.12	0.00634	0.0343905
GO:0003376	sphingosine-1-phosphate signaling pathway	biological_process	12	2	Ezr,S1pr1	0.12	0.00634	0.0343905
GO:0009415	response to water	biological_process	12	2	Cd9,Krt8	0.12	0.00634	0.0343905
GO:0021561	facial nerve development	biological_process	12	2	Nrp1,Nrp2	0.12	0.00634	0.0343905
GO:0021610	facial nerve morphogenesis	biological_process	12	2	Nrp1,Nrp2	0.12	0.00634	0.0343905
GO:0031274	positive regulation of pseudopodium assembly	biological_process	12	2	Ccl21a,Cdc42ep3	0.12	0.00634	0.0343905
GO:0048563	post-embryonic organ morphogenesis	biological_process	12	2	Flt1,Kdr	0.12	0.00634	0.0343905
GO:0090051	negative regulation of cell migration involved in sprouting angiogenesis	biological_process	12	2	Klf4,Mmrn2	0.12	0.00634	0.0343905
GO:0090520	sphingolipid mediated signaling pathway	biological_process	12	2	Ezr,S1pr1	0.12	0.00634	0.0343905
GO:1903671	negative regulation of sprouting angiogenesis	biological_process	12	2	Klf4,Mmrn2	0.12	0.00634	0.0343905
GO:1902578	single-organism localization	biological_process	3873	54	Abcg2,Apoe,Apold1,Atp1b1,B2m,Bambi,Bcr,Cav1,Ccl21a,Cd34,Cd9,Cdh1,Clic4,Clu,Cox7a1,Ehd4,Ezr,Fbln5,Fkbp1a,Fxyd3,Fxyd5,Fxyd6,Gas6,Gem,Gnai2,Gpihbp1,Gsto1,Ier3,Krt18,Lcn2,Ltbp4,Mef2c,Msn,Mup20,Nfkbia,Pde4b,Pecam1,Pigr,Pim3,Ramp2,Rgcc,Scarb1,Scn1b,Serinc3,Slc3a2,Slc4a4,Smpd3,Socs2,Sptbn1,Srgn,Stard10,Tff2,Tspan13,Ttr	39.37	0.00642	0.0347734
GO:1901019	regulation of calcium ion transmembrane transporter activity	biological_process	73	4	Fkbp1a,Gem,Gsto1,Pde4b	0.74	0.00651	0.0351578
GO:1903169	regulation of calcium ion transmembrane transport	biological_process	73	4	Fkbp1a,Gem,Gsto1,Pde4b	0.74	0.00651	0.0351578
GO:0051961	negative regulation of nervous system development	biological_process	271	8	Apoe,B2m,Efna1,H2-D1,Id1,Nrp1,Stmn2,Vim	2.75	0.00661	0.0356458
GO:0007586	digestion	biological_process	116	5	Ctrb1,Ezr,Scarb1,Tff2,Tff3	1.18	0.00664	0.0356514
GO:0010634	positive regulation of epithelial cell migration	biological_process	116	5	Hspb1,Kdr,Nrp1,Plpp3,Sparc	1.18	0.00664	0.0356514
GO:0045667	regulation of osteoblast differentiation	biological_process	116	5	Id1,Id3,Igfbp5,Il6st,Mef2c	1.18	0.00664	0.0356514
GO:0071222	cellular response to lipopolysaccharide	biological_process	164	6	Bcr,Lcn2,Mef2c,Nfkbia,Pde4b,Scarb1	1.67	0.00666	0.0357069
GO:0032964	collagen biosynthetic process	biological_process	38	3	Rgcc,Serpinh1,Vim	0.39	0.00671	0.0357673
GO:0035850	epithelial cell differentiation involved in kidney development	biological_process	38	3	Cd34,Mef2c,Podxl	0.39	0.00671	0.0357673
GO:0043536	positive regulation of blood vessel endothelial cell migration	biological_process	38	3	Hspb1,Kdr,Nrp1	0.39	0.00671	0.0357673
GO:1903428	positive regulation of reactive oxygen species biosynthetic process	biological_process	38	3	Clu,Klf2,Klf4	0.39	0.00671	0.0357673
GO:0043903	regulation of symbiosis, encompassing mutualism through parasitism	biological_process	165	6	Bst2,Cav1,Cxcl1,Ifitm2,Ifitm3,Isg15	1.68	0.00686	0.0365142
GO:0034101	erythrocyte homeostasis	biological_process	117	5	B2m,Epas1,Isg15,Klf2,Lmo2	1.19	0.00688	0.0365679
GO:0010675	regulation of cellular carbohydrate metabolic process	biological_process	166	6	Ier3,Igfbp3,Igfbp4,Igfbp5,Mup20,Tff3	1.69	0.00706	0.0373634
GO:0031348	negative regulation of defense response	biological_process	166	6	Apoe,Bcr,Ctla2a,Ier3,Socs3,Tff2	1.69	0.00706	0.0373634
GO:1903651	positive regulation of cytoplasmic transport	biological_process	166	6	Bambi,Cav1,Cdh1,Ezr,Gas6,Msn	1.69	0.00706	0.0373634
GO:0050865	regulation of cell activation	biological_process	587	13	Adgrf5,Apoe,Bcr,Cav1,Ccl21a,Cd200,Cd9,Ctla2a,Gas6,Il6st,Mef2c,Selp,Tff2	5.97	0.00708	0.0374156
GO:0016358	dendrite development	biological_process	219	7	Apoe,Efna1,Id1,Klf7,Mef2c,Nrp1,Prex2	2.23	0.00717	0.0378371
GO:0008217	regulation of blood pressure	biological_process	167	6	Cd34,Ece1,Eng,Gas6,Ier3,Ramp2	1.7	0.00726	0.0382029
GO:0050866	negative regulation of cell activation	biological_process	167	6	Adgrf5,Apoe,Bcr,Cd200,Cd9,Tff2	1.7	0.00726	0.0382029
GO:0014067	negative regulation of phosphatidylinositol 3-kinase signaling	biological_process	13	2	Klf4,Slc9a3r2	0.13	0.00744	0.038709
GO:0021604	cranial nerve structural organization	biological_process	13	2	Nrp1,Nrp2	0.13	0.00744	0.038709
GO:0031272	regulation of pseudopodium assembly	biological_process	13	2	Ccl21a,Cdc42ep3	0.13	0.00744	0.038709
GO:0031953	negative regulation of protein autophosphorylation	biological_process	13	2	Cav1,Eng	0.13	0.00744	0.038709
GO:0032530	regulation of microvillus organization	biological_process	13	2	Ezr,Podxl	0.13	0.00744	0.038709
GO:0038065	collagen-activated signaling pathway	biological_process	13	2	Col4a1,Col4a2	0.13	0.00744	0.038709
GO:0043691	reverse cholesterol transport	biological_process	13	2	Apoe,Scarb1	0.13	0.00744	0.038709
GO:0055119	relaxation of cardiac muscle	biological_process	13	2	Atp1b1,Pde4b	0.13	0.00744	0.038709
GO:0007259	JAK-STAT cascade	biological_process	168	6	Bgn,Cav1,Il6st,Pecam1,Socs2,Socs3	1.71	0.00747	0.0387999
GO:0003151	outflow tract morphogenesis	biological_process	76	4	Eng,Mef2c,Nrp1,Nrp2	0.77	0.0075	0.0387999
GO:0032963	collagen metabolic process	biological_process	76	4	Id1,Rgcc,Serpinh1,Vim	0.77	0.0075	0.0387999
GO:0060419	heart growth	biological_process	76	4	Heg1,Mef2c,Pim1,S1pr1	0.77	0.0075	0.0387999
GO:0051493	regulation of cytoskeleton organization	biological_process	460	11	Bst2,Ccl21a,Cdc42ep3,Eln,Id1,Mef2c,Nrp1,Rgcc,S1pr1,Sptbn1,Stmn2	4.68	0.00751	0.0387999
GO:0048872	homeostasis of number of cells	biological_process	278	8	B2m,Bcr,Epas1,Isg15,Klf2,Lmo2,Mef2c,Pde4b	2.83	0.00766	0.0395196
GO:0001960	negative regulation of cytokine-mediated signaling pathway	biological_process	40	3	Cav1,Gas6,Il6st	0.41	0.00774	0.0398767
GO:0044259	multicellular organismal macromolecule metabolic process	biological_process	77	4	Id1,Rgcc,Serpinh1,Vim	0.78	0.00785	0.0403309
GO:1901655	cellular response to ketone	biological_process	77	4	Gas6,Klf2,Klf4,Msn	0.78	0.00785	0.0403309
GO:0030003	cellular cation homeostasis	biological_process	529	12	Apoe,Atp1b1,Cav1,Ccl21a,Clic4,Fkbp1a,Gsto1,Lcn2,Mt1,Mt2,S1pr1,Slc4a4	5.38	0.00796	0.0408392
GO:0071219	cellular response to molecule of bacterial origin	biological_process	171	6	Bcr,Lcn2,Mef2c,Nfkbia,Pde4b,Scarb1	1.74	0.00811	0.0415511
GO:2000379	positive regulation of reactive oxygen species metabolic process	biological_process	78	4	Clu,Cxcl1,Klf2,Klf4	0.79	0.00821	0.0420052
GO:1903727	positive regulation of phospholipid metabolic process	biological_process	41	3	Adgrf5,Ccl21a,Flt1	0.42	0.00829	0.0423558
GO:0050663	cytokine secretion	biological_process	172	6	Cd34,Ezr,Gas6,Rgcc,Sptbn1,Srgn	1.75	0.00834	0.0425524
GO:0007399	nervous system development	biological_process	2127	33	Apoe,B2m,Bcr,Cd9,Cdh1,Cldn5,Clu,Col4a1,Dbi,Efna1,Eng,Gas6,H2-D1,Id1,Id3,Il6st,Itm2b,Klf4,Klf7,Mef2c,Mt2,Nrp1,Nrp2,Plpp3,Prex2,Rnd1,S1pr1,Scn1b,Socs2,Stmn2,Tcf4,Timp2,Vim	21.62	0.00849	0.043258
GO:0010875	positive regulation of cholesterol efflux	biological_process	14	2	Apoe,Nfkbia	0.14	0.00863	0.0434914
GO:0031269	pseudopodium assembly	biological_process	14	2	Ccl21a,Cdc42ep3	0.14	0.00863	0.0434914
GO:0045019	negative regulation of nitric oxide biosynthetic process	biological_process	14	2	Cav1,Cd34	0.14	0.00863	0.0434914
GO:0051000	positive regulation of nitric-oxide synthase activity	biological_process	14	2	Apoe,Scarb1	0.14	0.00863	0.0434914
GO:0060973	cell migration involved in heart development	biological_process	14	2	Eng,Nrp1	0.14	0.00863	0.0434914
GO:0097284	hepatocyte apoptotic process	biological_process	14	2	Krt18,Krt8	0.14	0.00863	0.0434914
GO:1904406	negative regulation of nitric oxide metabolic process	biological_process	14	2	Cav1,Cd34	0.14	0.00863	0.0434914
GO:2000353	positive regulation of endothelial cell apoptotic process	biological_process	14	2	Ecscr,Rgcc	0.14	0.00863	0.0434914
GO:0001822	kidney development	biological_process	284	8	Adamts1,Cd34,Epcam,Gsta3,Id3,Mef2c,Nrp1,Podxl	2.89	0.00866	0.0435239
GO:0019216	regulation of lipid metabolic process	biological_process	284	8	Adgrf5,Apoe,Cav1,Ccl21a,Flt1,Klf4,Mup20,Scarb1	2.89	0.00866	0.0435239
GO:0006109	regulation of carbohydrate metabolic process	biological_process	174	6	Ier3,Igfbp3,Igfbp4,Igfbp5,Mup20,Tff3	1.77	0.0088	0.0441674
GO:0043551	regulation of phosphatidylinositol 3-kinase activity	biological_process	42	3	Ccl21a,Flt1,Klf4	0.43	0.00886	0.0444082
GO:0045785	positive regulation of cell adhesion	biological_process	345	9	Cav1,Ccl21a,Cdh1,Fbln2,Il6st,Kdr,Nrp1,Plpp3,Podxl	3.51	0.00888	0.0444481
GO:0031623	receptor internalization	biological_process	80	4	Cav1,Cd9,Ezr,Ramp2	0.81	0.00896	0.0447274
GO:2001257	regulation of cation channel activity	biological_process	80	4	Fkbp1a,Gem,Gsto1,Pde4b	0.81	0.00896	0.0447274
GO:0007517	muscle organ development	biological_process	472	11	Cav1,Col4a1,Eln,Eng,Fkbp1a,Heg1,Id3,Igfbp3,Mef2c,Pim1,S1pr1	4.8	0.00901	0.0448734
GO:0030856	regulation of epithelial cell differentiation	biological_process	125	5	Apold1,Cav1,Dmbt1,Id1,Kdr	1.27	0.00903	0.0448734
GO:0001655	urogenital system development	biological_process	346	9	Adamts1,Cd34,Col4a1,Epcam,Gsta3,Id3,Mef2c,Nrp1,Podxl	3.52	0.00904	0.0448734
GO:0001890	placenta development	biological_process	175	6	Cdh1,Epas1,Krt19,Krt8,Socs3,Vwf	1.78	0.00904	0.0448734
GO:0046777	protein autophosphorylation	biological_process	229	7	Bcr,Cav1,Eng,Flt1,Kdr,Pim1,Pim3	2.33	0.00905	0.0448734
GO:0055076	transition metal ion homeostasis	biological_process	126	5	B2m,Epas1,Lcn2,Mt1,Mt2	1.28	0.00933	0.0459828
GO:0003208	cardiac ventricle morphogenesis	biological_process	81	4	Eng,Fkbp1a,Heg1,Mef2c	0.82	0.00935	0.0459828
GO:0048568	embryonic organ development	biological_process	475	11	Bcr,Efna1,Eng,Epas1,Id3,Kdr,Krt19,Krt8,Lmo2,Mef2c,Socs3	4.83	0.00942	0.0459828
GO:0001912	positive regulation of leukocyte mediated cytotoxicity	biological_process	43	3	B2m,Cxcl1,H2-D1	0.44	0.00946	0.0459828
GO:0006509	membrane protein ectodomain proteolysis	biological_process	43	3	Apoe,Timp2,Timp3	0.44	0.00946	0.0459828
GO:0014031	mesenchymal cell development	biological_process	177	6	Bambi,Efna1,Eng,Nrp1,Nrp2,Rgcc	1.8	0.00953	0.0459828
GO:0010876	lipid localization	biological_process	349	9	Abcg2,Apoe,Apold1,Cav1,Gpihbp1,Mup20,Nfkbia,Scarb1,Stard10	3.55	0.00953	0.0459828
GO:0051234	establishment of localization	biological_process	4219	57	Abcg2,Apoe,Apold1,Atp1b1,B2m,Bambi,Bcr,Bst2,Cav1,Ccl21a,Cd34,Cd9,Cdh1,Clic4,Clu,Cox7a1,Dmbt1,Ehd4,Ezr,Fbln5,Fkbp1a,Fxyd3,Fxyd5,Fxyd6,Gas6,Gem,Gnai2,Gpihbp1,Gsto1,Ier3,Ifitm3,Krt18,Lcn2,Ltbp4,Mef2c,Msn,Mup20,Nfkbia,Pde4b,Pecam1,Pigr,Pim3,Ramp2,Rgcc,Scarb1,Scn1b,Serinc3,Slc3a2,Slc4a4,Smpd3,Socs2,Sptbn1,Srgn,Stard10,Tff2,Tspan13,Ttr	42.88	0.00968	0.0459828
GO:0051704	multi-organism process	biological_process	2065	32	Adamts1,Apoe,B2m,Bcr,Bst2,Cav1,Cd9,Cdh1,Clic4,Clu,Cxcl1,Dmbt1,Gas6,Hspb1,Icam1,Ier3,Ifi27l2a,Ifitm2,Ifitm3,Igfbp5,Iigp1,Isg15,Krt8,Lcn2,Mef2c,Nfkbia,Pde4b,Ramp2,Scarb1,Serinc3,Sparc,Tspan8	20.99	0.00973	0.0459828
GO:0044262	cellular carbohydrate metabolic process	biological_process	290	8	Ier3,Igfbp3,Igfbp4,Igfbp5,Il6st,Mup20,Ppp1r2,Tff3	2.95	0.00975	0.0459828
GO:0007159	leukocyte cell-cell adhesion	biological_process	478	11	B2m,Cav1,Ccl21a,Ctla2a,Ezr,Fkbp1a,Icam1,Il6st,Msn,Pecam1,Selp	4.86	0.00984	0.0459828
GO:0001771	immunological synapse formation	biological_process	15	2	Ccl21a,Msn	0.15	0.00989	0.0459828
GO:0010544	negative regulation of platelet activation	biological_process	15	2	Apoe,Cd9	0.15	0.00989	0.0459828
GO:0030949	positive regulation of vascular endothelial growth factor receptor signaling pathway	biological_process	15	2	Flt1,Kdr	0.15	0.00989	0.0459828
GO:0032460	negative regulation of protein oligomerization	biological_process	15	2	Cldn7,Clu	0.15	0.00989	0.0459828
GO:0060347	heart trabecula formation	biological_process	15	2	Adamts1,Fkbp1a	0.15	0.00989	0.0459828
GO:0061179	negative regulation of insulin secretion involved in cellular response to glucose stimulus	biological_process	15	2	Mup20,Pim3	0.15	0.00989	0.0459828
GO:0097242	beta-amyloid clearance	biological_process	15	2	Apoe,Clu	0.15	0.00989	0.0459828
GO:2001028	positive regulation of endothelial cell chemotaxis	biological_process	15	2	Hspb1,Kdr	0.15	0.00989	0.0459828
GO:1901653	cellular response to peptide	biological_process	233	7	Cav1,Id1,Klf2,Klf4,Mup20,Socs2,Socs3	2.37	0.00989	0.0459828
GO:0045214	sarcomere organization	biological_process	44	3	Krt19,Krt8,Mef2c	0.45	0.01008	0.0459828
GO:0045646	regulation of erythrocyte differentiation	biological_process	44	3	B2m,Isg15,Lmo2	0.45	0.01008	0.0459828
GO:2000378	negative regulation of reactive oxygen species metabolic process	biological_process	44	3	Bcr,Cav1,Cd34	0.45	0.01008	0.0459828
GO:0001100	negative regulation of exit from mitosis	biological_process	1	1	Rgcc	0.01	0.01016	0.0459828
GO:0001300	chronological cell aging	biological_process	1	1	Eng	0.01	0.01016	0.0459828
GO:0002373	plasmacytoid dendritic cell cytokine production	biological_process	1	1	Bst2	0.01	0.01016	0.0459828
GO:0002736	regulation of plasmacytoid dendritic cell cytokine production	biological_process	1	1	Bst2	0.01	0.01016	0.0459828
GO:0002737	negative regulation of plasmacytoid dendritic cell cytokine production	biological_process	1	1	Bst2	0.01	0.01016	0.0459828
GO:0003017	lymph circulation	biological_process	1	1	Heg1	0.01	0.01016	0.0459828
GO:0003138	primary heart field specification	biological_process	1	1	Mef2c	0.01	0.01016	0.0459828
GO:0003172	sinoatrial valve development	biological_process	1	1	Mef2c	0.01	0.01016	0.0459828
GO:0003185	sinoatrial valve morphogenesis	biological_process	1	1	Mef2c	0.01	0.01016	0.0459828
GO:0010814	substance P catabolic process	biological_process	1	1	Ece1	0.01	0.01016	0.0459828
GO:0010816	calcitonin catabolic process	biological_process	1	1	Ece1	0.01	0.01016	0.0459828
GO:0033216	ferric iron import	biological_process	1	1	B2m	0.01	0.01016	0.0459828
GO:0033366	protein localization to secretory granule	biological_process	1	1	Srgn	0.01	0.01016	0.0459828
GO:0033367	protein localization to mast cell secretory granule	biological_process	1	1	Srgn	0.01	0.01016	0.0459828
GO:0033368	protease localization to mast cell secretory granule	biological_process	1	1	Srgn	0.01	0.01016	0.0459828
GO:0033370	maintenance of protein location in mast cell secretory granule	biological_process	1	1	Srgn	0.01	0.01016	0.0459828
GO:0033371	T cell secretory granule organization	biological_process	1	1	Srgn	0.01	0.01016	0.0459828
GO:0033373	maintenance of protease location in mast cell secretory granule	biological_process	1	1	Srgn	0.01	0.01016	0.0459828
GO:0033374	protein localization to T cell secretory granule	biological_process	1	1	Srgn	0.01	0.01016	0.0459828
GO:0033375	protease localization to T cell secretory granule	biological_process	1	1	Srgn	0.01	0.01016	0.0459828
GO:0033377	maintenance of protein location in T cell secretory granule	biological_process	1	1	Srgn	0.01	0.01016	0.0459828
GO:0033379	maintenance of protease location in T cell secretory granule	biological_process	1	1	Srgn	0.01	0.01016	0.0459828
GO:0033380	granzyme B localization to T cell secretory granule	biological_process	1	1	Srgn	0.01	0.01016	0.0459828
GO:0033382	maintenance of granzyme B location in T cell secretory granule	biological_process	1	1	Srgn	0.01	0.01016	0.0459828
GO:0034371	chylomicron remodeling	biological_process	1	1	Gpihbp1	0.01	0.01016	0.0459828
GO:0034959	endothelin maturation	biological_process	1	1	Ece1	0.01	0.01016	0.0459828
GO:0036164	cell-abiotic substrate adhesion	biological_process	1	1	Id1	0.01	0.01016	0.0459828
GO:0036323	vascular endothelial growth factor receptor-1 signaling pathway	biological_process	1	1	Flt1	0.01	0.01016	0.0459828
GO:0044328	canonical Wnt signaling pathway involved in positive regulation of endothelial cell migration	biological_process	1	1	Plpp3	0.01	0.01016	0.0459828
GO:0044329	canonical Wnt signaling pathway involved in positive regulation of cell-cell adhesion	biological_process	1	1	Plpp3	0.01	0.01016	0.0459828
GO:0044330	canonical Wnt signaling pathway involved in positive regulation of wound healing	biological_process	1	1	Plpp3	0.01	0.01016	0.0459828
GO:0060356	leucine import	biological_process	1	1	Slc3a2	0.01	0.01016	0.0459828
GO:0060980	cell migration involved in coronary vasculogenesis	biological_process	1	1	Nrp1	0.01	0.01016	0.0459828
GO:0071971	extracellular exosome assembly	biological_process	1	1	Cd34	0.01	0.01016	0.0459828
GO:0090318	regulation of chylomicron remodeling	biological_process	1	1	Gpihbp1	0.01	0.01016	0.0459828
GO:0090319	positive regulation of chylomicron remodeling	biological_process	1	1	Gpihbp1	0.01	0.01016	0.0459828
GO:0090320	regulation of chylomicron remnant clearance	biological_process	1	1	Gpihbp1	0.01	0.01016	0.0459828
GO:0090321	positive regulation of chylomicron remnant clearance	biological_process	1	1	Gpihbp1	0.01	0.01016	0.0459828
GO:0097241	hematopoietic stem cell migration to bone marrow	biological_process	1	1	Gas6	0.01	0.01016	0.0459828
GO:1900035	negative regulation of cellular response to heat	biological_process	1	1	Cd34	0.01	0.01016	0.0459828
GO:1900085	negative regulation of peptidyl-tyrosine autophosphorylation	biological_process	1	1	Cav1	0.01	0.01016	0.0459828
GO:1900141	regulation of oligodendrocyte apoptotic process	biological_process	1	1	Gas6	0.01	0.01016	0.0459828
GO:1900142	negative regulation of oligodendrocyte apoptotic process	biological_process	1	1	Gas6	0.01	0.01016	0.0459828
GO:1901628	positive regulation of postsynaptic membrane organization	biological_process	1	1	Apoe	0.01	0.01016	0.0459828
GO:2000527	regulation of myeloid dendritic cell chemotaxis	biological_process	1	1	Ccl21a	0.01	0.01016	0.0459828
GO:2000529	positive regulation of myeloid dendritic cell chemotaxis	biological_process	1	1	Ccl21a	0.01	0.01016	0.0459828
GO:2000533	negative regulation of renal albumin absorption	biological_process	1	1	Gas6	0.01	0.01016	0.0459828
GO:2000548	negative regulation of dendritic cell dendrite assembly	biological_process	1	1	Ccl21a	0.01	0.01016	0.0459828
GO:0060415	muscle tissue morphogenesis	biological_process	83	4	Eng,Fkbp1a,Heg1,S1pr1	0.84	0.01017	0.0459828
GO:0006937	regulation of muscle contraction	biological_process	129	5	Atp1b1,Cald1,Cav1,Pde4b,Scn1b	1.31	0.01026	0.0462765
GO:0034341	response to interferon-gamma	biological_process	129	5	Bst2,Ccl21a,Ifitm2,Ifitm3,Vim	1.31	0.01026	0.0462765
GO:0048699	generation of neurons	biological_process	1354	23	Apoe,B2m,Cdh1,Efna1,Gas6,H2-D1,Id1,Id3,Il6st,Klf4,Klf7,Mef2c,Nrp1,Nrp2,Prex2,Rnd1,S1pr1,Scn1b,Socs2,Stmn2,Tcf4,Timp2,Vim	13.76	0.01041	0.0468958
GO:0048754	branching morphogenesis of an epithelial tube	biological_process	181	6	Clic4,Col4a1,Eng,Flt1,Kdr,Nrp1	1.84	0.01056	0.0475136
GO:0032091	negative regulation of protein binding	biological_process	84	4	B2m,Cav1,Ckmt1,Id1	0.85	0.0106	0.0476355
GO:0001662	behavioral fear response	biological_process	45	3	Apoe,Dbi,Mef2c	0.46	0.01072	0.0479415
GO:0002209	behavioral defense response	biological_process	45	3	Apoe,Dbi,Mef2c	0.46	0.01072	0.0479415
GO:0043297	apical junction assembly	biological_process	45	3	Cdh1,Ramp2,Rhoc	0.46	0.01072	0.0479415
GO:0045668	negative regulation of osteoblast differentiation	biological_process	45	3	Id1,Id3,Igfbp5	0.46	0.01072	0.0479415
GO:0072676	lymphocyte migration	biological_process	85	4	Ccl21a,Gas6,Msn,S1pr1	0.86	0.01103	0.0492682
GO:0032845	negative regulation of homeostatic process	biological_process	183	6	Ccl21a,Fkbp1a,Gsto1,Lmo2,Mup20,Pim3	1.86	0.01111	0.0495058
GO:0090257	regulation of muscle system process	biological_process	183	6	Atp1b1,Cald1,Cav1,Klf4,Pde4b,Scn1b	1.86	0.01111	0.0495058
GO:0009404	toxin metabolic process	biological_process	16	2	Gsta3,Gsto1	0.16	0.01123	0.0497406
GO:0014912	negative regulation of smooth muscle cell migration	biological_process	16	2	Igfbp3,Igfbp5	0.16	0.01123	0.0497406
GO:0031268	pseudopodium organization	biological_process	16	2	Ccl21a,Cdc42ep3	0.16	0.01123	0.0497406
GO:0046597	negative regulation of viral entry into host cell	biological_process	16	2	Ifitm2,Ifitm3	0.16	0.01123	0.0497406
GO:0071711	basement membrane organization	biological_process	16	2	Col4a1,Ramp2	0.16	0.01123	0.0497406
GO:0051259	protein oligomerization	biological_process	488	11	Apoe,Cav1,Cdh1,Cldn7,Clu,Ehd4,Lcn2,Marcks,Reg1,Rhoc,Vwf	4.96	0.01136	0.0502561
GO:0048260	positive regulation of receptor-mediated endocytosis	biological_process	46	3	B2m,Ccl21a,Clu	0.47	0.01138	0.0502844
GO:0034332	adherens junction organization	biological_process	86	4	Cdh1,Kdr,Nrp1,Ramp2	0.87	0.01148	0.0505448
GO:0048660	regulation of smooth muscle cell proliferation	biological_process	86	4	Igfbp3,Igfbp5,Klf4,S1pr1	0.87	0.01148	0.0505448
GO:0060759	regulation of response to cytokine stimulus	biological_process	86	4	Cav1,Gas6,Il6st,Klf4	0.87	0.01148	0.0505448
GO:0070374	positive regulation of ERK1 and ERK2 cascade	biological_process	185	6	Ccl21a,Gas6,Icam1,Kdr,Nrp1,Tff2	1.88	0.01167	0.0513202
GO:0006641	triglyceride metabolic process	biological_process	87	4	Apoe,Cav1,Dbi,Scarb1	0.88	0.01194	0.0523463
GO:0097306	cellular response to alcohol	biological_process	134	5	Cdh1,Klf2,Klf4,Msn,Pim1	1.36	0.01196	0.0523463
GO:0045637	regulation of myeloid cell differentiation	biological_process	186	6	B2m,Fam213a,Isg15,Lmo2,Mef2c,Nfkbia	1.89	0.01196	0.0523463
GO:0060047	heart contraction	biological_process	186	6	Atp1b1,Cav1,Epas1,Gnai2,Pde4b,Scn1b	1.89	0.01196	0.0523463
GO:0031647	regulation of protein stability	biological_process	242	7	Atp1b1,Clu,Efna1,Gpihbp1,Id1,Pim1,Plpp3	2.46	0.012	0.0523972
GO:0060541	respiratory system development	biological_process	242	7	Epas1,Heg1,Id1,Igfbp5,Kdr,Klf2,Sparc	2.46	0.012	0.0523972
GO:0010883	regulation of lipid storage	biological_process	47	3	Mup20,Nfkbia,Scarb1	0.48	0.01207	0.0526406
GO:0044281	small molecule metabolic process	biological_process	3029	43	Abcg2,Apoe,Arhgap31,Atp1b1,Bcr,Bgn,Cav1,Cbr1,Ccl21a,Cdc42ep3,Chchd10,Clic4,Clu,Cnn3,Cytl1,Dbi,Epas1,Gem,Gnai2,Gsta3,Gsta4,Gsto1,Ier3,Igfbp3,Igfbp4,Igfbp5,Iigp1,Mup20,Nrp1,Pde4b,Plpp1,Prex2,Ramp2,Rhoc,Rhoj,Rnd1,S1pr1,Scarb1,Serinc3,Smpd3,Tff3,Timp2,Ttr	30.79	0.01211	0.0527528
GO:0090287	regulation of cellular response to growth factor stimulus	biological_process	243	7	Bambi,Cav1,Eng,Flt1,Kdr,Mmrn2,Tcf4	2.47	0.01226	0.0533433
GO:0070838	divalent metal ion transport	biological_process	428	10	Cav1,Ccl21a,Fkbp1a,Gas6,Gem,Gnai2,Gsto1,Pde4b,Ramp2,Tspan13	4.35	0.01232	0.0535413
GO:0014706	striated muscle tissue development	biological_process	494	11	Cav1,Col4a1,Eln,Eng,Fkbp1a,Heg1,Id3,Igfbp3,Mef2c,Pim1,S1pr1	5.02	0.01236	0.053652
GO:2000106	regulation of leukocyte apoptotic process	biological_process	88	4	Ccl21a,Efna1,Gas6,Mef2c	0.89	0.01242	0.0538293
GO:0019538	protein metabolic process	biological_process	5459	70	Adamts1,Ambp,Apoe,Apold1,B2m,Bcr,Bgn,Bst2,Cav1,Ccl21a,Cdh1,Clu,Ctla2a,Ctrb1,Cytl1,Ece1,Ecscr,Efna1,Ehd4,Eng,Ezr,F3,Fabp4,Fgl2,Fkbp1a,Flt1,Gas6,Gnai2,Hspb1,Icam1,Id1,Ier3,Igfbp3,Igfbp4,Igfbp5,Il6st,Isg15,Itm2b,Kdr,Klf2,Klf4,Ltbp4,Mef2c,Mup20,Nfkbia,Nrp1,Nrp2,Pecam1,Pim1,Pim3,Plpp1,Plpp3,Plvap,Ppic,Ppp1r2,Prex2,Ptprb,Rgcc,Serpinh1,Socs2,Socs3,Spink4,Sptbn1,Srgn,Tff2,Tie1,Timp2,Timp3,Vim,Wfdc2	55.49	0.01243	0.0538293
GO:0032496	response to lipopolysaccharide	biological_process	303	8	Bcr,Cxcl1,Lcn2,Mef2c,Nfkbia,Pde4b,Scarb1,Sparc	3.08	0.01246	0.053833
GO:0098662	inorganic cation transmembrane transport	biological_process	631	13	Atp1b1,Cav1,Fkbp1a,Fxyd3,Fxyd5,Fxyd6,Gas6,Gem,Gsto1,Pde4b,Scn1b,Slc4a4,Tspan13	6.41	0.01246	0.053833
GO:0030595	leukocyte chemotaxis	biological_process	188	6	Ccl21a,Cxcl1,Flt1,Gas6,Pde4b,S1pr1	1.91	0.01256	0.0540419
GO:0035725	sodium ion transmembrane transport	biological_process	188	6	Atp1b1,Fxyd3,Fxyd5,Fxyd6,Scn1b,Slc4a4	1.91	0.01256	0.0540419
GO:1900542	regulation of purine nucleotide metabolic process	biological_process	632	13	Apoe,Arhgap31,Atp1b1,Bcr,Ccl21a,Cdc42ep3,Cnn3,Ier3,Nrp1,Prex2,Ramp2,S1pr1,Timp2	6.42	0.01262	0.0540419
GO:0002407	dendritic cell chemotaxis	biological_process	17	2	Ccl21a,Gas6	0.17	0.01264	0.0540419
GO:0003222	ventricular trabecula myocardium morphogenesis	biological_process	17	2	Eng,Heg1	0.17	0.01264	0.0540419
GO:0030033	microvillus assembly	biological_process	17	2	Ezr,Podxl	0.17	0.01264	0.0540419
GO:0050774	negative regulation of dendrite morphogenesis	biological_process	17	2	Efna1,Id1	0.17	0.01264	0.0540419
GO:1903427	negative regulation of reactive oxygen species biosynthetic process	biological_process	17	2	Cav1,Cd34	0.17	0.01264	0.0540419
GO:2000641	regulation of early endosome to late endosome transport	biological_process	17	2	Ezr,Msn	0.17	0.01264	0.0540419
GO:0010256	endomembrane system organization	biological_process	430	10	Atp1b1,Cav1,Cdh1,Clu,Ezr,Gas6,Krt18,Ramp2,Sptbn1,Srgn	4.37	0.0127	0.0542356
GO:0001954	positive regulation of cell-matrix adhesion	biological_process	48	3	Ccl21a,Kdr,Nrp1	0.49	0.01278	0.0544513
GO:0031529	ruffle organization	biological_process	48	3	Cav1,Ccl21a,Icam1	0.49	0.01278	0.0544513
GO:0072511	divalent inorganic cation transport	biological_process	431	10	Cav1,Ccl21a,Fkbp1a,Gas6,Gem,Gnai2,Gsto1,Pde4b,Ramp2,Tspan13	4.38	0.01289	0.0548361
GO:0045445	myoblast differentiation	biological_process	89	4	Epas1,Id3,Igfbp3,Mef2c	0.9	0.0129	0.0548361
GO:0060485	mesenchyme development	biological_process	246	7	Bambi,Efna1,Eng,Mef2c,Nrp1,Nrp2,Rgcc	2.5	0.01304	0.0553675
GO:0006140	regulation of nucleotide metabolic process	biological_process	635	13	Apoe,Arhgap31,Atp1b1,Bcr,Ccl21a,Cdc42ep3,Cnn3,Ier3,Nrp1,Prex2,Ramp2,S1pr1,Timp2	6.45	0.01308	0.0554736
GO:0045321	leukocyte activation	biological_process	850	16	Adgrf5,B2m,Bcr,Cav1,Ccl21a,Cd200,Clu,Ctla2a,Fkbp1a,Gas6,Icam1,Il6st,Ly6d,Mef2c,Msn,Tff2	8.64	0.01311	0.0555371
GO:0019637	organophosphate metabolic process	biological_process	2113	32	Abcg2,Adgrf5,Apoe,Arhgap31,Atp1b1,Bcr,Ccl21a,Cdc42ep3,Chchd10,Clu,Cnn3,Dbi,Flt1,Gem,Gnai2,Ier3,Iigp1,Klf4,Nrp1,Pde4b,Plpp1,Plpp3,Prex2,Ramp2,Rhoc,Rhoj,Rnd1,S1pr1,Scarb1,Serinc3,Smpd3,Timp2	21.48	0.01336	0.0563998
GO:0006112	energy reserve metabolic process	biological_process	90	4	Adgrf5,Il6st,Mup20,Ppp1r2	0.91	0.01339	0.0563998
GO:0043149	stress fiber assembly	biological_process	90	4	Eln,Nrp1,Rgcc,S1pr1	0.91	0.01339	0.0563998
GO:0048659	smooth muscle cell proliferation	biological_process	90	4	Igfbp3,Igfbp5,Klf4,S1pr1	0.91	0.01339	0.0563998
GO:0098660	inorganic ion transmembrane transport	biological_process	637	13	Atp1b1,Cav1,Fkbp1a,Fxyd3,Fxyd5,Fxyd6,Gas6,Gem,Gsto1,Pde4b,Scn1b,Slc4a4,Tspan13	6.47	0.01339	0.0563998
GO:0003015	heart process	biological_process	191	6	Atp1b1,Cav1,Epas1,Gnai2,Pde4b,Scn1b	1.94	0.01349	0.0566918
GO:0071216	cellular response to biotic stimulus	biological_process	191	6	Bcr,Lcn2,Mef2c,Nfkbia,Pde4b,Scarb1	1.94	0.01349	0.0566918
GO:0060193	positive regulation of lipase activity	biological_process	49	3	Flt1,Gpihbp1,Rhoc	0.5	0.01351	0.0567113
GO:0055085	transmembrane transport	biological_process	1309	22	Abcg2,Atp1b1,Bcr,Cav1,Clic4,Cox7a1,Fkbp1a,Fxyd3,Fxyd5,Fxyd6,Gas6,Gem,Gpihbp1,Gsto1,Mef2c,Pde4b,Scarb1,Scn1b,Serinc3,Slc3a2,Slc4a4,Tspan13	13.31	0.01363	0.0571501
GO:0007264	small GTPase mediated signal transduction	biological_process	435	10	Apoe,Arhgap31,Bcr,Cdc42ep3,Nrp1,Pecam1,Prex2,Rhoc,Rhoj,Rnd1	4.42	0.01367	0.0572528
GO:1903522	regulation of blood circulation	biological_process	192	6	Atp1b1,Cav1,Epas1,Gnai2,Pde4b,Scn1b	1.95	0.01382	0.0577919
GO:0009894	regulation of catabolic process	biological_process	1004	18	Apoe,Arhgap31,Atp1b1,Bcr,Ccl21a,Cdc42ep3,Clu,Cnn3,Ecscr,Ier3,Iigp1,Kdr,Nrp1,Prex2,S1pr1,Scarb1,Timp2,Timp3	10.21	0.01383	0.0577919
GO:0032231	regulation of actin filament bundle assembly	biological_process	91	4	Id1,Nrp1,Rgcc,S1pr1	0.92	0.0139	0.0579533
GO:0048644	muscle organ morphogenesis	biological_process	91	4	Eng,Fkbp1a,Heg1,S1pr1	0.92	0.0139	0.0579533
GO:0006907	pinocytosis	biological_process	18	2	Cav1,Ehd4	0.18	0.01413	0.0582309
GO:0009886	post-embryonic morphogenesis	biological_process	18	2	Flt1,Kdr	0.18	0.01413	0.0582309
GO:0021783	preganglionic parasympathetic fiber development	biological_process	18	2	Nrp1,Nrp2	0.18	0.01413	0.0582309
GO:0032373	positive regulation of sterol transport	biological_process	18	2	Apoe,Nfkbia	0.18	0.01413	0.0582309
GO:0032376	positive regulation of cholesterol transport	biological_process	18	2	Apoe,Nfkbia	0.18	0.01413	0.0582309
GO:0035584	calcium-mediated signaling using intracellular calcium source	biological_process	18	2	Kdr,Selp	0.18	0.01413	0.0582309
GO:0045056	transcytosis	biological_process	18	2	Gpihbp1,Pigr	0.18	0.01413	0.0582309
GO:0060314	regulation of ryanodine-sensitive calcium-release channel activity	biological_process	18	2	Fkbp1a,Gsto1	0.18	0.01413	0.0582309
GO:0060841	venous blood vessel development	biological_process	18	2	Eng,Heg1	0.18	0.01413	0.0582309
GO:1904037	positive regulation of epithelial cell apoptotic process	biological_process	18	2	Ecscr,Rgcc	0.18	0.01413	0.0582309
GO:0051495	positive regulation of cytoskeleton organization	biological_process	193	6	Ccl21a,Cdc42ep3,Id1,Nrp1,Rgcc,Stmn2	1.96	0.01414	0.0582309
GO:0033619	membrane protein proteolysis	biological_process	50	3	Apoe,Timp2,Timp3	0.51	0.01427	0.0585054
GO:0042596	fear response	biological_process	50	3	Apoe,Dbi,Mef2c	0.51	0.01427	0.0585054
GO:0061005	cell differentiation involved in kidney development	biological_process	50	3	Cd34,Mef2c,Podxl	0.51	0.01427	0.0585054
GO:0072678	T cell migration	biological_process	50	3	Ccl21a,Msn,S1pr1	0.51	0.01427	0.0585054
GO:0098655	cation transmembrane transport	biological_process	643	13	Atp1b1,Cav1,Fkbp1a,Fxyd3,Fxyd5,Fxyd6,Gas6,Gem,Gsto1,Pde4b,Scn1b,Slc4a4,Tspan13	6.54	0.01438	0.0588258
GO:0010721	negative regulation of cell development	biological_process	311	8	Apoe,B2m,Efna1,H2-D1,Id1,Nrp1,Stmn2,Vim	3.16	0.01438	0.0588258
GO:1990266	neutrophil migration	biological_process	92	4	Ccl21a,Cxcl1,Pde4b,Pecam1	0.94	0.01442	0.0589242
GO:0050776	regulation of immune response	biological_process	716	14	B2m,Bcr,Bst2,Cav1,Cd200,Ezr,Fkbp1a,H2-D1,Mef2c,Nfkbia,Pde4b,Pigr,Rgcc,Scarb1	7.28	0.01471	0.0600428
GO:0017038	protein import	biological_process	313	8	Apoe,Bambi,Cdh1,Clu,Gas6,Gpihbp1,Nfkbia,Sptbn1	3.18	0.01489	0.0607104
GO:0055074	calcium ion homeostasis	biological_process	376	9	Apoe,Atp1b1,Cav1,Ccl21a,Fkbp1a,Gsto1,Kdr,Reg1,S1pr1	3.82	0.01492	0.0607657
GO:0060191	regulation of lipase activity	biological_process	93	4	Fkbp1a,Flt1,Gpihbp1,Rhoc	0.95	0.01495	0.0608208
GO:0043550	regulation of lipid kinase activity	biological_process	51	3	Ccl21a,Flt1,Klf4	0.52	0.01505	0.0611603
GO:0021782	glial cell development	biological_process	94	4	Cd9,Clu,Mt2,Vim	0.96	0.0155	0.0629198
GO:0032386	regulation of intracellular transport	biological_process	444	10	Bambi,Bst2,Cav1,Cdh1,Ezr,Gas6,Gsto1,Ier3,Msn,Nfkbia	4.51	0.01556	0.063094
GO:0001916	positive regulation of T cell mediated cytotoxicity	biological_process	19	2	B2m,H2-D1	0.19	0.01568	0.0632335
GO:0006706	steroid catabolic process	biological_process	19	2	Apoe,Scarb1	0.19	0.01568	0.0632335
GO:0043496	regulation of protein homodimerization activity	biological_process	19	2	Id1,Mef2c	0.19	0.01568	0.0632335
GO:0046794	transport of virus	biological_process	19	2	Bst2,Cav1	0.19	0.01568	0.0632335
GO:0051354	negative regulation of oxidoreductase activity	biological_process	19	2	Cav1,Eng	0.19	0.01568	0.0632335
GO:0031343	positive regulation of cell killing	biological_process	52	3	B2m,Cxcl1,H2-D1	0.53	0.01585	0.0637506
GO:0046847	filopodium assembly	biological_process	52	3	Ccl21a,Ezr,Nrp1	0.53	0.01585	0.0637506
GO:0051924	regulation of calcium ion transport	biological_process	198	6	Cav1,Fkbp1a,Gem,Gnai2,Gsto1,Pde4b	2.01	0.01586	0.0637506
GO:0051130	positive regulation of cellular component organization	biological_process	1020	18	Apoe,B2m,Bambi,Bcr,Ccl21a,Cdc42ep3,Clu,Gas6,Gpihbp1,Id1,Kdr,Lcn2,Msn,Nrp1,Rgcc,Rhoc,Scn1b,Stmn2	10.37	0.01601	0.0642836
GO:0003073	regulation of systemic arterial blood pressure	biological_process	95	4	Ece1,Eng,Gas6,Ier3	0.97	0.01605	0.0643044
GO:0006576	cellular biogenic amine metabolic process	biological_process	95	4	Dbi,Sat1,Scarb1,Smpd3	0.97	0.01605	0.0643044
GO:0097164	ammonium ion metabolic process	biological_process	145	5	Dbi,Plpp1,Sat1,Scarb1,Smpd3	1.47	0.01633	0.0653554
GO:0021700	developmental maturation	biological_process	258	7	Ccl21a,Cdh5,Epas1,Kdr,Klf2,Rnd1,S1pr1	2.62	0.01654	0.0661242
GO:0022409	positive regulation of cell-cell adhesion	biological_process	200	6	Cav1,Ccl21a,Cdh1,Il6st,Plpp3,Podxl	2.03	0.01658	0.0662125
GO:0044236	multicellular organismal metabolic process	biological_process	96	4	Id1,Rgcc,Serpinh1,Vim	0.98	0.01662	0.0663005
GO:0034394	protein localization to cell surface	biological_process	53	3	Cdh1,Fbln5,Gpihbp1	0.54	0.01668	0.066325
GO:0048008	platelet-derived growth factor receptor signaling pathway	biological_process	53	3	Bcr,F3,Nrp1	0.54	0.01668	0.066325
GO:2000107	negative regulation of leukocyte apoptotic process	biological_process	53	3	Ccl21a,Efna1,Gas6	0.54	0.01668	0.066325
GO:0022612	gland morphogenesis	biological_process	146	5	Cav1,Cdh1,Igfbp5,Msn,Nrp1	1.48	0.01678	0.0665793
GO:0051099	positive regulation of binding	biological_process	146	5	B2m,Bambi,Cav1,Fkbp1a,Mef2c	1.48	0.01678	0.0665793
GO:0032535	regulation of cellular component size	biological_process	321	8	Apoe,Ccl21a,Cdc42ep3,Eln,Ezr,Msn,Nrp1,Sptbn1	3.26	0.01707	0.0676573
GO:0034109	homotypic cell-cell adhesion	biological_process	519	11	B2m,Cav1,Ccl21a,Cd9,Ctla2a,Fkbp1a,Hspb1,Icam1,Il6st,Msn,Plpp3	5.28	0.01724	0.0680971
GO:0003094	glomerular filtration	biological_process	20	2	Cd34,Gas6	0.2	0.01731	0.0680971
GO:0010874	regulation of cholesterol efflux	biological_process	20	2	Apoe,Nfkbia	0.2	0.01731	0.0680971
GO:0032770	positive regulation of monooxygenase activity	biological_process	20	2	Apoe,Scarb1	0.2	0.01731	0.0680971
GO:0044766	multi-organism transport	biological_process	20	2	Bst2,Cav1	0.2	0.01731	0.0680971
GO:0070168	negative regulation of biomineral tissue development	biological_process	20	2	Gas6,Srgn	0.2	0.01731	0.0680971
GO:1902579	multi-organism localization	biological_process	20	2	Bst2,Cav1	0.2	0.01731	0.0680971
GO:0072503	cellular divalent inorganic cation homeostasis	biological_process	386	9	Apoe,Atp1b1,Cav1,Ccl21a,Fkbp1a,Gsto1,Mt1,Mt2,S1pr1	3.92	0.01739	0.068339
GO:0055010	ventricular cardiac muscle tissue morphogenesis	biological_process	54	3	Eng,Fkbp1a,Heg1	0.55	0.01753	0.0687429
GO:1904063	negative regulation of cation transmembrane transport	biological_process	54	3	Cav1,Gem,Gsto1	0.55	0.01753	0.0687429
GO:0010001	glial cell differentiation	biological_process	203	6	Cd9,Clu,Il6st,Mt2,Plpp3,Vim	2.06	0.01771	0.0693016
GO:0035264	multicellular organism growth	biological_process	203	6	Apoe,Clic4,Ezr,Heg1,Klf2,Socs2	2.06	0.01771	0.0693016
GO:0003012	muscle system process	biological_process	324	8	Atp1b1,Cald1,Cav1,Fkbp1a,Klf4,Mef2c,Pde4b,Scn1b	3.29	0.01795	0.0701665
GO:0060249	anatomical structure homeostasis	biological_process	325	8	Adgrf5,B2m,Cd34,Epas1,Hspb1,Kdr,Pigr,S1pr1	3.3	0.01825	0.0712637
GO:0030903	notochord development	biological_process	21	2	Efna1,Id3	0.21	0.01901	0.072765
GO:0032461	positive regulation of protein oligomerization	biological_process	21	2	Clu,Rhoc	0.21	0.01901	0.072765
GO:0032703	negative regulation of interleukin-2 production	biological_process	21	2	Cd34,Ezr	0.21	0.01901	0.072765
GO:0033630	positive regulation of cell adhesion mediated by integrin	biological_process	21	2	Ccl21a,Podxl	0.21	0.01901	0.072765
GO:0036336	dendritic cell migration	biological_process	21	2	Ccl21a,Gas6	0.21	0.01901	0.072765
GO:0045026	plasma membrane fusion	biological_process	21	2	Cd9,Tie1	0.21	0.01901	0.072765
GO:0048486	parasympathetic nervous system development	biological_process	21	2	Nrp1,Nrp2	0.21	0.01901	0.072765
GO:0048532	anatomical structure arrangement	biological_process	21	2	Nrp1,Nrp2	0.21	0.01901	0.072765
GO:0048846	axon extension involved in axon guidance	biological_process	21	2	Nrp1,Nrp2	0.21	0.01901	0.072765
GO:0097205	renal filtration	biological_process	21	2	Cd34,Gas6	0.21	0.01901	0.072765
GO:1902284	neuron projection extension involved in neuron projection guidance	biological_process	21	2	Nrp1,Nrp2	0.21	0.01901	0.072765
GO:2001026	regulation of endothelial cell chemotaxis	biological_process	21	2	Hspb1,Kdr	0.21	0.01901	0.072765
GO:0032233	positive regulation of actin filament bundle assembly	biological_process	56	3	Id1,Nrp1,Rgcc	0.57	0.01931	0.072765
GO:0043330	response to exogenous dsRNA	biological_process	56	3	Cav1,Nfkbia,Slc3a2	0.57	0.01931	0.072765
GO:0060341	regulation of cellular localization	biological_process	1042	18	Bambi,Bcr,Bst2,Cav1,Cd34,Cdh1,Ezr,Gas6,Gsto1,Ier3,Mef2c,Msn,Mup20,Nfkbia,Pim3,Rgcc,Sptbn1,Srgn	10.59	0.01944	0.072765
GO:0043010	camera-type eye development	biological_process	329	8	Clic4,Col4a1,Flt1,Kdr,Klf4,Nrp1,Rhoj,Vim	3.34	0.01948	0.072765
GO:0009617	response to bacterium	biological_process	670	13	B2m,Bcr,Cav1,Cxcl1,Dmbt1,Iigp1,Isg15,Lcn2,Mef2c,Nfkbia,Pde4b,Scarb1,Sparc	6.81	0.0195	0.072765
GO:0019882	antigen processing and presentation	biological_process	101	4	B2m,Ccl21a,H2-D1,Icam1	1.03	0.01965	0.072765
GO:0044802	single-organism membrane organization	biological_process	745	14	Apoe,Atp1b1,Cav1,Cd9,Cdh1,Clu,Ezr,Gas6,Ier3,Krt18,Pigr,Ramp2,Sptbn1,Tie1	7.57	0.02001	0.072765
GO:0009891	positive regulation of biosynthetic process	biological_process	1845	28	Adgrf5,Apoe,Bambi,Ccl21a,Cdh1,Clu,Cytl1,Ebf1,Elk3,Eng,Epas1,Epcam,Hspb1,Kdr,Klf2,Klf4,Klf7,Lmo2,Mef2c,Nfkbia,Pim1,Plpp3,Ramp2,Rgcc,S1pr1,Scarb1,Tcf4,Vim	18.75	0.02002	0.072765
GO:0015850	organic hydroxy compound transport	biological_process	209	6	Abcg2,Apoe,Gpihbp1,Nfkbia,Scarb1,Stard10	2.12	0.02013	0.072765
GO:0048863	stem cell differentiation	biological_process	396	9	Bambi,Efna1,Eng,Epcam,Klf4,Mef2c,Nrp1,Nrp2,Rgcc	4.03	0.02016	0.072765
GO:0002415	immunoglobulin transcytosis in epithelial cells mediated by polymeric immunoglobulin receptor	biological_process	2	1	Pigr	0.02	0.02023	0.072765
GO:0002541	activation of plasma proteins involved in acute inflammatory response	biological_process	2	1	F3	0.02	0.02023	0.072765
GO:0002731	negative regulation of dendritic cell cytokine production	biological_process	2	1	Bst2	0.02	0.02023	0.072765
GO:0003245	cardiac muscle tissue growth involved in heart morphogenesis	biological_process	2	1	S1pr1	0.02	0.02023	0.072765
GO:0003330	regulation of extracellular matrix constituent secretion	biological_process	2	1	Rgcc	0.02	0.02023	0.072765
GO:0003331	positive regulation of extracellular matrix constituent secretion	biological_process	2	1	Rgcc	0.02	0.02023	0.072765
GO:0007521	muscle cell fate determination	biological_process	2	1	Mef2c	0.02	0.02023	0.072765
GO:0010813	neuropeptide catabolic process	biological_process	2	1	Ece1	0.02	0.02023	0.072765
GO:0010877	lipid transport involved in lipid storage	biological_process	2	1	Apoe	0.02	0.02023	0.072765
GO:0014740	negative regulation of muscle hyperplasia	biological_process	2	1	Klf4	0.02	0.02023	0.072765
GO:0015920	lipopolysaccharide transport	biological_process	2	1	Scarb1	0.02	0.02023	0.072765
GO:0021966	corticospinal neuron axon guidance	biological_process	2	1	Scn1b	0.02	0.02023	0.072765
GO:0032805	positive regulation of low-density lipoprotein particle receptor catabolic process	biological_process	2	1	Apoe	0.02	0.02023	0.072765
GO:0033364	mast cell secretory granule organization	biological_process	2	1	Srgn	0.02	0.02023	0.072765
GO:0033484	nitric oxide homeostasis	biological_process	2	1	Cav1	0.02	0.02023	0.072765
GO:0035846	oviduct epithelium development	biological_process	2	1	Cdh1	0.02	0.02023	0.072765
GO:0035847	uterine epithelium development	biological_process	2	1	Cdh1	0.02	0.02023	0.072765
GO:0038154	interleukin-11-mediated signaling pathway	biological_process	2	1	Il6st	0.02	0.02023	0.072765
GO:0043000	Golgi to plasma membrane CFTR protein transport	biological_process	2	1	Krt18	0.02	0.02023	0.072765
GO:0043314	negative regulation of neutrophil degranulation	biological_process	2	1	Bcr	0.02	0.02023	0.072765
GO:0043387	mycotoxin catabolic process	biological_process	2	1	Gsta3	0.02	0.02023	0.072765
GO:0044467	glial cell-derived neurotrophic factor secretion	biological_process	2	1	Cd34	0.02	0.02023	0.072765
GO:0046223	aflatoxin catabolic process	biological_process	2	1	Gsta3	0.02	0.02023	0.072765
GO:0046687	response to chromate	biological_process	2	1	Mt1	0.02	0.02023	0.072765
GO:0046985	positive regulation of hemoglobin biosynthetic process	biological_process	2	1	Klf4	0.02	0.02023	0.072765
GO:0050904	diapedesis	biological_process	2	1	Pecam1	0.02	0.02023	0.072765
GO:0061441	renal artery morphogenesis	biological_process	2	1	Nrp1	0.02	0.02023	0.072765
GO:0070104	negative regulation of interleukin-6-mediated signaling pathway	biological_process	2	1	Il6st	0.02	0.02023	0.072765
GO:0070106	interleukin-27-mediated signaling pathway	biological_process	2	1	Il6st	0.02	0.02023	0.072765
GO:0070483	detection of hypoxia	biological_process	2	1	Eng	0.02	0.02023	0.072765
GO:0070953	regulation of neutrophil mediated killing of fungus	biological_process	2	1	Cxcl1	0.02	0.02023	0.072765
GO:0070965	positive regulation of neutrophil mediated killing of fungus	biological_process	2	1	Cxcl1	0.02	0.02023	0.072765
GO:0071247	cellular response to chromate	biological_process	2	1	Mt1	0.02	0.02023	0.072765
GO:0071283	cellular response to iron(III) ion	biological_process	2	1	B2m	0.02	0.02023	0.072765
GO:0071307	cellular response to vitamin K	biological_process	2	1	Gas6	0.02	0.02023	0.072765
GO:0071657	positive regulation of granulocyte colony-stimulating factor production	biological_process	2	1	Cd34	0.02	0.02023	0.072765
GO:0072209	metanephric mesangial cell differentiation	biological_process	2	1	Cd34	0.02	0.02023	0.072765
GO:0072254	metanephric glomerular mesangial cell differentiation	biological_process	2	1	Cd34	0.02	0.02023	0.072765
GO:0072750	cellular response to leptomycin B	biological_process	2	1	Id3	0.02	0.02023	0.072765
GO:0086098	angiotensin-activated signaling pathway involved in heart process	biological_process	2	1	Cav1	0.02	0.02023	0.072765
GO:0097018	renal albumin absorption	biological_process	2	1	Gas6	0.02	0.02023	0.072765
GO:0097252	oligodendrocyte apoptotic process	biological_process	2	1	Gas6	0.02	0.02023	0.072765
GO:1900038	negative regulation of cellular response to hypoxia	biological_process	2	1	Cd34	0.02	0.02023	0.072765
GO:1900150	regulation of defense response to fungus	biological_process	2	1	Cxcl1	0.02	0.02023	0.072765
GO:1900166	regulation of glial cell-derived neurotrophic factor secretion	biological_process	2	1	Cd34	0.02	0.02023	0.072765
GO:1900168	positive regulation of glial cell-derived neurotrophic factor secretion	biological_process	2	1	Cd34	0.02	0.02023	0.072765
GO:1901253	negative regulation of intracellular transport of viral material	biological_process	2	1	Bst2	0.02	0.02023	0.072765
GO:1901258	positive regulation of macrophage colony-stimulating factor production	biological_process	2	1	Cd34	0.02	0.02023	0.072765
GO:1901344	response to leptomycin B	biological_process	2	1	Id3	0.02	0.02023	0.072765
GO:1901377	organic heteropentacyclic compound catabolic process	biological_process	2	1	Gsta3	0.02	0.02023	0.072765
GO:1901626	regulation of postsynaptic membrane organization	biological_process	2	1	Apoe	0.02	0.02023	0.072765
GO:1901630	negative regulation of presynaptic membrane organization	biological_process	2	1	Apoe	0.02	0.02023	0.072765
GO:1901898	negative regulation of relaxation of cardiac muscle	biological_process	2	1	Pde4b	0.02	0.02023	0.072765
GO:1902564	negative regulation of neutrophil activation	biological_process	2	1	Bcr	0.02	0.02023	0.072765
GO:2000111	positive regulation of macrophage apoptotic process	biological_process	2	1	Mef2c	0.02	0.02023	0.072765
GO:2000342	negative regulation of chemokine (C-X-C motif) ligand 2 production	biological_process	2	1	Klf4	0.02	0.02023	0.072765
GO:2000532	regulation of renal albumin absorption	biological_process	2	1	Gas6	0.02	0.02023	0.072765
GO:2000669	negative regulation of dendritic cell apoptotic process	biological_process	2	1	Gas6	0.02	0.02023	0.072765
GO:0045661	regulation of myoblast differentiation	biological_process	57	3	Id3,Igfbp3,Mef2c	0.58	0.02023	0.072765
GO:0006875	cellular metal ion homeostasis	biological_process	464	10	Apoe,Atp1b1,Cav1,Ccl21a,Fkbp1a,Gsto1,Lcn2,Mt1,Mt2,S1pr1	4.72	0.02046	0.0735207
GO:0044057	regulation of system process	biological_process	675	13	Apoe,Atp1b1,Cald1,Cav1,Dbi,Epas1,Gas6,Gnai2,Klf4,Mef2c,Pde4b,Scn1b,Tff2	6.86	0.02059	0.0739159
GO:0072073	kidney epithelium development	biological_process	154	5	Cd34,Epcam,Gsta3,Mef2c,Podxl	1.57	0.02062	0.0739517
GO:0010888	negative regulation of lipid storage	biological_process	22	2	Mup20,Nfkbia	0.22	0.02077	0.0743453
GO:0046688	response to copper ion	biological_process	22	2	Mt1,Mt2	0.22	0.02077	0.0743453
GO:0042692	muscle cell differentiation	biological_process	466	10	Col4a1,Eng,Epas1,Id3,Igfbp3,Igfbp5,Krt19,Krt8,Mef2c,Ramp2	4.74	0.02101	0.0751316
GO:0001764	neuron migration	biological_process	155	5	Cdh1,Gas6,Mef2c,Nrp1,Nrp2	1.58	0.02114	0.0755202
GO:0001895	retina homeostasis	biological_process	58	3	B2m,Hspb1,Pigr	0.59	0.02118	0.0755202
GO:0097006	regulation of plasma lipoprotein particle levels	biological_process	58	3	Apoe,Gpihbp1,Scarb1	0.59	0.02118	0.0755202
GO:0001649	osteoblast differentiation	biological_process	212	6	Id1,Id3,Igfbp3,Igfbp5,Il6st,Mef2c	2.15	0.02141	0.0762667
GO:0002274	myeloid leukocyte activation	biological_process	156	5	Adgrf5,Bcr,Cd200,Clu,Tff2	1.59	0.02167	0.0771185
GO:0046889	positive regulation of lipid biosynthetic process	biological_process	59	3	Adgrf5,Apoe,Scarb1	0.6	0.02215	0.0787106
GO:0005996	monosaccharide metabolic process	biological_process	274	7	Gsto1,Ier3,Igfbp3,Igfbp4,Igfbp5,Mup20,Tff3	2.79	0.02216	0.0787106
GO:0007417	central nervous system development	biological_process	906	16	Bcr,Cd9,Clu,Col4a1,Dbi,Eng,Id1,Id3,Il6st,Mt2,Nrp1,Nrp2,Plpp3,S1pr1,Scn1b,Vim	9.21	0.02247	0.0794333
GO:0035239	tube morphogenesis	biological_process	404	9	Cdh1,Clic4,Col4a1,Eng,Flt1,Kdr,Mef2c,Nrp1,Podxl	4.11	0.02259	0.0794333
GO:0010714	positive regulation of collagen metabolic process	biological_process	23	2	Rgcc,Vim	0.23	0.0226	0.0794333
GO:0021854	hypothalamus development	biological_process	23	2	Nrp1,Nrp2	0.23	0.0226	0.0794333
GO:0032528	microvillus organization	biological_process	23	2	Ezr,Podxl	0.23	0.0226	0.0794333
GO:0032967	positive regulation of collagen biosynthetic process	biological_process	23	2	Rgcc,Vim	0.23	0.0226	0.0794333
GO:0035886	vascular smooth muscle cell differentiation	biological_process	23	2	Eng,Ramp2	0.23	0.0226	0.0794333
GO:0042982	amyloid precursor protein metabolic process	biological_process	23	2	Apoe,Itm2b	0.23	0.0226	0.0794333
GO:0045663	positive regulation of myoblast differentiation	biological_process	23	2	Igfbp3,Mef2c	0.23	0.0226	0.0794333
GO:0071709	membrane assembly	biological_process	23	2	Cav1,Sptbn1	0.23	0.0226	0.0794333
GO:0072010	glomerular epithelium development	biological_process	23	2	Cd34,Podxl	0.23	0.0226	0.0794333
GO:0010720	positive regulation of cell development	biological_process	472	10	Apoe,Bambi,Il6st,Mef2c,Nrp1,Rgcc,Scn1b,Socs2,Stmn2,Tcf4	4.8	0.02271	0.079744
GO:0071887	leukocyte apoptotic process	biological_process	106	4	Ccl21a,Efna1,Gas6,Mef2c	1.08	0.02301	0.0807207
GO:0001910	regulation of leukocyte mediated cytotoxicity	biological_process	60	3	B2m,Cxcl1,H2-D1	0.61	0.02315	0.0809045
GO:0014068	positive regulation of phosphatidylinositol 3-kinase signaling	biological_process	60	3	Flt1,Kdr,Selp	0.61	0.02315	0.0809045
GO:0048844	artery morphogenesis	biological_process	60	3	Apoe,Eng,Nrp1	0.61	0.02315	0.0809045
GO:0070373	negative regulation of ERK1 and ERK2 cascade	biological_process	60	3	Ezr,Klf4,Timp3	0.61	0.02315	0.0809045
GO:0048589	developmental growth	biological_process	614	12	Apoe,Clic4,Dmbt1,Ezr,Heg1,Klf2,Mef2c,Nrp1,Nrp2,Pim1,S1pr1,Socs2	6.24	0.02319	0.0809677
GO:0045596	negative regulation of cell differentiation	biological_process	760	14	Apoe,B2m,Cav1,Efna1,H2-D1,Id1,Id3,Igfbp5,Klf4,Lmo2,Nfkbia,Nrp1,Stmn2,Vim	7.72	0.02327	0.0811703
GO:0030182	neuron differentiation	biological_process	1220	20	Apoe,B2m,Efna1,H2-D1,Id1,Id3,Klf4,Klf7,Mef2c,Nrp1,Nrp2,Prex2,Rnd1,S1pr1,Scn1b,Socs2,Stmn2,Tcf4,Timp2,Vim	12.4	0.02332	0.081268
GO:0097529	myeloid leukocyte migration	biological_process	160	5	Ccl21a,Cxcl1,Flt1,Pde4b,Pecam1	1.63	0.02386	0.0830715
GO:0048738	cardiac muscle tissue development	biological_process	218	6	Eng,Fkbp1a,Heg1,Mef2c,Pim1,S1pr1	2.22	0.02415	0.0839135
GO:0001938	positive regulation of endothelial cell proliferation	biological_process	61	3	Egfl7,F3,Kdr	0.62	0.02417	0.0839135
GO:0051145	smooth muscle cell differentiation	biological_process	61	3	Eng,Mef2c,Ramp2	0.62	0.02417	0.0839135
GO:0060402	calcium ion transport into cytosol	biological_process	108	4	Cav1,Ccl21a,Fkbp1a,Gsto1	1.1	0.02444	0.08439
GO:0001914	regulation of T cell mediated cytotoxicity	biological_process	24	2	B2m,H2-D1	0.24	0.02449	0.08439
GO:0006929	substrate-dependent cell migration	biological_process	24	2	Nrp1,Nrp2	0.24	0.02449	0.08439
GO:0031295	T cell costimulation	biological_process	24	2	Cav1,Ccl21a	0.24	0.02449	0.08439
GO:0051894	positive regulation of focal adhesion assembly	biological_process	24	2	Kdr,Nrp1	0.24	0.02449	0.08439
GO:0060045	positive regulation of cardiac muscle cell proliferation	biological_process	24	2	Mef2c,Pim1	0.24	0.02449	0.08439
GO:0060416	response to growth hormone	biological_process	24	2	Igfbp5,Socs2	0.24	0.02449	0.08439
GO:1903393	positive regulation of adherens junction organization	biological_process	24	2	Kdr,Nrp1	0.24	0.02449	0.08439
GO:0046903	secretion	biological_process	995	17	Bcr,Cav1,Cd34,Ezr,Fbln5,Gas6,Ltbp4,Mef2c,Mup20,Pim3,Rgcc,Smpd3,Socs2,Sptbn1,Srgn,Stard10,Tff2	10.11	0.02508	0.0863425
GO:0060401	cytosolic calcium ion transport	biological_process	109	4	Cav1,Ccl21a,Fkbp1a,Gsto1	1.11	0.02517	0.0863875
GO:0003229	ventricular cardiac muscle tissue development	biological_process	62	3	Eng,Fkbp1a,Heg1	0.63	0.02521	0.0863875
GO:0042439	ethanolamine-containing compound metabolic process	biological_process	62	3	Dbi,Scarb1,Smpd3	0.63	0.02521	0.0863875
GO:0060998	regulation of dendritic spine development	biological_process	62	3	Apoe,Efna1,Mef2c	0.63	0.02521	0.0863875
GO:0061077	chaperone-mediated protein folding	biological_process	62	3	Clu,Fkbp1a,Hspb1	0.63	0.02521	0.0863875
GO:0006457	protein folding	biological_process	163	5	B2m,Clu,Fkbp1a,Hspb1,Ppic	1.66	0.02559	0.0876084
GO:0032387	negative regulation of intracellular transport	biological_process	110	4	Bst2,Gas6,Ier3,Nfkbia	1.12	0.02592	0.088656
GO:0055117	regulation of cardiac muscle contraction	biological_process	63	3	Atp1b1,Pde4b,Scn1b	0.64	0.02628	0.0898042
GO:1901890	positive regulation of cell junction assembly	biological_process	25	2	Kdr,Nrp1	0.25	0.02644	0.0902674
GO:0030099	myeloid cell differentiation	biological_process	349	8	B2m,Epas1,Fam213a,Isg15,Klf2,Lmo2,Mef2c,Nfkbia	3.55	0.02653	0.0904911
GO:0006006	glucose metabolic process	biological_process	223	6	Ier3,Igfbp3,Igfbp4,Igfbp5,Mup20,Tff3	2.27	0.02661	0.0905966
GO:0045926	negative regulation of growth	biological_process	223	6	Bst2,Igfbp5,Mt1,Mt2,Nrp1,Socs2	2.27	0.02661	0.0905966
GO:0001892	embryonic placenta development	biological_process	111	4	Epas1,Krt19,Krt8,Socs3	1.13	0.02669	0.0907018
GO:0010811	positive regulation of cell-substrate adhesion	biological_process	111	4	Ccl21a,Fbln2,Kdr,Nrp1	1.13	0.02669	0.0907018
GO:0030239	myofibril assembly	biological_process	64	3	Krt19,Krt8,Mef2c	0.65	0.02737	0.0928419
GO:0032835	glomerulus development	biological_process	64	3	Cd34,Mef2c,Podxl	0.65	0.02737	0.0928419
GO:0003279	cardiac septum development	biological_process	112	4	Eng,Heg1,Nrp1,Nrp2	1.14	0.02746	0.0929764
GO:0032680	regulation of tumor necrosis factor production	biological_process	112	4	Cd34,Clu,Gas6,Hspb1	1.14	0.02746	0.0929764
GO:0034220	ion transmembrane transport	biological_process	1084	18	Atp1b1,Cav1,Clic4,Cox7a1,Fkbp1a,Fxyd3,Fxyd5,Fxyd6,Gas6,Gem,Gsto1,Mef2c,Pde4b,Scn1b,Serinc3,Slc3a2,Slc4a4,Tspan13	11.02	0.02752	0.0930942
GO:2000021	regulation of ion homeostasis	biological_process	225	6	Cav1,Ccl21a,Fkbp1a,Gsto1,Kdr,Scn1b	2.29	0.02764	0.0934146
GO:0030811	regulation of nucleotide catabolic process	biological_process	488	10	Arhgap31,Atp1b1,Bcr,Ccl21a,Cdc42ep3,Cnn3,Ier3,Nrp1,Prex2,S1pr1	4.96	0.02774	0.0936669
GO:1903555	regulation of tumor necrosis factor superfamily cytokine production	biological_process	113	4	Cd34,Clu,Gas6,Hspb1	1.15	0.02825	0.0953018
GO:0044089	positive regulation of cellular component biogenesis	biological_process	421	9	Ccl21a,Cdc42ep3,Clu,Id1,Kdr,Msn,Nrp1,Rgcc,Rhoc	4.28	0.02845	0.0954004
GO:0006882	cellular zinc ion homeostasis	biological_process	26	2	Mt1,Mt2	0.26	0.02846	0.0954004
GO:0035162	embryonic hemopoiesis	biological_process	26	2	Kdr,Lmo2	0.26	0.02846	0.0954004
GO:0046596	regulation of viral entry into host cell	biological_process	26	2	Ifitm2,Ifitm3	0.26	0.02846	0.0954004
GO:0061437	renal system vasculature development	biological_process	26	2	Cd34,Nrp1	0.26	0.02846	0.0954004
GO:0061440	kidney vasculature development	biological_process	26	2	Cd34,Nrp1	0.26	0.02846	0.0954004
GO:0071295	cellular response to vitamin	biological_process	26	2	Gas6,Pim1	0.26	0.02846	0.0954004
GO:0048469	cell maturation	biological_process	168	5	Ccl21a,Epas1,Kdr,Klf2,Rnd1	1.71	0.02865	0.0958092
GO:0032640	tumor necrosis factor production	biological_process	114	4	Cd34,Clu,Gas6,Hspb1	1.16	0.02905	0.0958092
GO:0097530	granulocyte migration	biological_process	114	4	Ccl21a,Cxcl1,Pde4b,Pecam1	1.16	0.02905	0.0958092
GO:0031328	positive regulation of cellular biosynthetic process	biological_process	1822	27	Adgrf5,Apoe,Bambi,Ccl21a,Cdh1,Clu,Cytl1,Ebf1,Elk3,Eng,Epas1,Epcam,Hspb1,Klf2,Klf4,Klf7,Lmo2,Mef2c,Nfkbia,Pim1,Plpp3,Ramp2,Rgcc,S1pr1,Scarb1,Tcf4,Vim	18.52	0.02913	0.0958092
GO:0051604	protein maturation	biological_process	291	7	Ambp,Cdh1,Ctla2a,Ece1,F3,Serpinh1,Srgn	2.96	0.02947	0.0958092
GO:0002703	regulation of leukocyte mediated immunity	biological_process	170	5	B2m,Bcr,Bst2,Cxcl1,H2-D1	1.73	0.02994	0.0958092
GO:0031099	regeneration	biological_process	170	5	Apoe,Gas6,Klf4,Nfkbia,Reg1	1.73	0.02994	0.0958092
GO:0001701	in utero embryonic development	biological_process	425	9	Cdh1,Dmbt1,Epas1,Heg1,Klf2,Krt19,Krt8,Socs3,Tie1	4.32	0.02997	0.0958092
GO:0002386	immune response in mucosal-associated lymphoid tissue	biological_process	3	1	Pigr	0.03	0.03019	0.0958092
GO:0002414	immunoglobulin transcytosis in epithelial cells	biological_process	3	1	Pigr	0.03	0.03019	0.0958092
GO:0002477	antigen processing and presentation of exogenous peptide antigen via MHC class Ib	biological_process	3	1	B2m	0.03	0.03019	0.0958092
GO:0002481	antigen processing and presentation of exogenous protein antigen via MHC class Ib, TAP-dependent	biological_process	3	1	B2m	0.03	0.03019	0.0958092
GO:0002484	antigen processing and presentation of endogenous peptide antigen via MHC class I via ER pathway	biological_process	3	1	H2-D1	0.03	0.03019	0.0958092
GO:0002485	antigen processing and presentation of endogenous peptide antigen via MHC class I via ER pathway, TAP-dependent	biological_process	3	1	H2-D1	0.03	0.03019	0.0958092
GO:0003032	detection of oxygen	biological_process	3	1	Eng	0.03	0.03019	0.0958092
GO:0008355	olfactory learning	biological_process	3	1	Mup20	0.03	0.03019	0.0958092
GO:0009447	putrescine catabolic process	biological_process	3	1	Sat1	0.03	0.03019	0.0958092
GO:0010041	response to iron(III) ion	biological_process	3	1	B2m	0.03	0.03019	0.0958092
GO:0010899	regulation of phosphatidylcholine catabolic process	biological_process	3	1	Scarb1	0.03	0.03019	0.0958092
GO:0014738	regulation of muscle hyperplasia	biological_process	3	1	Klf4	0.03	0.03019	0.0958092
GO:0014900	muscle hyperplasia	biological_process	3	1	Klf4	0.03	0.03019	0.0958092
GO:0015688	iron chelate transport	biological_process	3	1	Lcn2	0.03	0.03019	0.0958092
GO:0015820	leucine transport	biological_process	3	1	Slc3a2	0.03	0.03019	0.0958092
GO:0015827	tryptophan transport	biological_process	3	1	Slc3a2	0.03	0.03019	0.0958092
GO:0015891	siderophore transport	biological_process	3	1	Lcn2	0.03	0.03019	0.0958092
GO:0019064	fusion of virus membrane with host plasma membrane	biological_process	3	1	Gas6	0.03	0.03019	0.0958092
GO:0019065	receptor-mediated endocytosis of virus by host cell	biological_process	3	1	Cav1	0.03	0.03019	0.0958092
GO:0031117	positive regulation of microtubule depolymerization	biological_process	3	1	Stmn2	0.03	0.03019	0.0958092
GO:0032571	response to vitamin K	biological_process	3	1	Gas6	0.03	0.03019	0.0958092
GO:0032917	polyamine acetylation	biological_process	3	1	Sat1	0.03	0.03019	0.0958092
GO:0032918	spermidine acetylation	biological_process	3	1	Sat1	0.03	0.03019	0.0958092
GO:0033159	negative regulation of protein import into nucleus, translocation	biological_process	3	1	Gas6	0.03	0.03019	0.0958092
GO:0033212	iron assimilation	biological_process	3	1	Lcn2	0.03	0.03019	0.0958092
GO:0033214	iron assimilation by chelation and transport	biological_process	3	1	Lcn2	0.03	0.03019	0.0958092
GO:0035441	cell migration involved in vasculogenesis	biological_process	3	1	Nrp1	0.03	0.03019	0.0958092
GO:0036151	phosphatidylcholine acyl-chain remodeling	biological_process	3	1	Dbi	0.03	0.03019	0.0958092
GO:0039663	membrane fusion involved in viral entry into host cell	biological_process	3	1	Gas6	0.03	0.03019	0.0958092
GO:0043385	mycotoxin metabolic process	biological_process	3	1	Gsta3	0.03	0.03019	0.0958092
GO:0044800	multi-organism membrane fusion	biological_process	3	1	Gas6	0.03	0.03019	0.0958092
GO:0046222	aflatoxin metabolic process	biological_process	3	1	Gsta3	0.03	0.03019	0.0958092
GO:0060313	negative regulation of blood vessel remodeling	biological_process	3	1	Bcr	0.03	0.03019	0.0958092
GO:0060355	positive regulation of cell adhesion molecule production	biological_process	3	1	Cav1	0.03	0.03019	0.0958092
GO:0070103	regulation of interleukin-6-mediated signaling pathway	biological_process	3	1	Il6st	0.03	0.03019	0.0958092
GO:0070831	basement membrane assembly	biological_process	3	1	Ramp2	0.03	0.03019	0.0958092
GO:0070960	positive regulation of neutrophil mediated cytotoxicity	biological_process	3	1	Cxcl1	0.03	0.03019	0.0958092
GO:0070961	positive regulation of neutrophil mediated killing of symbiont cell	biological_process	3	1	Cxcl1	0.03	0.03019	0.0958092
GO:0071611	granulocyte colony-stimulating factor production	biological_process	3	1	Cd34	0.03	0.03019	0.0958092
GO:0071655	regulation of granulocyte colony-stimulating factor production	biological_process	3	1	Cd34	0.03	0.03019	0.0958092
GO:0072011	glomerular endothelium development	biological_process	3	1	Cd34	0.03	0.03019	0.0958092
GO:0072697	protein localization to cell cortex	biological_process	3	1	Ezr	0.03	0.03019	0.0958092
GO:0075509	endocytosis involved in viral entry into host cell	biological_process	3	1	Cav1	0.03	0.03019	0.0958092
GO:0086017	Purkinje myocyte action potential	biological_process	3	1	Scn1b	0.03	0.03019	0.0958092
GO:0086047	membrane depolarization during Purkinje myocyte cell action potential	biological_process	3	1	Scn1b	0.03	0.03019	0.0958092
GO:0090271	positive regulation of fibroblast growth factor production	biological_process	3	1	Heg1	0.03	0.03019	0.0958092
GO:0097017	renal protein absorption	biological_process	3	1	Gas6	0.03	0.03019	0.0958092
GO:1901203	positive regulation of extracellular matrix assembly	biological_process	3	1	Rgcc	0.03	0.03019	0.0958092
GO:1901252	regulation of intracellular transport of viral material	biological_process	3	1	Bst2	0.03	0.03019	0.0958092
GO:1901376	organic heteropentacyclic compound metabolic process	biological_process	3	1	Gsta3	0.03	0.03019	0.0958092
GO:2000286	receptor internalization involved in canonical Wnt signaling pathway	biological_process	3	1	Cav1	0.03	0.03019	0.0958092
GO:2000547	regulation of dendritic cell dendrite assembly	biological_process	3	1	Ccl21a	0.03	0.03019	0.0958092
GO:2000983	regulation of ATP citrate synthase activity	biological_process	3	1	Chchd10	0.03	0.03019	0.0958092
GO:2000984	negative regulation of ATP citrate synthase activity	biological_process	3	1	Chchd10	0.03	0.03019	0.0958092
GO:0001945	lymph vessel development	biological_process	27	2	Heg1,Kdr	0.27	0.03053	0.0960629
GO:0014002	astrocyte development	biological_process	27	2	Mt2,Vim	0.27	0.03053	0.0960629
GO:0031294	lymphocyte costimulation	biological_process	27	2	Cav1,Ccl21a	0.27	0.03053	0.0960629
GO:0043114	regulation of vascular permeability	biological_process	27	2	Bcr,Ramp2	0.27	0.03053	0.0960629
GO:0055069	zinc ion homeostasis	biological_process	27	2	Mt1,Mt2	0.27	0.03053	0.0960629
GO:0060343	trabecula formation	biological_process	27	2	Adamts1,Fkbp1a	0.27	0.03053	0.0960629
GO:0071526	semaphorin-plexin signaling pathway	biological_process	27	2	Nrp1,Nrp2	0.27	0.03053	0.0960629
GO:0090023	positive regulation of neutrophil chemotaxis	biological_process	27	2	Ccl21a,Cxcl1	0.27	0.03053	0.0960629
GO:1900027	regulation of ruffle assembly	biological_process	27	2	Cav1,Icam1	0.27	0.03053	0.0960629
GO:2000171	negative regulation of dendrite development	biological_process	27	2	Efna1,Id1	0.27	0.03053	0.0960629
GO:0071706	tumor necrosis factor superfamily cytokine production	biological_process	116	4	Cd34,Clu,Gas6,Hspb1	1.18	0.0307	0.0964335
GO:1903900	regulation of viral life cycle	biological_process	116	4	Bst2,Ifitm2,Ifitm3,Isg15	1.18	0.0307	0.0964335
GO:0034766	negative regulation of ion transmembrane transport	biological_process	67	3	Cav1,Gem,Gsto1	0.68	0.03079	0.096634
GO:0051098	regulation of binding	biological_process	294	7	B2m,Bambi,Cav1,Ckmt1,Fkbp1a,Id1,Mef2c	2.99	0.03091	0.0969283
GO:0001819	positive regulation of cytokine production	biological_process	360	8	B2m,Cd34,Clu,Heg1,Hspb1,Pde4b,Rgcc,Sptbn1	3.66	0.03109	0.0974101
GO:0031346	positive regulation of cell projection organization	biological_process	295	7	Apoe,Ccl21a,Cdc42ep3,Lcn2,Nrp1,Scn1b,Stmn2	3	0.0314	0.098298
GO:1901215	negative regulation of neuron death	biological_process	173	5	Apoe,Cd34,Mef2c,Mt1,Nrp1	1.76	0.03194	0.0999038
GO:1901564	organonitrogen compound metabolic process	biological_process	2959	40	Abcg2,Apoe,Arhgap31,Atp1b1,Bcr,Bgn,Ccl21a,Cdc42ep3,Chchd10,Clic4,Clu,Cnn3,Cytl1,Dbi,Ece1,Epas1,Gem,Gnai2,Gsta3,Gsta4,Gsto1,Ier3,Igfbp5,Iigp1,Nrp1,Pde4b,Plpp1,Prex2,Ramp2,Rhoc,Rhoj,Rnd1,S1pr1,Sat1,Scarb1,Serinc3,Smpd3,Timp2,Ttr,Vim	30.08	0.03242	0.101319
GO:0055023	positive regulation of cardiac muscle tissue growth	biological_process	28	2	Mef2c,Pim1	0.28	0.03267	0.101756
GO:0060445	branching involved in salivary gland morphogenesis	biological_process	28	2	Cdh1,Nrp1	0.28	0.03267	0.101756
GO:0071624	positive regulation of granulocyte chemotaxis	biological_process	28	2	Ccl21a,Cxcl1	0.28	0.03267	0.101756
GO:0090322	regulation of superoxide metabolic process	biological_process	28	2	Cxcl1,Fbln5	0.28	0.03267	0.101756
GO:0009118	regulation of nucleoside metabolic process	biological_process	502	10	Arhgap31,Atp1b1,Bcr,Ccl21a,Cdc42ep3,Cnn3,Ier3,Nrp1,Prex2,S1pr1	5.1	0.03275	0.10192
GO:0031341	regulation of cell killing	biological_process	69	3	B2m,Cxcl1,H2-D1	0.7	0.03319	0.103202
GO:0031333	negative regulation of protein complex assembly	biological_process	119	4	Cldn7,Clu,Sptbn1,Stmn2	1.21	0.03327	0.103258
GO:0007411	axon guidance	biological_process	175	5	Efna1,Klf7,Nrp1,Nrp2,Scn1b	1.78	0.03332	0.103258
GO:0097485	neuron projection guidance	biological_process	175	5	Efna1,Klf7,Nrp1,Nrp2,Scn1b	1.78	0.03332	0.103258
GO:0060562	epithelial tube morphogenesis	biological_process	365	8	Clic4,Col4a1,Eng,Flt1,Kdr,Mef2c,Nrp1,Podxl	3.71	0.03332	0.103258
GO:0090066	regulation of anatomical structure size	biological_process	434	9	Apoe,Cav1,Ccl21a,Cdc42ep3,Eln,Ezr,Msn,Nrp1,Sptbn1	4.41	0.0336	0.104039
GO:0033500	carbohydrate homeostasis	biological_process	236	6	Adgrf5,Gas6,Icam1,Igfbp5,Mup20,Pim3	2.4	0.03376	0.104359
GO:0042593	glucose homeostasis	biological_process	236	6	Adgrf5,Gas6,Icam1,Igfbp5,Mup20,Pim3	2.4	0.03376	0.104359
GO:0006575	cellular modified amino acid metabolic process	biological_process	176	5	Clic4,Gsta3,Gsta4,Gsto1,Serinc3	1.79	0.03402	0.105075
GO:0051592	response to calcium ion	biological_process	120	4	Cav1,Clic4,Mef2c,Sparc	1.22	0.03415	0.105389
GO:0050708	regulation of protein secretion	biological_process	367	8	Cd34,Ezr,Gas6,Mup20,Pim3,Rgcc,Sptbn1,Srgn	3.73	0.03425	0.105609
GO:0014033	neural crest cell differentiation	biological_process	70	3	Mef2c,Nrp1,Nrp2	0.71	0.03442	0.105868
GO:0022406	membrane docking	biological_process	70	3	Ezr,Icam1,Msn	0.71	0.03442	0.105868
GO:0050764	regulation of phagocytosis	biological_process	70	3	Bcr,Gas6,Scarb1	0.71	0.03442	0.105868
GO:0045666	positive regulation of neuron differentiation	biological_process	301	7	Apoe,Mef2c,Nrp1,Scn1b,Socs2,Stmn2,Tcf4	3.06	0.03446	0.105903
GO:0043552	positive regulation of phosphatidylinositol 3-kinase activity	biological_process	29	2	Ccl21a,Flt1	0.29	0.03486	0.1066
GO:0044091	membrane biogenesis	biological_process	29	2	Cav1,Sptbn1	0.29	0.03486	0.1066
GO:0046627	negative regulation of insulin receptor signaling pathway	biological_process	29	2	Socs2,Socs3	0.29	0.03486	0.1066
GO:0051491	positive regulation of filopodium assembly	biological_process	29	2	Ccl21a,Nrp1	0.29	0.03486	0.1066
GO:0071354	cellular response to interleukin-6	biological_process	29	2	Il6st,Selp	0.29	0.03486	0.1066
GO:2001244	positive regulation of intrinsic apoptotic signaling pathway	biological_process	29	2	Cav1,Clu	0.29	0.03486	0.1066
GO:0070588	calcium ion transmembrane transport	biological_process	238	6	Fkbp1a,Gas6,Gem,Gsto1,Pde4b,Tspan13	2.42	0.03496	0.106817
GO:2000242	negative regulation of reproductive process	biological_process	121	4	Bst2,Ifitm2,Ifitm3,Isg15	1.23	0.03505	0.107004
GO:0031175	neuron projection development	biological_process	805	14	Apoe,B2m,Efna1,H2-D1,Id1,Klf4,Klf7,Mef2c,Nrp1,Nrp2,Prex2,Scn1b,Stmn2,Vim	8.18	0.03544	0.108105
GO:0044267	cellular protein metabolic process	biological_process	4696	59	Ambp,Apoe,B2m,Bcr,Bgn,Bst2,Cav1,Ccl21a,Cdh1,Clu,Ctla2a,Ecscr,Efna1,Ehd4,Eng,Ezr,F3,Fabp4,Fkbp1a,Flt1,Gas6,Gnai2,Hspb1,Icam1,Id1,Igfbp3,Igfbp4,Igfbp5,Il6st,Isg15,Kdr,Klf4,Mef2c,Mup20,Nfkbia,Nrp1,Nrp2,Pecam1,Pim1,Pim3,Plpp1,Plpp3,Plvap,Ppic,Ppp1r2,Prex2,Ptprb,Rgcc,Serpinh1,Socs2,Socs3,Spink4,Sptbn1,Tff2,Tie1,Timp2,Timp3,Vim,Wfdc2	47.73	0.03556	0.108323
GO:0043583	ear development	biological_process	239	6	Bcr,Cdh1,Cytl1,Ece1,Igfbp7,Sparc	2.43	0.03557	0.108323
GO:0031100	organ regeneration	biological_process	71	3	Gas6,Nfkbia,Reg1	0.72	0.03568	0.10839
GO:0034763	negative regulation of transmembrane transport	biological_process	71	3	Cav1,Gem,Gsto1	0.72	0.03568	0.10839
GO:0060411	cardiac septum morphogenesis	biological_process	71	3	Eng,Nrp1,Nrp2	0.72	0.03568	0.10839
GO:0006869	lipid transport	biological_process	304	7	Abcg2,Apoe,Apold1,Gpihbp1,Nfkbia,Scarb1,Stard10	3.09	0.03605	0.109424
GO:0006464	cellular protein modification process	biological_process	3607	47	Ambp,Apoe,Bcr,Bgn,Cav1,Ccl21a,Clu,Efna1,Ehd4,Eng,Ezr,Fabp4,Fkbp1a,Flt1,Gas6,Gnai2,Hspb1,Icam1,Id1,Igfbp3,Igfbp4,Il6st,Isg15,Kdr,Klf4,Mef2c,Mup20,Nrp1,Nrp2,Pecam1,Pim1,Pim3,Plpp1,Plpp3,Plvap,Ppic,Ppp1r2,Prex2,Ptprb,Rgcc,Socs2,Socs3,Sptbn1,Tff2,Tie1,Timp2,Timp3	36.66	0.03626	0.109881
GO:0036211	protein modification process	biological_process	3607	47	Ambp,Apoe,Bcr,Bgn,Cav1,Ccl21a,Clu,Efna1,Ehd4,Eng,Ezr,Fabp4,Fkbp1a,Flt1,Gas6,Gnai2,Hspb1,Icam1,Id1,Igfbp3,Igfbp4,Il6st,Isg15,Kdr,Klf4,Mef2c,Mup20,Nrp1,Nrp2,Pecam1,Pim1,Pim3,Plpp1,Plpp3,Plvap,Ppic,Ppp1r2,Prex2,Ptprb,Rgcc,Socs2,Socs3,Sptbn1,Tff2,Tie1,Timp2,Timp3	36.66	0.03626	0.109881
GO:0006650	glycerophospholipid metabolic process	biological_process	241	6	Ccl21a,Dbi,Flt1,Klf4,Scarb1,Serinc3	2.45	0.03681	0.11118
GO:0071333	cellular response to glucose stimulus	biological_process	123	4	Gas6,Icam1,Mup20,Pim3	1.25	0.03689	0.11118
GO:0008593	regulation of Notch signaling pathway	biological_process	72	3	Egfl7,Il6st,Nfkbia	0.73	0.03696	0.11118
GO:0048259	regulation of receptor-mediated endocytosis	biological_process	72	3	B2m,Ccl21a,Clu	0.73	0.03696	0.11118
GO:0010039	response to iron ion	biological_process	30	2	B2m,Fkbp1a	0.3	0.0371	0.11118
GO:0021602	cranial nerve morphogenesis	biological_process	30	2	Nrp1,Nrp2	0.3	0.0371	0.11118
GO:0032965	regulation of collagen biosynthetic process	biological_process	30	2	Rgcc,Vim	0.3	0.0371	0.11118
GO:0045746	negative regulation of Notch signaling pathway	biological_process	30	2	Egfl7,Nfkbia	0.3	0.0371	0.11118
GO:0050892	intestinal absorption	biological_process	30	2	Ezr,Scarb1	0.3	0.0371	0.11118
GO:0060317	cardiac epithelial to mesenchymal transition	biological_process	30	2	Efna1,Eng	0.3	0.0371	0.11118
GO:0086009	membrane repolarization	biological_process	30	2	Atp1b1,Scn1b	0.3	0.0371	0.11118
GO:0090075	relaxation of muscle	biological_process	30	2	Atp1b1,Pde4b	0.3	0.0371	0.11118
GO:1902624	positive regulation of neutrophil migration	biological_process	30	2	Ccl21a,Cxcl1	0.3	0.0371	0.11118
GO:0009987	cellular process	biological_process	16192	171	Abcg2,Ackr1,Adgrf5,Ambp,Apoe,Apold1,Arhgap31,Atp1b1,B2m,Bambi,Bcr,Bgn,Bst2,Cav1,Cbr1,Ccl21a,Cd200,Cd34,Cd9,Cdc42ep3,Cdh1,Cdh5,Chchd10,Ckmt1,Cldn2,Cldn5,Cldn7,Clic4,Clu,Cnn3,Col4a1,Col4a2,Cox7a1,Crip2,Csrp2,Ctla2a,Cxcl1,Cytl1,Dbi,Dmbt1,Ebf1,Ece1,Ecscr,Efna1,Egfl7,Ehd4,Elk3,Eln,Emcn,Emp1,Eng,Epas1,Epcam,Esam,Ezr,F3,Fabp4,Fam213a,Fbln2,Fbln5,Fgl2,Fkbp1a,Flt1,Fxyd3,Fxyd5,Fxyd6,Gas6,Gem,Gnai2,Gng11,Gp…	164.58	0.03711	0.11118
GO:0006942	regulation of striated muscle contraction	biological_process	73	3	Atp1b1,Pde4b,Scn1b	0.74	0.03826	0.114155
GO:0035023	regulation of Rho protein signal transduction	biological_process	125	4	Apoe,Bcr,Nrp1,Prex2	1.27	0.03878	0.114155
GO:0050769	positive regulation of neurogenesis	biological_process	377	8	Apoe,Il6st,Mef2c,Nrp1,Scn1b,Socs2,Stmn2,Tcf4	3.83	0.03914	0.114155
GO:0032271	regulation of protein polymerization	biological_process	183	5	Ccl21a,Cdc42ep3,Eln,Sptbn1,Stmn2	1.86	0.0392	0.114155
GO:0002446	neutrophil mediated immunity	biological_process	31	2	Bcr,Cxcl1	0.32	0.0394	0.114155
GO:0046460	neutral lipid biosynthetic process	biological_process	31	2	Plpp1,Scarb1	0.32	0.0394	0.114155
GO:0046463	acylglycerol biosynthetic process	biological_process	31	2	Plpp1,Scarb1	0.32	0.0394	0.114155
GO:0050654	chondroitin sulfate proteoglycan metabolic process	biological_process	31	2	Bgn,Cytl1	0.32	0.0394	0.114155
GO:0060421	positive regulation of heart growth	biological_process	31	2	Mef2c,Pim1	0.32	0.0394	0.114155
GO:0086091	regulation of heart rate by cardiac conduction	biological_process	31	2	Cav1,Scn1b	0.32	0.0394	0.114155
GO:1901020	negative regulation of calcium ion transmembrane transporter activity	biological_process	31	2	Gem,Gsto1	0.32	0.0394	0.114155
GO:1903170	negative regulation of calcium ion transmembrane transport	biological_process	31	2	Gem,Gsto1	0.32	0.0394	0.114155
GO:0001654	eye development	biological_process	378	8	Clic4,Col4a1,Flt1,Kdr,Klf4,Nrp1,Rhoj,Vim	3.84	0.03965	0.114155
GO:0009791	post-embryonic development	biological_process	126	4	Flt1,Heg1,Kdr,Klf4	1.28	0.03974	0.114155
GO:0044106	cellular amine metabolic process	biological_process	126	4	Dbi,Sat1,Scarb1,Smpd3	1.28	0.03974	0.114155
GO:0071331	cellular response to hexose stimulus	biological_process	126	4	Gas6,Icam1,Mup20,Pim3	1.28	0.03974	0.114155
GO:0032388	positive regulation of intracellular transport	biological_process	246	6	Bambi,Cav1,Cdh1,Ezr,Gas6,Msn	2.5	0.04003	0.114155
GO:0001951	intestinal D-glucose absorption	biological_process	4	1	Ezr	0.04	0.04005	0.114155
GO:0002428	antigen processing and presentation of peptide antigen via MHC class Ib	biological_process	4	1	B2m	0.04	0.04005	0.114155
GO:0002692	negative regulation of cellular extravasation	biological_process	4	1	Bcr	0.04	0.04005	0.114155
GO:0003104	positive regulation of glomerular filtration	biological_process	4	1	Gas6	0.04	0.04005	0.114155
GO:0003273	cell migration involved in endocardial cushion formation	biological_process	4	1	Eng	0.04	0.04005	0.114155
GO:0006651	diacylglycerol biosynthetic process	biological_process	4	1	Plpp1	0.04	0.04005	0.114155
GO:0009597	detection of virus	biological_process	4	1	Serinc3	0.04	0.04005	0.114155
GO:0010046	response to mycotoxin	biological_process	4	1	Lcn2	0.04	0.04005	0.114155
GO:0010986	positive regulation of lipoprotein particle clearance	biological_process	4	1	Gpihbp1	0.04	0.04005	0.114155
GO:0014028	notochord formation	biological_process	4	1	Efna1	0.04	0.04005	0.114155
GO:0014045	establishment of endothelial blood-brain barrier	biological_process	4	1	Eng	0.04	0.04005	0.114155
GO:0014745	negative regulation of muscle adaptation	biological_process	4	1	Klf4	0.04	0.04005	0.114155
GO:0015803	branched-chain amino acid transport	biological_process	4	1	Slc3a2	0.04	0.04005	0.114155
GO:0022009	central nervous system vasculogenesis	biological_process	4	1	Eng	0.04	0.04005	0.114155
GO:0032286	central nervous system myelin maintenance	biological_process	4	1	Clu	0.04	0.04005	0.114155
GO:0032497	detection of lipopolysaccharide	biological_process	4	1	Scarb1	0.04	0.04005	0.114155
GO:0036301	macrophage colony-stimulating factor production	biological_process	4	1	Cd34	0.04	0.04005	0.114155
GO:0038165	oncostatin-M-mediated signaling pathway	biological_process	4	1	Il6st	0.04	0.04005	0.114155
GO:0043622	cortical microtubule organization	biological_process	4	1	Ezr	0.04	0.04005	0.114155
GO:0043654	recognition of apoptotic cell	biological_process	4	1	Scarb1	0.04	0.04005	0.114155
GO:0045415	negative regulation of interleukin-8 biosynthetic process	biological_process	4	1	Klf4	0.04	0.04005	0.114155
GO:0046208	spermine catabolic process	biological_process	4	1	Sat1	0.04	0.04005	0.114155
GO:0046684	response to pyrethroid	biological_process	4	1	Scn1b	0.04	0.04005	0.114155
GO:0046984	regulation of hemoglobin biosynthetic process	biological_process	4	1	Klf4	0.04	0.04005	0.114155
GO:0048550	negative regulation of pinocytosis	biological_process	4	1	Cav1	0.04	0.04005	0.114155
GO:0048625	myoblast fate commitment	biological_process	4	1	Epas1	0.04	0.04005	0.114155
GO:0048861	leukemia inhibitory factor signaling pathway	biological_process	4	1	Il6st	0.04	0.04005	0.114155
GO:0060025	regulation of synaptic activity	biological_process	4	1	Mef2c	0.04	0.04005	0.114155
GO:0060066	oviduct development	biological_process	4	1	Cdh1	0.04	0.04005	0.114155
GO:0060316	positive regulation of ryanodine-sensitive calcium-release channel activity	biological_process	4	1	Gsto1	0.04	0.04005	0.114155
GO:0060353	regulation of cell adhesion molecule production	biological_process	4	1	Cav1	0.04	0.04005	0.114155
GO:0070278	extracellular matrix constituent secretion	biological_process	4	1	Rgcc	0.04	0.04005	0.114155
GO:0070947	neutrophil mediated killing of fungus	biological_process	4	1	Cxcl1	0.04	0.04005	0.114155
GO:0070948	regulation of neutrophil mediated cytotoxicity	biological_process	4	1	Cxcl1	0.04	0.04005	0.114155
GO:0070949	regulation of neutrophil mediated killing of symbiont cell	biological_process	4	1	Cxcl1	0.04	0.04005	0.114155
GO:0086029	Purkinje myocyte to ventricular cardiac muscle cell signaling	biological_process	4	1	Scn1b	0.04	0.04005	0.114155
GO:0086068	Purkinje myocyte to ventricular cardiac muscle cell communication	biological_process	4	1	Scn1b	0.04	0.04005	0.114155
GO:0090074	negative regulation of protein homodimerization activity	biological_process	4	1	Id1	0.04	0.04005	0.114155
GO:0090259	regulation of retinal ganglion cell axon guidance	biological_process	4	1	Nrp1	0.04	0.04005	0.114155
GO:0097026	dendritic cell dendrite assembly	biological_process	4	1	Ccl21a	0.04	0.04005	0.114155
GO:0097114	NMDA glutamate receptor clustering	biological_process	4	1	Apoe	0.04	0.04005	0.114155
GO:1901256	regulation of macrophage colony-stimulating factor production	biological_process	4	1	Cd34	0.04	0.04005	0.114155
GO:1901842	negative regulation of high voltage-gated calcium channel activity	biological_process	4	1	Gem	0.04	0.04005	0.114155
GO:1901844	regulation of cell communication by electrical coupling involved in cardiac conduction	biological_process	4	1	Cav1	0.04	0.04005	0.114155
GO:1903779	regulation of cardiac conduction	biological_process	4	1	Cav1	0.04	0.04005	0.114155
GO:2001013	epithelial cell proliferation involved in renal tubule morphogenesis	biological_process	4	1	Mef2c	0.04	0.04005	0.114155
GO:0007265	Ras protein signal transduction	biological_process	312	7	Apoe,Bcr,Cdc42ep3,Nrp1,Pecam1,Prex2,Rhoj	3.17	0.04055	0.115491
GO:0060070	canonical Wnt signaling pathway	biological_process	247	6	Apoe,Bambi,Cav1,Cdh1,Klf4,Plpp3	2.51	0.0407	0.115619
GO:0019722	calcium-mediated signaling	biological_process	127	4	Atp1b1,Kdr,Selp,Tff2	1.29	0.04072	0.115619
GO:0051100	negative regulation of binding	biological_process	127	4	B2m,Cav1,Ckmt1,Id1	1.29	0.04072	0.115619
GO:0071326	cellular response to monosaccharide stimulus	biological_process	127	4	Gas6,Icam1,Mup20,Pim3	1.29	0.04072	0.115619
GO:0097191	extrinsic apoptotic signaling pathway	biological_process	185	5	Cav1,Krt18,Krt8,Lcn2,Nrp1	1.88	0.04076	0.115643
GO:0030258	lipid modification	biological_process	248	6	Apoe,Ccl21a,Flt1,Klf4,Plpp1,Plpp3	2.52	0.04137	0.117284
GO:0001837	epithelial to mesenchymal transition	biological_process	128	4	Bambi,Efna1,Eng,Rgcc	1.3	0.04171	0.11746
GO:0050773	regulation of dendrite development	biological_process	128	4	Apoe,Efna1,Id1,Mef2c	1.3	0.04171	0.11746
GO:0032743	positive regulation of interleukin-2 production	biological_process	32	2	Pde4b,Sptbn1	0.33	0.04175	0.11746
GO:0043277	apoptotic cell clearance	biological_process	32	2	Gas6,Scarb1	0.33	0.04175	0.11746
GO:0043618	regulation of transcription from RNA polymerase II promoter in response to stress	biological_process	32	2	Epas1,Klf2	0.33	0.04175	0.11746
GO:0070741	response to interleukin-6	biological_process	32	2	Il6st,Selp	0.33	0.04175	0.11746
GO:0086004	regulation of cardiac muscle cell contraction	biological_process	32	2	Pde4b,Scn1b	0.33	0.04175	0.11746
GO:0090218	positive regulation of lipid kinase activity	biological_process	32	2	Ccl21a,Flt1	0.33	0.04175	0.11746
GO:1900077	negative regulation of cellular response to insulin stimulus	biological_process	32	2	Socs2,Socs3	0.33	0.04175	0.11746
GO:2001258	negative regulation of cation channel activity	biological_process	32	2	Gem,Gsto1	0.33	0.04175	0.11746
GO:0006814	sodium ion transport	biological_process	249	6	Atp1b1,Fxyd3,Fxyd5,Fxyd6,Scn1b,Slc4a4	2.53	0.04205	0.118124
GO:0019318	hexose metabolic process	biological_process	249	6	Ier3,Igfbp3,Igfbp4,Igfbp5,Mup20,Tff3	2.53	0.04205	0.118124
GO:0034333	adherens junction assembly	biological_process	76	3	Kdr,Nrp1,Ramp2	0.77	0.04232	0.118522
GO:0035690	cellular response to drug	biological_process	76	3	Gas6,Mef2c,Pde4b	0.77	0.04232	0.118522
GO:0046854	phosphatidylinositol phosphorylation	biological_process	76	3	Ccl21a,Flt1,Klf4	0.77	0.04232	0.118522
GO:0061097	regulation of protein tyrosine kinase activity	biological_process	76	3	Cav1,Efna1,Gas6	0.77	0.04232	0.118522
GO:0006936	muscle contraction	biological_process	250	6	Atp1b1,Cald1,Cav1,Fkbp1a,Pde4b,Scn1b	2.54	0.04273	0.119579
GO:0034284	response to monosaccharide	biological_process	188	5	Gas6,Icam1,Mup20,Pim3,Sparc	1.91	0.04318	0.120747
GO:0016192	vesicle-mediated transport	biological_process	1307	20	Apoe,B2m,Bcr,Cav1,Ccl21a,Cd9,Clu,Dmbt1,Ehd4,Ezr,Gas6,Gpihbp1,Ifitm3,Krt18,Msn,Pecam1,Pigr,Ramp2,Scarb1,Sptbn1	13.28	0.04341	0.121298
GO:0048864	stem cell development	biological_process	317	7	Bambi,Efna1,Eng,Klf4,Nrp1,Nrp2,Rgcc	3.22	0.04355	0.121598
GO:0010717	regulation of epithelial to mesenchymal transition	biological_process	77	3	Bambi,Efna1,Rgcc	0.78	0.04372	0.121888
GO:0051492	regulation of stress fiber assembly	biological_process	77	3	Nrp1,Rgcc,S1pr1	0.78	0.04372	0.121888
GO:0043001	Golgi to plasma membrane protein transport	biological_process	33	2	Krt18,Sptbn1	0.34	0.04415	0.122716
GO:0090002	establishment of protein localization to plasma membrane	biological_process	33	2	Krt18,Sptbn1	0.34	0.04415	0.122716
GO:0090022	regulation of neutrophil chemotaxis	biological_process	33	2	Ccl21a,Cxcl1	0.34	0.04415	0.122716
GO:0090207	regulation of triglyceride metabolic process	biological_process	33	2	Apoe,Scarb1	0.34	0.04415	0.122716
GO:0033121	regulation of purine nucleotide catabolic process	biological_process	458	9	Arhgap31,Atp1b1,Bcr,Ccl21a,Cdc42ep3,Cnn3,Nrp1,Prex2,S1pr1	4.66	0.04473	0.124235
GO:0050792	regulation of viral process	biological_process	131	4	Bst2,Ifitm2,Ifitm3,Isg15	1.33	0.04478	0.12428
GO:0055002	striated muscle cell development	biological_process	253	6	Col4a1,Id3,Igfbp3,Krt19,Krt8,Mef2c	2.57	0.04484	0.124354
GO:0002683	negative regulation of immune system process	biological_process	388	8	Adgrf5,Bcr,Bst2,Cd200,Ezr,Lmo2,Nfkbia,Tff2	3.94	0.04504	0.124815
GO:0001959	regulation of cytokine-mediated signaling pathway	biological_process	78	3	Cav1,Gas6,Il6st	0.79	0.04514	0.124904
GO:0070301	cellular response to hydrogen peroxide	biological_process	78	3	Klf2,Klf4,Lcn2	0.79	0.04514	0.124904
GO:0006790	sulfur compound metabolic process	biological_process	254	6	Bgn,Clic4,Cytl1,Gsta3,Gsta4,Gsto1	2.58	0.04555	0.125944
GO:0034614	cellular response to reactive oxygen species	biological_process	132	4	Fbln5,Klf2,Klf4,Lcn2	1.34	0.04582	0.126502
GO:0071453	cellular response to oxygen levels	biological_process	132	4	Cav1,Cd34,Epas1,Rgcc	1.34	0.04582	0.126502
GO:0001562	response to protozoan	biological_process	34	2	Ier3,Iigp1	0.35	0.04661	0.128204
GO:0003209	cardiac atrium morphogenesis	biological_process	34	2	Eng,Heg1	0.35	0.04661	0.128204
GO:0034340	response to type I interferon	biological_process	34	2	Ifitm3,Isg15	0.35	0.04661	0.128204
GO:0086065	cell communication involved in cardiac conduction	biological_process	34	2	Cav1,Scn1b	0.35	0.04661	0.128204
GO:1903115	regulation of actin filament-based movement	biological_process	34	2	Pde4b,Scn1b	0.35	0.04661	0.128204
GO:0048813	dendrite morphogenesis	biological_process	133	4	Efna1,Id1,Klf7,Prex2	1.35	0.04688	0.12885
GO:0071322	cellular response to carbohydrate stimulus	biological_process	134	4	Gas6,Icam1,Mup20,Pim3	1.36	0.04796	0.130773
GO:1901214	regulation of neuron death	biological_process	258	6	Apoe,Cd34,Clu,Mef2c,Mt1,Nrp1	2.62	0.04848	0.130773
GO:0051223	regulation of protein transport	biological_process	613	11	Bambi,Cd34,Cdh1,Ezr,Gas6,Mup20,Nfkbia,Pim3,Rgcc,Sptbn1,Srgn	6.23	0.04882	0.130773
GO:0014074	response to purine-containing compound	biological_process	135	4	Ezr,Fkbp1a,Igfbp5,Sparc	1.37	0.04905	0.130773
GO:0002711	positive regulation of T cell mediated immunity	biological_process	35	2	B2m,H2-D1	0.36	0.04911	0.130773
GO:0010712	regulation of collagen metabolic process	biological_process	35	2	Rgcc,Vim	0.36	0.04911	0.130773
GO:0021884	forebrain neuron development	biological_process	35	2	Nrp1,Nrp2	0.36	0.04911	0.130773
GO:0030513	positive regulation of BMP signaling pathway	biological_process	35	2	Eng,Kdr	0.36	0.04911	0.130773
GO:0032570	response to progesterone	biological_process	35	2	Cav1,Ramp2	0.36	0.04911	0.130773
GO:0046839	phospholipid dephosphorylation	biological_process	35	2	Plpp1,Plpp3	0.36	0.04911	0.130773
GO:0086003	cardiac muscle cell contraction	biological_process	35	2	Pde4b,Scn1b	0.36	0.04911	0.130773
GO:0097421	liver regeneration	biological_process	35	2	Nfkbia,Reg1	0.36	0.04911	0.130773
GO:1901861	regulation of muscle tissue development	biological_process	195	5	Id3,Igfbp3,Igfbp5,Mef2c,Pim1	1.98	0.04914	0.130773
GO:0021954	central nervous system neuron development	biological_process	81	3	Nrp1,Nrp2,Scn1b	0.82	0.04953	0.130773
GO:0033273	response to vitamin	biological_process	81	3	Gas6,Pim1,Sparc	0.82	0.04953	0.130773
GO:0002291	T cell activation via T cell receptor contact with antigen bound to MHC molecule on antigen presenting cell	biological_process	5	1	Icam1	0.05	0.04981	0.130773
GO:0002408	myeloid dendritic cell chemotaxis	biological_process	5	1	Ccl21a	0.05	0.04981	0.130773
GO:0003199	endocardial cushion to mesenchymal transition involved in heart valve formation	biological_process	5	1	Efna1	0.05	0.04981	0.130773
GO:0003241	growth involved in heart morphogenesis	biological_process	5	1	S1pr1	0.05	0.04981	0.130773
GO:0003253	cardiac neural crest cell migration involved in outflow tract morphogenesis	biological_process	5	1	Nrp1	0.05	0.04981	0.130773
GO:0010641	positive regulation of platelet-derived growth factor receptor signaling pathway	biological_process	5	1	F3	0.05	0.04981	0.130773
GO:0010815	bradykinin catabolic process	biological_process	5	1	Ece1	0.05	0.04981	0.130773
GO:0021636	trigeminal nerve morphogenesis	biological_process	5	1	Nrp1	0.05	0.04981	0.130773
GO:0021637	trigeminal nerve structural organization	biological_process	5	1	Nrp1	0.05	0.04981	0.130773
GO:0030913	paranodal junction assembly	biological_process	5	1	Cd9	0.05	0.04981	0.130773
GO:0032020	ISG15-protein conjugation	biological_process	5	1	Isg15	0.05	0.04981	0.130773
GO:0032802	low-density lipoprotein particle receptor catabolic process	biological_process	5	1	Apoe	0.05	0.04981	0.130773
GO:0032803	regulation of low-density lipoprotein particle receptor catabolic process	biological_process	5	1	Apoe	0.05	0.04981	0.130773
GO:0035635	entry of bacterium into host cell	biological_process	5	1	Cav1	0.05	0.04981	0.130773
GO:0035983	response to trichostatin A	biological_process	5	1	Mef2c	0.05	0.04981	0.130773
GO:0035984	cellular response to trichostatin A	biological_process	5	1	Mef2c	0.05	0.04981	0.130773
GO:0042373	vitamin K metabolic process	biological_process	5	1	Cbr1	0.05	0.04981	0.130773
GO:0044854	plasma membrane raft assembly	biological_process	5	1	Cav1	0.05	0.04981	0.130773
GO:0044857	plasma membrane raft organization	biological_process	5	1	Cav1	0.05	0.04981	0.130773
GO:0045541	negative regulation of cholesterol biosynthetic process	biological_process	5	1	Apoe	0.05	0.04981	0.130773
GO:0051599	response to hydrostatic pressure	biological_process	5	1	Krt8	0.05	0.04981	0.130773
GO:0051660	establishment of centrosome localization	biological_process	5	1	Ezr	0.05	0.04981	0.130773
GO:0060268	negative regulation of respiratory burst	biological_process	5	1	Bcr	0.05	0.04981	0.130773
GO:0060290	transdifferentiation	biological_process	5	1	Cd34	0.05	0.04981	0.130773
GO:0060666	dichotomous subdivision of terminal units involved in salivary gland branching	biological_process	5	1	Nrp1	0.05	0.04981	0.130773
GO:0060708	spongiotrophoblast differentiation	biological_process	5	1	Socs3	0.05	0.04981	0.130773
GO:0060978	angiogenesis involved in coronary vascular morphogenesis	biological_process	5	1	Nrp1	0.05	0.04981	0.130773
GO:0070120	ciliary neurotrophic factor-mediated signaling pathway	biological_process	5	1	Il6st	0.05	0.04981	0.130773
GO:0070427	nucleotide-binding oligomerization domain containing 1 signaling pathway	biological_process	5	1	Nfkbia	0.05	0.04981	0.130773
GO:0070836	caveola assembly	biological_process	5	1	Cav1	0.05	0.04981	0.130773
GO:0071455	cellular response to hyperoxia	biological_process	5	1	Cav1	0.05	0.04981	0.130773
GO:0071680	response to indole-3-methanol	biological_process	5	1	Cdh1	0.05	0.04981	0.130773
GO:0071681	cellular response to indole-3-methanol	biological_process	5	1	Cdh1	0.05	0.04981	0.130773
GO:0072008	glomerular mesangial cell differentiation	biological_process	5	1	Cd34	0.05	0.04981	0.130773
GO:0072223	metanephric glomerular mesangium development	biological_process	5	1	Cd34	0.05	0.04981	0.130773
GO:0090206	negative regulation of cholesterol metabolic process	biological_process	5	1	Apoe	0.05	0.04981	0.130773
GO:0090272	negative regulation of fibroblast growth factor production	biological_process	5	1	Rgcc	0.05	0.04981	0.130773
GO:0097048	dendritic cell apoptotic process	biological_process	5	1	Gas6	0.05	0.04981	0.130773
GO:0097113	AMPA glutamate receptor clustering	biological_process	5	1	Apoe	0.05	0.04981	0.130773
GO:0097688	glutamate receptor clustering	biological_process	5	1	Apoe	0.05	0.04981	0.130773
GO:1900034	regulation of cellular response to heat	biological_process	5	1	Cd34	0.05	0.04981	0.130773
GO:1901018	positive regulation of potassium ion transmembrane transporter activity	biological_process	5	1	Atp1b1	0.05	0.04981	0.130773
GO:1901078	negative regulation of relaxation of muscle	biological_process	5	1	Pde4b	0.05	0.04981	0.130773
GO:1903367	positive regulation of fear response	biological_process	5	1	Mef2c	0.05	0.04981	0.130773
GO:2000535	regulation of entry of bacterium into host cell	biological_process	5	1	Cav1	0.05	0.04981	0.130773
GO:2000646	positive regulation of receptor catabolic process	biological_process	5	1	Apoe	0.05	0.04981	0.130773
GO:2000668	regulation of dendritic cell apoptotic process	biological_process	5	1	Gas6	0.05	0.04981	0.130773
GO:2000987	positive regulation of behavioral fear response	biological_process	5	1	Mef2c	0.05	0.04981	0.130773
GO:0043230	extracellular organelle	cellular_component	2537	81	Ambp,Apoe,Atp1b1,B2m,Bcr,Bgn,Cbr1,Cd9,Cdh1,Ckmt1,Cldn2,Cldn5,Clic4,Clu,Col4a2,Dbi,Dmbt1,Ece1,Efna1,Ehd4,Epcam,Esam,Ezr,F3,Fabp4,Fam213a,Fbln2,Fbln5,Fgl2,Fkbp1a,Fxyd3,Gas6,Gnai2,Gsta3,Gsto1,H2-D1,Hspb1,Icam1,Icam2,Ifitm3,Igfbp3,Igfbp7,Iigp1,Il6st,Itm2b,Krt18,Krt19,Krt8,Lcn2,Ltbp4,Marcks,Marcksl1,Mgp,Mmrn2,Msn,Pecam1,Pigr,Plpp1,Plpp3,Plvap,Ppic,Procr,Reg1,Rhoc,Rhoj,Scarb1,Serpinh1,Slc3a2,Slc4a4,Slc…	26.43	3e-22	5.88e-20
GO:0065010	extracellular membrane-bounded organelle	cellular_component	2537	81	Ambp,Apoe,Atp1b1,B2m,Bcr,Bgn,Cbr1,Cd9,Cdh1,Ckmt1,Cldn2,Cldn5,Clic4,Clu,Col4a2,Dbi,Dmbt1,Ece1,Efna1,Ehd4,Epcam,Esam,Ezr,F3,Fabp4,Fam213a,Fbln2,Fbln5,Fgl2,Fkbp1a,Fxyd3,Gas6,Gnai2,Gsta3,Gsto1,H2-D1,Hspb1,Icam1,Icam2,Ifitm3,Igfbp3,Igfbp7,Iigp1,Il6st,Itm2b,Krt18,Krt19,Krt8,Lcn2,Ltbp4,Marcks,Marcksl1,Mgp,Mmrn2,Msn,Pecam1,Pigr,Plpp1,Plpp3,Plvap,Ppic,Procr,Reg1,Rhoc,Rhoj,Scarb1,Serpinh1,Slc3a2,Slc4a4,Slc…	26.43	3e-22	5.88e-20
GO:0044421	extracellular region part	cellular_component	3879	101	Adamts1,Ambp,Apoe,Atp1b1,B2m,Bcr,Bgn,Cbr1,Ccl21a,Cd34,Cd9,Cdh1,Ckmt1,Cldn2,Cldn5,Clic4,Clu,Col4a1,Col4a2,Ctrb1,Cxcl1,Dbi,Dmbt1,Ece1,Efna1,Egfl7,Ehd4,Eln,Eng,Epcam,Esam,Ezr,F3,Fabp4,Fam213a,Fbln2,Fbln5,Fgl2,Fkbp1a,Flt1,Fxyd3,Gas6,Gnai2,Gpihbp1,Gsta3,Gsto1,H2-D1,Hspb1,Icam1,Icam2,Ifitm3,Igfbp3,Igfbp4,Igfbp5,Igfbp7,Iigp1,Il6st,Itm2b,Krt18,Krt19,Krt8,Lcn2,Lgals4,Ltbp4,Marcks,Marcksl1,Mgp,Mmrn2,Msn,Mu…	40.41	4.5e-22	5.88e-20
GO:0070062	extracellular exosome	cellular_component	2531	80	Ambp,Apoe,Atp1b1,B2m,Bcr,Bgn,Cbr1,Cd9,Cdh1,Ckmt1,Cldn2,Cldn5,Clic4,Clu,Col4a2,Dbi,Dmbt1,Ece1,Efna1,Ehd4,Epcam,Esam,Ezr,F3,Fabp4,Fam213a,Fbln2,Fbln5,Fgl2,Fkbp1a,Fxyd3,Gas6,Gnai2,Gsta3,Gsto1,H2-D1,Hspb1,Icam1,Icam2,Ifitm3,Igfbp3,Igfbp7,Il6st,Itm2b,Krt18,Krt19,Krt8,Lcn2,Ltbp4,Marcks,Marcksl1,Mgp,Mmrn2,Msn,Pecam1,Pigr,Plpp1,Plpp3,Plvap,Ppic,Procr,Reg1,Rhoc,Rhoj,Scarb1,Serpinh1,Slc3a2,Slc4a4,Slc9a3r2,…	26.37	1.2e-21	9.408e-20
GO:1903561	extracellular vesicle	cellular_component	2531	80	Ambp,Apoe,Atp1b1,B2m,Bcr,Bgn,Cbr1,Cd9,Cdh1,Ckmt1,Cldn2,Cldn5,Clic4,Clu,Col4a2,Dbi,Dmbt1,Ece1,Efna1,Ehd4,Epcam,Esam,Ezr,F3,Fabp4,Fam213a,Fbln2,Fbln5,Fgl2,Fkbp1a,Fxyd3,Gas6,Gnai2,Gsta3,Gsto1,H2-D1,Hspb1,Icam1,Icam2,Ifitm3,Igfbp3,Igfbp7,Il6st,Itm2b,Krt18,Krt19,Krt8,Lcn2,Ltbp4,Marcks,Marcksl1,Mgp,Mmrn2,Msn,Pecam1,Pigr,Plpp1,Plpp3,Plvap,Ppic,Procr,Reg1,Rhoc,Rhoj,Scarb1,Serpinh1,Slc3a2,Slc4a4,Slc9a3r2,…	26.37	1.2e-21	9.408e-20
GO:0005576	extracellular region	cellular_component	4405	106	Adamts1,Ambp,Apoe,Apold1,Atp1b1,B2m,Bcr,Bgn,Cbr1,Ccl21a,Cd34,Cd9,Cdh1,Ckmt1,Cldn2,Cldn5,Clic4,Clu,Col4a1,Col4a2,Ctla2a,Ctrb1,Cxcl1,Dbi,Dmbt1,Ece1,Efna1,Egfl7,Ehd4,Eln,Eng,Epcam,Esam,Ezr,F3,Fabp4,Fam213a,Fbln2,Fbln5,Fgl2,Fkbp1a,Flt1,Fxyd3,Gas6,Gnai2,Gpihbp1,Gsta3,Gsto1,H2-D1,Hspb1,Icam1,Icam2,Ifitm3,Igfbp3,Igfbp4,Igfbp5,Igfbp7,Iigp1,Il6st,Isg15,Itm2b,Kdr,Krt18,Krt19,Krt8,Lcn2,Lgals4,Ltbp4,Marcks,M…	45.89	9.1e-21	5.94533e-19
GO:0031988	membrane-bounded vesicle	cellular_component	3210	84	Ambp,Apoe,Atp1b1,B2m,Bcr,Bgn,Cav1,Cbr1,Cd9,Cdh1,Ckmt1,Cldn2,Cldn5,Clic4,Clu,Col4a2,Dbi,Dmbt1,Ece1,Efna1,Ehd4,Epcam,Esam,Ezr,F3,Fabp4,Fam213a,Fbln2,Fbln5,Fgl2,Fkbp1a,Fxyd3,Gas6,Gnai2,Gsta3,Gsto1,H2-D1,Hspb1,Icam1,Icam2,Ifitm3,Igfbp3,Igfbp7,Il6st,Itm2b,Krt18,Krt19,Krt8,Lcn2,Ltbp4,Marcks,Marcksl1,Mgp,Mmrn2,Msn,Pde4b,Pecam1,Pigr,Plpp1,Plpp3,Plvap,Ppic,Procr,Reg1,Rhoc,Rhoj,Scarb1,Selp,Serpinh1,Slc3a2,…	33.44	1.3e-17	7.28e-16
GO:0031982	vesicle	cellular_component	3428	87	Adamts1,Adgrf5,Ambp,Apoe,Atp1b1,B2m,Bcr,Bgn,Cav1,Cbr1,Cd9,Cd93,Cdh1,Ckmt1,Cldn2,Cldn5,Clic4,Clu,Col4a2,Dbi,Dmbt1,Ece1,Efna1,Ehd4,Epcam,Esam,Ezr,F3,Fabp4,Fam213a,Fbln2,Fbln5,Fgl2,Fkbp1a,Fxyd3,Gas6,Gnai2,Gsta3,Gsto1,H2-D1,Hspb1,Icam1,Icam2,Ifitm3,Igfbp3,Igfbp7,Il6st,Itm2b,Krt18,Krt19,Krt8,Lcn2,Ltbp4,Marcks,Marcksl1,Mgp,Mmrn2,Msn,Pde4b,Pecam1,Pigr,Plpp1,Plpp3,Plvap,Ppic,Procr,Reg1,Rhoc,Rhoj,Scarb1,S…	35.71	1.6e-17	7.84e-16
GO:0009986	cell surface	cellular_component	924	43	Adgrf5,Ambp,B2m,Bgn,Bst2,Cd34,Cd9,Cd93,Cdh1,Cdh5,Clic4,Clu,Ece1,Eng,Epcam,F3,Gpihbp1,H2-D1,Heg1,Icam1,Icam2,Ifitm3,Il6st,Kdr,Ly6a,Ly6c1,Ly6d,Msn,Muc1,Nrp1,Pecam1,Plvap,Procr,Ramp2,Rhoc,S1pr1,Scarb1,Selp,Slc3a2,Sparc,Timp2,Tspan8,Vwf	9.63	6.1e-17	2.65689e-15
GO:0031012	extracellular matrix	cellular_component	547	29	Adamts1,Ambp,Apoe,Bgn,Cd93,Clu,Col4a1,Col4a2,Crip2,Dmbt1,Egfl7,Eln,F3,Fbln2,Fbln5,Hspb1,Icam1,Igfbp7,Ltbp4,Mgp,Mmrn1,Mmrn2,Sparc,Sparcl1,Tff3,Timp2,Timp3,Vim,Vwf	5.7	5.4e-13	2.1168e-11
GO:0005615	extracellular space	cellular_component	1664	51	Ambp,Apoe,B2m,Bgn,Ccl21a,Cd9,Clu,Col4a1,Col4a2,Ctrb1,Cxcl1,Dbi,Dmbt1,Egfl7,Eng,Ezr,F3,Fbln2,Fbln5,Flt1,Gas6,Gpihbp1,Hspb1,Icam1,Igfbp3,Igfbp4,Igfbp5,Igfbp7,Il6st,Itm2b,Lcn2,Lgals4,Ltbp4,Mmrn2,Msn,Muc1,Mup20,Nrp1,Pecam1,Pigr,Selp,Serpinh1,Sparc,Sparcl1,Srgn,Tff2,Tff3,Timp2,Timp3,Ttr,Vwf	17.34	1e-12	3.56364e-11
GO:0030054	cell junction	cellular_component	1236	39	Arhgap31,Atp1b1,B2m,Bcr,Cav1,Cd200,Cd9,Cdh1,Cdh5,Cldn2,Cldn5,Cldn7,Clic4,Cnn3,Csrp2,Eng,Epcam,Esam,Ezr,Flt1,Heg1,Hspb1,Icam1,Jam2,Kdr,Krt18,Krt8,Marcks,Msn,Nrp1,Pdlim1,Pecam1,Podxl,Procr,Rnd1,Scn1b,Slc9a3r2,Stard10,Vim	12.88	3.7e-10	1.20867e-08
GO:0005912	adherens junction	cellular_component	504	24	Arhgap31,B2m,Cav1,Cd200,Cd9,Cdh1,Cdh5,Cnn3,Csrp2,Eng,Esam,Ezr,Flt1,Hspb1,Icam1,Krt18,Marcks,Msn,Nrp1,Pdlim1,Procr,Rnd1,Slc9a3r2,Vim	5.25	5.7e-10	1.71877e-08
GO:0070161	anchoring junction	cellular_component	523	24	Arhgap31,B2m,Cav1,Cd200,Cd9,Cdh1,Cdh5,Cnn3,Csrp2,Eng,Esam,Ezr,Flt1,Hspb1,Icam1,Krt18,Marcks,Msn,Nrp1,Pdlim1,Procr,Rnd1,Slc9a3r2,Vim	5.45	1.2e-09	3.36e-08
GO:0044459	plasma membrane part	cellular_component	2532	58	Abcg2,Atp1b1,B2m,Bcr,Bst2,Cav1,Cd200,Cd34,Cd9,Cdh1,Cdh5,Cldn5,Cldn7,Ece1,Efna1,Eng,Epcam,Ezr,Flt1,Fxyd3,Fxyd5,Fxyd6,Gem,Gnai2,Gng11,Gpihbp1,H2-D1,Heg1,Icam1,Icam2,Il6st,Kdr,Krt19,Krt8,Ly6a,Ly6c1,Msn,Muc1,Pde4b,Pecam1,Plpp1,Plpp3,Plvap,Podxl,Reg1,S100g,S1pr1,Scarb1,Scn1b,Selp,Slc3a2,Slc4a4,Slc9a3r2,Sptbn1,Tm4sf1,Tspan13,Tspan8,Vwf	26.38	2.4e-09	6.272e-08
GO:0045177	apical part of cell	cellular_component	371	19	Abcg2,Adgrf5,Atp1b1,Bst2,Cav1,Cd34,Cd9,Cdh1,Clic4,Epcam,Ezr,Gpihbp1,Ifitm3,Msn,Muc1,Podxl,S100g,Slc3a2,Slc9a3r2	3.87	1.2e-08	2.94e-07
GO:0071944	cell periphery	cellular_component	5925	99	Abcg2,Adgrf5,Ambp,Apoe,Atp1b1,B2m,Bambi,Bcr,Bgn,Bst2,Cald1,Cav1,Cd200,Cd34,Cd9,Cd93,Cdc42ep3,Cdh1,Cdh5,Cldn2,Cldn5,Cldn7,Clic4,Clu,Crip2,Ece1,Ecscr,Efna1,Ehd4,Emcn,Emp1,Eng,Epcam,Esam,Ezr,F3,Flt1,Fxyd3,Fxyd5,Fxyd6,Gem,Gnai2,Gng11,Gpihbp1,H2-D1,Heg1,Hspb1,Icam1,Icam2,Ifitm2,Ifitm3,Il6st,Itm2b,Jam2,Kdr,Krt18,Krt19,Krt8,Ly6a,Ly6c1,Ly6d,Marcks,Marcksl1,Msn,Muc1,Nfkbia,Nrp1,Nrp2,Pde4b,Pecam1,Pigr,Pim1…	61.73	1.8e-08	4.15059e-07
GO:0005925	focal adhesion	cellular_component	386	18	Arhgap31,B2m,Cav1,Cd9,Cnn3,Csrp2,Eng,Ezr,Flt1,Hspb1,Icam1,Marcks,Msn,Nrp1,Pdlim1,Procr,Slc9a3r2,Vim	4.02	1.3e-07	2.83111e-06
GO:0005924	cell-substrate adherens junction	cellular_component	391	18	Arhgap31,B2m,Cav1,Cd9,Cnn3,Csrp2,Eng,Ezr,Flt1,Hspb1,Icam1,Marcks,Msn,Nrp1,Pdlim1,Procr,Slc9a3r2,Vim	4.07	1.5e-07	3.09474e-06
GO:0030055	cell-substrate junction	cellular_component	396	18	Arhgap31,B2m,Cav1,Cd9,Cnn3,Csrp2,Eng,Ezr,Flt1,Hspb1,Icam1,Marcks,Msn,Nrp1,Pdlim1,Procr,Slc9a3r2,Vim	4.13	1.8e-07	3.528e-06
GO:0098552	side of membrane	cellular_component	590	22	B2m,Cd34,Cd9,Cdh1,Cdh5,Ece1,Eng,Gem,Gnai2,Gng11,Gpihbp1,H2-D1,Heg1,Icam1,Il6st,Kdr,Ly6a,Ly6c1,Pecam1,S1pr1,Selp,Vwf	6.15	2.4e-07	4.48e-06
GO:0098589	membrane region	cellular_component	1141	32	Abcg2,Atp1b1,Bcr,Bst2,Cav1,Cd34,Cd9,Cdh1,Cldn5,Cldn7,Epcam,Ezr,Gnai2,Gpihbp1,Icam1,Kdr,Krt19,Krt8,Msn,Muc1,Pecam1,Plvap,Podxl,Reg1,S100g,S1pr1,Scarb1,Serpinh1,Slc3a2,Slc4a4,Slc9a3r2,Sptbn1	11.89	2.7e-07	4.77217e-06
GO:0005911	cell-cell junction	cellular_component	452	19	Atp1b1,Cd200,Cdh1,Cdh5,Cldn2,Cldn5,Cldn7,Clic4,Cnn3,Epcam,Esam,Heg1,Jam2,Krt18,Krt8,Pdlim1,Podxl,Scn1b,Stard10	4.71	2.8e-07	4.77217e-06
GO:0005886	plasma membrane	cellular_component	5807	94	Abcg2,Adgrf5,Ambp,Apoe,Atp1b1,B2m,Bambi,Bcr,Bgn,Bst2,Cav1,Cd200,Cd34,Cd9,Cd93,Cdc42ep3,Cdh1,Cdh5,Cldn2,Cldn5,Cldn7,Clic4,Ece1,Ecscr,Efna1,Ehd4,Emcn,Emp1,Eng,Epcam,Esam,Ezr,F3,Flt1,Fxyd3,Fxyd5,Fxyd6,Gem,Gnai2,Gng11,Gpihbp1,H2-D1,Heg1,Hspb1,Icam1,Icam2,Ifitm2,Ifitm3,Il6st,Itm2b,Jam2,Kdr,Krt19,Krt8,Ly6a,Ly6c1,Ly6d,Marcksl1,Msn,Muc1,Nfkbia,Nrp1,Nrp2,Pde4b,Pecam1,Pigr,Pim1,Plpp1,Plpp3,Plvap,Podxl,Prex…	60.5	3.2e-07	5.22667e-06
GO:0009897	external side of plasma membrane	cellular_component	414	18	B2m,Cd34,Cd9,Cdh5,Ece1,Eng,Gpihbp1,H2-D1,Heg1,Icam1,Il6st,Kdr,Ly6a,Ly6c1,Pecam1,S1pr1,Selp,Vwf	4.31	3.6e-07	5.6448e-06
GO:0016324	apical plasma membrane	cellular_component	298	15	Abcg2,Atp1b1,Bst2,Cav1,Cd34,Cd9,Epcam,Ezr,Gpihbp1,Msn,Muc1,Podxl,S100g,Slc3a2,Slc9a3r2	3.1	5.7e-07	8.59385e-06
GO:0098590	plasma membrane region	cellular_component	928	27	Abcg2,Atp1b1,Bcr,Bst2,Cav1,Cd34,Cd9,Cdh1,Cldn5,Cldn7,Epcam,Ezr,Gpihbp1,Krt19,Krt8,Msn,Muc1,Plvap,Podxl,Reg1,S100g,S1pr1,Scarb1,Slc3a2,Slc4a4,Slc9a3r2,Sptbn1	9.67	1.3e-06	1.88741e-05
GO:0005578	proteinaceous extracellular matrix	cellular_component	376	16	Adamts1,Bgn,Col4a1,Col4a2,Dmbt1,Eln,Fbln2,Fbln5,Ltbp4,Mmrn2,Sparc,Sparcl1,Tff3,Timp2,Timp3,Vwf	3.92	2.2e-06	3.08e-05
GO:0098805	whole membrane	cellular_component	1970	42	Abcg2,Atp1b1,B2m,Bcr,Bst2,Cav1,Cd34,Cd9,Cdh1,Cldn5,Cldn7,Dmbt1,Ece1,Ehd4,Epcam,Ezr,Gimap5,Gnai2,Gpihbp1,H2-D1,Icam1,Ifitm3,Itm2b,Kdr,Krt19,Krt8,Msn,Muc1,Pecam1,Plvap,Podxl,Reg1,S100g,S1pr1,Scarb1,Selp,Serpinh1,Slc3a2,Slc4a4,Slc9a3r2,Sparc,Sptbn1	20.52	4.7e-06	6.3531e-05
GO:0045121	membrane raft	cellular_component	286	13	Atp1b1,Bst2,Cav1,Cdh1,Gnai2,Icam1,Kdr,Pecam1,Plvap,Podxl,S1pr1,Scarb1,Serpinh1	2.98	9.9e-06	0.00012936
GO:0005902	microvillus	cellular_component	101	8	Clic4,Ezr,Msn,Podxl,Rhoc,Scarb1,Slc9a3r2,Stard10	1.05	1.1e-05	0.000139097
GO:0016323	basolateral plasma membrane	cellular_component	209	11	Atp1b1,Cav1,Cd34,Cdh1,Cldn7,Epcam,Ezr,Gpihbp1,Msn,S100g,Slc4a4	2.18	1.3e-05	0.00015925
GO:0016327	apicolateral plasma membrane	cellular_component	18	4	Cldn5,Cldn7,Krt19,Krt8	0.19	3.1e-05	0.000368242
GO:0005604	basement membrane	cellular_component	93	7	Adamts1,Col4a1,Col4a2,Mmrn2,Sparc,Timp2,Timp3	0.97	5.3e-05	0.000611059
GO:0031528	microvillus membrane	cellular_component	23	4	Ezr,Msn,Podxl,Scarb1	0.24	8.7e-05	0.0009744
GO:0044420	extracellular matrix component	cellular_component	178	9	Adamts1,Col4a1,Col4a2,Eln,Fbln5,Mmrn2,Sparc,Timp2,Timp3	1.85	0.00011	0.00119778
GO:0043296	apical junction complex	cellular_component	149	8	Cdh1,Cdh5,Cldn2,Cldn5,Cldn7,Epcam,Esam,Jam2	1.55	0.00017	0.00180108
GO:0005901	caveola	cellular_component	82	6	Atp1b1,Cav1,Cdh1,Plvap,S1pr1,Scarb1	0.85	0.00021	0.00211077
GO:0044853	plasma membrane raft	cellular_component	82	6	Atp1b1,Cav1,Cdh1,Plvap,S1pr1,Scarb1	0.85	0.00021	0.00211077
GO:0001931	uropod	cellular_component	13	3	Ezr,Icam2,Msn	0.14	0.00029	0.00277268
GO:0031254	cell trailing edge	cellular_component	13	3	Ezr,Icam2,Msn	0.14	0.00029	0.00277268
GO:0031092	platelet alpha granule membrane	cellular_component	3	2	Selp,Sparc	0.03	0.00032	0.00298667
GO:0005923	bicellular tight junction	cellular_component	133	7	Cdh5,Cldn2,Cldn5,Cldn7,Epcam,Esam,Jam2	1.39	0.00049	0.00436545
GO:0070160	occluding junction	cellular_component	133	7	Cdh5,Cldn2,Cldn5,Cldn7,Epcam,Esam,Jam2	1.39	0.00049	0.00436545
GO:0005913	cell-cell adherens junction	cellular_component	99	6	Cd200,Cdh1,Cdh5,Cnn3,Krt18,Pdlim1	1.03	0.00059	0.00513956
GO:0042567	insulin-like growth factor ternary complex	cellular_component	4	2	Igfbp3,Igfbp5	0.04	0.00064	0.00533787
GO:0071953	elastic fiber	cellular_component	4	2	Eln,Fbln5	0.04	0.00064	0.00533787
GO:0016942	insulin-like growth factor binding protein complex	cellular_component	5	2	Igfbp3,Igfbp5	0.05	0.00106	0.00814745
GO:0033093	Weibel-Palade body	cellular_component	5	2	Ece1,Vwf	0.05	0.00106	0.00814745
GO:0036454	growth factor complex	cellular_component	5	2	Igfbp3,Igfbp5	0.05	0.00106	0.00814745
GO:0097443	sorting endosome	cellular_component	5	2	Kdr,Nrp1	0.05	0.00106	0.00814745
GO:0044449	contractile fiber part	cellular_component	204	8	Fkbp1a,Hspb1,Krt19,Krt8,Pde4b,Pdlim1,Pecam1,Sptbn1	2.13	0.00137	0.0103277
GO:0042383	sarcolemma	cellular_component	118	6	Atp1b1,Bgn,Ezr,Krt19,Krt8,Scn1b	1.23	0.00148	0.0104976
GO:0005587	collagen type IV trimer	cellular_component	6	2	Col4a1,Col4a2	0.06	0.00158	0.0104976
GO:0030935	sheet-forming collagen trimer	cellular_component	6	2	Col4a1,Col4a2	0.06	0.00158	0.0104976
GO:0098642	network-forming collagen trimer	cellular_component	6	2	Col4a1,Col4a2	0.06	0.00158	0.0104976
GO:0098645	collagen network	cellular_component	6	2	Col4a1,Col4a2	0.06	0.00158	0.0104976
GO:0098646	collagen sheet	cellular_component	6	2	Col4a1,Col4a2	0.06	0.00158	0.0104976
GO:0098651	basement membrane collagen trimer	cellular_component	6	2	Col4a1,Col4a2	0.06	0.00158	0.0104976
GO:0030018	Z disc	cellular_component	125	6	Fkbp1a,Hspb1,Krt19,Krt8,Pde4b,Pdlim1	1.3	0.00199	0.0130013
GO:0034364	high-density lipoprotein particle	cellular_component	25	3	Apoe,Clu,Gpihbp1	0.26	0.00216	0.0138807
GO:0048471	perinuclear region of cytoplasm	cellular_component	624	15	Cav1,Cd34,Cdh1,Clic4,Clu,Dbi,Ece1,Ehd4,Ezr,Msn,Mt1,Mt2,Plvap,Reg1,Stmn2	6.5	0.00232	0.0146684
GO:0043292	contractile fiber	cellular_component	223	8	Fkbp1a,Hspb1,Krt19,Krt8,Pde4b,Pdlim1,Pecam1,Sptbn1	2.32	0.00239	0.0148711
GO:0031226	intrinsic component of plasma membrane	cellular_component	1340	25	Atp1b1,Cav1,Cd200,Cd34,Cd9,Efna1,Epcam,Flt1,Fxyd3,Fxyd5,Fxyd6,Gpihbp1,Icam1,Icam2,Il6st,Kdr,Plpp1,Plpp3,S1pr1,Scarb1,Scn1b,Slc4a4,Tm4sf1,Tspan13,Tspan8	13.96	0.00328	0.0200222
GO:0030864	cortical actin cytoskeleton	cellular_component	59	4	Cald1,Cdh1,Cldn5,Sptbn1	0.61	0.00332	0.0200222
GO:0031674	I band	cellular_component	141	6	Fkbp1a,Hspb1,Krt19,Krt8,Pde4b,Pdlim1	1.47	0.00363	0.02156
GO:0016328	lateral plasma membrane	cellular_component	61	4	Cdh1,Cldn5,Cldn7,Epcam	0.64	0.00375	0.0219403
GO:0030017	sarcomere	cellular_component	192	7	Fkbp1a,Hspb1,Krt19,Krt8,Pde4b,Pdlim1,Sptbn1	2	0.00405	0.0233471
GO:0031410	cytoplasmic vesicle	cellular_component	1149	22	Adamts1,Adgrf5,B2m,Bgn,Cav1,Cd93,Clic4,Clu,Dbi,Dmbt1,Ece1,H2-D1,Ifitm3,Itm2b,Pde4b,Reg1,Selp,Slc3a2,Sparc,Tff3,Vim,Vwf	11.97	0.00427	0.0242586
GO:0005938	cell cortex	cellular_component	251	8	Cald1,Cav1,Cdh1,Cldn5,Crip2,Ezr,Marcks,Sptbn1	2.61	0.0049	0.0270535
GO:0031225	anchored component of membrane	cellular_component	150	6	Bst2,Efna1,Gpihbp1,Ly6a,Ly6c1,Ly6d	1.56	0.0049	0.0270535
GO:0044304	main axon	cellular_component	66	4	Cdh1,Cldn5,Scn1b,Sptbn1	0.69	0.00498	0.0271133
GO:0034358	plasma lipoprotein particle	cellular_component	36	3	Apoe,Clu,Gpihbp1	0.38	0.00617	0.0326843
GO:1990777	lipoprotein particle	cellular_component	36	3	Apoe,Clu,Gpihbp1	0.38	0.00617	0.0326843
GO:0042612	MHC class I protein complex	cellular_component	12	2	B2m,H2-D1	0.13	0.00665	0.0347573
GO:0032994	protein-lipid complex	cellular_component	38	3	Apoe,Clu,Gpihbp1	0.4	0.00718	0.0369091
GO:0030016	myofibril	cellular_component	214	7	Fkbp1a,Hspb1,Krt19,Krt8,Pde4b,Pdlim1,Sptbn1	2.23	0.00725	0.0369091
GO:0043220	Schmidt-Lanterman incisure	cellular_component	13	2	Cdh1,Cldn5	0.14	0.00781	0.0392503
GO:0030141	secretory granule	cellular_component	334	9	Cav1,Clu,Dmbt1,Ece1,Reg1,Selp,Sparc,Tff3,Vwf	3.48	0.00851	0.041699
GO:0016020	membrane	cellular_component	9900	120	Abcg2,Ackr1,Adgrf5,Ambp,Apoe,Apold1,Atp1b1,B2m,Bambi,Bcr,Bgn,Bst2,Cald1,Cav1,Cd200,Cd34,Cd9,Cd93,Cdc42ep3,Cdh1,Cdh5,Ckmt1,Cldn2,Cldn5,Cldn7,Clic4,Clu,Cox7a1,Cystm1,Cyyr1,Dmbt1,Ece1,Ecscr,Efna1,Ehd4,Emcn,Emp1,Eng,Epcam,Esam,Ezr,F3,Fkbp1a,Flt1,Fxyd3,Fxyd5,Fxyd6,Gem,Gimap5,Gnai2,Gng11,Gpihbp1,H2-D1,Heg1,Hspb1,Icam1,Icam2,Ier3,Ifi27l2a,Ifitm2,Ifitm3,Iigp1,Il6st,Itm2b,Jam2,Kdr,Krt19,Krt8,Ly6a,Ly6c1,Ly…	103.14	0.00851	0.041699
GO:0044425	membrane part	cellular_component	7701	97	Abcg2,Ackr1,Adgrf5,Apold1,Atp1b1,B2m,Bambi,Bcr,Bst2,Cav1,Cd200,Cd34,Cd9,Cd93,Cdh1,Cdh5,Cldn2,Cldn5,Cldn7,Clic4,Cox7a1,Cystm1,Cyyr1,Dmbt1,Ece1,Ecscr,Efna1,Emcn,Emp1,Eng,Epcam,Esam,Ezr,F3,Fkbp1a,Flt1,Fxyd3,Fxyd5,Fxyd6,Gem,Gimap5,Gnai2,Gng11,Gpihbp1,H2-D1,Heg1,Icam1,Icam2,Ier3,Ifi27l2a,Ifitm2,Ifitm3,Iigp1,Il6st,Itm2b,Jam2,Kdr,Krt19,Krt8,Ly6a,Ly6c1,Ly6d,Msn,Muc1,Myct1,Nrp1,Nrp2,Pde4b,Pecam1,Pigr,Plpp…	80.23	0.00877	0.0424425
GO:0033268	node of Ranvier	cellular_component	14	2	Cdh1,Scn1b	0.15	0.00905	0.0432634
GO:0016023	cytoplasmic membrane-bounded vesicle	cellular_component	946	18	B2m,Bgn,Cav1,Clic4,Clu,Dbi,Dmbt1,Ece1,H2-D1,Itm2b,Pde4b,Reg1,Selp,Slc3a2,Sparc,Tff3,Vim,Vwf	9.86	0.0101	0.0469499
GO:0031091	platelet alpha granule	cellular_component	15	2	Selp,Sparc	0.16	0.01037	0.0469499
GO:0043218	compact myelin	cellular_component	15	2	Cdh1,Cldn5	0.16	0.01037	0.0469499
GO:0071437	invadopodium	cellular_component	15	2	Ezr,Msn	0.16	0.01037	0.0469499
GO:0036053	glomerular endothelium fenestra	cellular_component	1	1	Cd34	0.01	0.01042	0.0469499
GO:0030670	phagocytic vesicle membrane	cellular_component	44	3	B2m,Dmbt1,H2-D1	0.46	0.01078	0.04802
GO:0098797	plasma membrane protein complex	cellular_component	474	11	Atp1b1,B2m,Cdh1,Gnai2,Gng11,H2-D1,Il6st,Krt19,Krt8,Pde4b,Scn1b	4.94	0.0111	0.0488899
GO:0030667	secretory granule membrane	cellular_component	84	4	Cav1,Dmbt1,Selp,Sparc	0.88	0.01153	0.0502196
GO:0042588	zymogen granule	cellular_component	16	2	Dmbt1,Reg1	0.17	0.01177	0.0507015
GO:0030863	cortical cytoskeleton	cellular_component	86	4	Cald1,Cdh1,Cldn5,Sptbn1	0.9	0.01249	0.0532183
GO:0016010	dystrophin-associated glycoprotein complex	cellular_component	17	2	Krt19,Krt8	0.18	0.01325	0.0558495
GO:0005887	integral component of plasma membrane	cellular_component	1276	22	Atp1b1,Cav1,Cd200,Cd34,Cd9,Epcam,Flt1,Fxyd3,Fxyd5,Fxyd6,Icam1,Icam2,Il6st,Kdr,Plpp1,Plpp3,Scarb1,Scn1b,Slc4a4,Tm4sf1,Tspan13,Tspan8	13.29	0.01376	0.0573821
GO:0043227	membrane-bounded organelle	cellular_component	11321	133	2200002D01Rik,Abcg2,Ackr1,Ambp,Apoe,Apold1,Atp1b1,B2m,Bcr,Bgn,Bst2,Cav1,Cbr1,Cd34,Cd9,Cdh1,Chchd10,Ckmt1,Cldn2,Cldn5,Clic4,Clu,Col4a2,Cox7a1,Csrp2,Dbi,Dmbt1,Ebf1,Ece1,Efna1,Ehd4,Elk3,Eln,Epas1,Epcam,Esam,Ezr,F3,Fabp4,Fam213a,Fbln2,Fbln5,Fgl2,Fkbp1a,Flt1,Fxyd3,Gas6,Gem,Gimap5,Gnai2,Gsta3,Gsta4,Gsto1,H2-D1,Hspb1,Icam1,Icam2,Id1,Id3,Ier3,Ifitm3,Igfbp3,Igfbp7,Iigp1,Il6st,Itm2b,Kdr,Klf2,Klf4,Klf7,Krt1…	117.94	0.01443	0.0595427
GO:0098644	complex of collagen trimers	cellular_component	18	2	Col4a1,Col4a2	0.19	0.0148	0.0604333
GO:0016363	nuclear matrix	cellular_component	93	4	Clic4,Krt18,Krt8,Sparc	0.97	0.01624	0.0656297
GO:0043209	myelin sheath	cellular_component	196	6	Atp1b1,Cdh1,Ckmt1,Cldn5,Ezr,Msn	2.04	0.01694	0.06776
GO:0015629	actin cytoskeleton	cellular_component	442	10	Cald1,Cdc42ep3,Cdh1,Cldn5,Cnn3,Ezr,Flt1,Marcks,Rnd1,Sptbn1	4.6	0.01775	0.0702828
GO:0043034	costamere	cellular_component	20	2	Krt19,Krt8	0.21	0.01814	0.0711088
GO:0045335	phagocytic vesicle	cellular_component	98	4	B2m,Dmbt1,H2-D1,Vim	1.02	0.01931	0.0745184
GO:0005768	endosome	cellular_component	723	14	Ackr1,Bst2,Cav1,Cdh1,Ece1,Ehd4,Ezr,Flt1,Ifitm3,Itm2b,Kdr,Nrp1,S1pr1,Stmn2	7.53	0.01939	0.0745184
GO:0005900	oncostatin-M receptor complex	cellular_component	2	1	Il6st	0.02	0.02073	0.077392
GO:0072563	endothelial microparticle	cellular_component	2	1	Eng	0.02	0.02073	0.077392
GO:0097454	Schwann cell microvillus	cellular_component	2	1	Ezr	0.02	0.02073	0.077392
GO:0033267	axon part	cellular_component	207	6	Cdh1,Cldn5,Fkbp1a,Nrp1,Scn1b,Sptbn1	2.16	0.02153	0.0796204
GO:0030666	endocytic vesicle membrane	cellular_component	59	3	B2m,Dmbt1,H2-D1	0.61	0.02362	0.085877
GO:0042611	MHC protein complex	cellular_component	23	2	B2m,H2-D1	0.24	0.02366	0.085877
GO:0043226	organelle	cellular_component	12206	140	2200002D01Rik,Abcg2,Ackr1,Adamts1,Adgrf5,Ambp,Apoe,Apold1,Atp1b1,B2m,Bcr,Bgn,Bst2,Cald1,Cav1,Cbr1,Cd34,Cd9,Cd93,Cdc42ep3,Cdh1,Chchd10,Ckmt1,Cldn2,Cldn5,Clic4,Clu,Cnn3,Col4a2,Cox7a1,Csrp2,Dbi,Dmbt1,Ebf1,Ece1,Efna1,Ehd4,Elk3,Eln,Epas1,Epcam,Esam,Ezr,F3,Fabp4,Fam213a,Fbln2,Fbln5,Fgl2,Fkbp1a,Flt1,Fxyd3,Gas6,Gem,Gimap5,Gnai2,Gsta3,Gsta4,Gsto1,H2-D1,Hspb1,Icam1,Icam2,Id1,Id3,Ier3,Ifitm3,Igfbp3,Igfbp7,I…	127.16	0.02827	0.101668
GO:0005896	interleukin-6 receptor complex	cellular_component	3	1	Il6st	0.03	0.03093	0.108255
GO:0044393	microspike	cellular_component	3	1	Ezr	0.03	0.03093	0.108255
GO:0070110	ciliary neurotrophic factor receptor complex	cellular_component	3	1	Il6st	0.03	0.03093	0.108255
GO:0043235	receptor complex	cellular_component	290	7	Abcg2,Eng,Flt1,Il6st,Pigr,Ptprb,Ramp2	3.02	0.0326	0.11309
GO:0031252	cell leading edge	cellular_component	356	8	Arhgap31,Cdh1,Ezr,Podxl,Reg1,Sptbn1,Stmn2,Vim	3.71	0.03337	0.114746
GO:0031224	intrinsic component of membrane	cellular_component	6514	80	Abcg2,Ackr1,Adgrf5,Apold1,Atp1b1,Bambi,Bst2,Cav1,Cd200,Cd34,Cd9,Cd93,Cdh1,Cdh5,Cldn2,Cldn5,Cldn7,Clic4,Cox7a1,Cystm1,Cyyr1,Dmbt1,Ece1,Ecscr,Efna1,Emcn,Emp1,Eng,Epcam,Esam,F3,Flt1,Fxyd3,Fxyd5,Fxyd6,Gimap5,Gpihbp1,H2-D1,Heg1,Icam1,Icam2,Ier3,Ifi27l2a,Ifitm2,Ifitm3,Il6st,Itm2b,Jam2,Kdr,Ly6a,Ly6c1,Ly6d,Muc1,Myct1,Nrp1,Nrp2,Pde4b,Pecam1,Pigr,Plpp1,Plpp3,Plvap,Podxl,Procr,Ptprb,S1pr1,Scarb1,Scn1b,Selp,…	67.86	0.04003	0.132924
GO:0034399	nuclear periphery	cellular_component	124	4	Clic4,Krt18,Krt8,Sparc	1.29	0.04084	0.132924
GO:0030478	actin cap	cellular_component	4	1	Cald1	0.04	0.04103	0.132924
GO:0034363	intermediate-density lipoprotein particle	cellular_component	4	1	Apoe	0.04	0.04103	0.132924
GO:0042585	germinal vesicle	cellular_component	4	1	Marcks	0.04	0.04103	0.132924
GO:0045098	type III intermediate filament	cellular_component	4	1	Vim	0.04	0.04103	0.132924
GO:0097418	neurofibrillary tangle	cellular_component	4	1	Clu	0.04	0.04103	0.132924
GO:0043005	neuron projection	cellular_component	1045	17	Bcr,Cdh1,Cldn5,Clu,Cnn3,Ctla2a,Fkbp1a,Gnai2,Il6st,Nrp1,Nrp2,Pde4b,Reg1,Scn1b,Sptbn1,Stmn2,Vim	10.89	0.0459	0.146857
GO:0044448	cell cortex part	cellular_component	129	4	Cald1,Cdh1,Cldn5,Sptbn1	1.34	0.04608	0.146857
GO:0042995	cell projection	cellular_component	1942	28	Arhgap31,Bcr,Cav1,Cdh1,Cldn5,Clic4,Clu,Cnn3,Ctla2a,Ezr,Fkbp1a,Gnai2,Icam2,Il6st,Msn,Nrp1,Nrp2,Pde4b,Podxl,Reg1,Rhoc,Scarb1,Scn1b,Slc9a3r2,Sptbn1,Stard10,Stmn2,Vim	20.23	0.04771	0.150825
GO:0032420	stereocilium	cellular_component	34	2	Rhoc,Slc9a3r2	0.35	0.04872	0.152405
GO:0005882	intermediate filament	cellular_component	191	5	Krt18,Krt19,Krt8,Nrp1,Vim	1.99	0.04987	0.152405
GO:0005515	protein binding	molecular_function	8256	131	Abcg2,Ackr1,Adamts1,Ambp,Apoe,Arhgap31,Atp1b1,B2m,Bambi,Bcr,Cald1,Cav1,Ccl21a,Cd200,Cd34,Cd9,Cd93,Cdc42ep3,Cdh1,Cdh5,Ckmt1,Cldn2,Cldn5,Cldn7,Clic4,Clu,Cnn3,Col4a1,Crip2,Csrp2,Cxcl1,Dbi,Dmbt1,Ebf1,Ece1,Efna1,Egfl7,Ehd4,Eln,Eng,Epas1,Epcam,Ezr,F3,Fbln2,Fbln5,Fkbp1a,Flt1,Fxyd3,Fxyd5,Gas6,Gem,Gimap5,Gnai2,Gpihbp1,H2-D1,Heg1,Hspb1,Icam1,Icam2,Id1,Id3,Igfbp3,Igfbp4,Igfbp5,Igfbp7,Iigp1,Il6st,Isg15,Jam2,…	84.51	2.2e-13	1.3046e-10
GO:0050839	cell adhesion molecule binding	molecular_function	411	19	Cd200,Cd9,Cdh1,Cldn7,Ehd4,Ezr,Fbln5,Fxyd5,Icam1,Icam2,Kdr,Msn,Plpp3,Slc3a2,Slc9a3r2,Sptbn1,Timp2,Tspan8,Vwf	4.21	4.5e-08	1.33425e-05
GO:0019838	growth factor binding	molecular_function	127	11	Col4a1,Eng,Flt1,Igfbp3,Igfbp4,Igfbp5,Igfbp7,Il6st,Kdr,Ltbp4,Nrp1	1.3	7.5e-08	1.4825e-05
GO:0005021	vascular endothelial growth factor-activated receptor activity	molecular_function	6	4	Flt1,Kdr,Nrp1,Nrp2	0.06	1.6e-07	2.372e-05
GO:0005178	integrin binding	molecular_function	100	9	Cd9,Fbln5,Icam1,Icam2,Kdr,Plpp3,Timp2,Tspan8,Vwf	1.02	8.6e-07	0.000101996
GO:0032403	protein complex binding	molecular_function	999	27	Ambp,Atp1b1,Cd9,Clu,Cnn3,Epcam,Ezr,Fbln5,Fkbp1a,Gnai2,H2-D1,Icam1,Icam2,Id1,Kdr,Krt19,Krt8,Marcks,Nfkbia,Plpp3,Serpinh1,Sparc,Sparcl1,Sptbn1,Timp2,Tspan8,Vwf	10.23	3.4e-06	0.000336033
GO:0005102	receptor binding	molecular_function	1576	35	Apoe,B2m,Bambi,Cav1,Ccl21a,Cd200,Cd9,Cdh5,Clu,Cxcl1,Efna1,Egfl7,Eng,Fbln5,Fkbp1a,Gas6,Gnai2,H2-D1,Icam1,Icam2,Il6st,Kdr,Msn,Mup20,Plpp3,Reg1,Rnd1,S1pr1,Slc9a3r2,Socs2,Tff2,Timp2,Tspan8,Ttr,Vwf	16.13	8.6e-06	0.000728543
GO:0044877	macromolecular complex binding	molecular_function	1546	34	Ambp,Apoe,Atp1b1,Cd9,Clu,Cnn3,Epcam,Ezr,Fbln5,Fkbp1a,Gnai2,Gpihbp1,H2-D1,Icam1,Icam2,Id1,Kdr,Krt19,Krt8,Lmo2,Marcks,Mef2c,Nfkbia,Pim1,Plpp3,Scarb1,Serpinh1,Sparc,Sparcl1,Sptbn1,Tcf4,Timp2,Tspan8,Vwf	15.82	1.5e-05	0.00111188
GO:0098772	molecular function regulator	molecular_function	1252	29	Ambp,Apoe,Arhgap31,Atp1b1,Bcr,Bgn,Bst2,Cav1,Cdc42ep3,Fxyd3,Fxyd5,Fxyd6,Gas6,Hspb1,Igfbp3,Klf4,Nrp1,Ppp1r2,Prex2,Rgcc,Scn1b,Serpinh1,Socs2,Socs3,Spink4,Timp2,Timp3,Tspan13,Wfdc2	12.82	2.7e-05	0.001779
GO:0031995	insulin-like growth factor II binding	molecular_function	8	3	Igfbp3,Igfbp4,Igfbp5	0.08	5.7e-05	0.0033801
GO:0019199	transmembrane receptor protein kinase activity	molecular_function	109	7	Eng,Flt1,Kdr,Mup20,Nrp1,Nrp2,Tie1	1.12	0.00013	0.00700818
GO:0005520	insulin-like growth factor binding	molecular_function	28	4	Igfbp3,Igfbp4,Igfbp5,Igfbp7	0.29	0.00018	0.00724778
GO:0050840	extracellular matrix binding	molecular_function	53	5	Bgn,Eln,Fbln2,Sparc,Sparcl1	0.54	0.0002	0.00724778
GO:0008191	metalloendopeptidase inhibitor activity	molecular_function	12	3	Bst2,Timp2,Timp3	0.12	0.00022	0.00724778
GO:0010576	metalloenzyme regulator activity	molecular_function	12	3	Bst2,Timp2,Timp3	0.12	0.00022	0.00724778
GO:0031994	insulin-like growth factor I binding	molecular_function	12	3	Igfbp3,Igfbp4,Igfbp5	0.12	0.00022	0.00724778
GO:0048551	metalloenzyme inhibitor activity	molecular_function	12	3	Bst2,Timp2,Timp3	0.12	0.00022	0.00724778
GO:0004857	enzyme inhibitor activity	molecular_function	396	13	Ambp,Bgn,Bst2,Gas6,Hspb1,Ppp1r2,Serpinh1,Socs2,Socs3,Spink4,Timp2,Timp3,Wfdc2	4.05	0.00022	0.00724778
GO:0004517	nitric-oxide synthase activity	molecular_function	31	4	Apoe,Cav1,Eng,Scarb1	0.32	0.00027	0.00842684
GO:0042802	identical protein binding	molecular_function	1654	32	Abcg2,Ambp,Apoe,B2m,Cav1,Cd200,Cdh1,Cldn2,Cldn5,Cldn7,Ece1,Eng,Fbln5,Fkbp1a,Flt1,Hspb1,Id1,Iigp1,Kdr,Lcn2,Marcks,Mef2c,Nfkbia,Nrp2,Reg1,Sat1,Scarb1,Slc4a4,Tcf4,Ttr,Vim,Vwf	16.93	0.00031	0.00916455
GO:0030234	enzyme regulator activity	molecular_function	1097	24	Ambp,Apoe,Arhgap31,Atp1b1,Bcr,Bgn,Bst2,Cav1,Cdc42ep3,Gas6,Hspb1,Igfbp3,Klf4,Nrp1,Ppp1r2,Prex2,Rgcc,Serpinh1,Socs2,Socs3,Spink4,Timp2,Timp3,Wfdc2	11.23	0.00034	0.00916455
GO:0017080	sodium channel regulator activity	molecular_function	33	4	Fxyd3,Fxyd5,Fxyd6,Scn1b	0.34	0.00034	0.00916455
GO:0004713	protein tyrosine kinase activity	molecular_function	214	9	Cav1,Efna1,Flt1,Gas6,Kdr,Mup20,Nrp1,Nrp2,Tie1	2.19	0.00036	0.00928174
GO:0004714	transmembrane receptor protein tyrosine kinase activity	molecular_function	96	6	Flt1,Kdr,Mup20,Nrp1,Nrp2,Tie1	0.98	0.00046	0.0113658
GO:0004364	glutathione transferase activity	molecular_function	39	4	Clic4,Gsta3,Gsta4,Gsto1	0.4	0.00066	0.0152812
GO:0008022	protein C-terminus binding	molecular_function	186	8	Atp1b1,Ezr,Fbln5,Id1,Procr,Slc9a3r2,Tcf4,Vim	1.9	0.00067	0.0152812
GO:0001540	beta-amyloid binding	molecular_function	40	4	Apoe,Clu,Itm2b,Scarb1	0.41	0.00073	0.016033
GO:0061134	peptidase regulator activity	molecular_function	245	9	Ambp,Bst2,Cav1,Gas6,Serpinh1,Spink4,Timp2,Timp3,Wfdc2	2.51	0.00096	0.0203314
GO:0038085	vascular endothelial growth factor binding	molecular_function	5	2	Kdr,Nrp1	0.05	0.00102	0.0203597
GO:1901681	sulfur compound binding	molecular_function	199	8	Adamts1,Apoe,Cd34,Dbi,Gsta4,Nrp1,Nrp2,Selp	2.04	0.00103	0.0203597
GO:0004866	endopeptidase inhibitor activity	molecular_function	201	8	Ambp,Bst2,Gas6,Serpinh1,Spink4,Timp2,Timp3,Wfdc2	2.06	0.0011	0.0210419
GO:0005201	extracellular matrix structural constituent	molecular_function	45	4	Col4a1,Col4a2,Eln,Mgp	0.46	0.00114	0.0211256
GO:0004672	protein kinase activity	molecular_function	1132	23	Apoe,Bcr,Bgn,Cav1,Ccl21a,Efna1,Eng,Fabp4,Flt1,Gas6,Gnai2,Hspb1,Kdr,Mup20,Nrp1,Nrp2,Pim1,Pim3,Prex2,Rgcc,Socs2,Socs3,Tie1	11.59	0.00125	0.0215913
GO:0008047	enzyme activator activity	molecular_function	418	12	Apoe,Arhgap31,Atp1b1,Bcr,Cav1,Cdc42ep3,Gas6,Igfbp3,Nrp1,Prex2,Rgcc,Timp2	4.28	0.00126	0.0215913
GO:0016247	channel regulator activity	molecular_function	117	6	Cav1,Fxyd3,Fxyd5,Fxyd6,Scn1b,Tspan13	1.2	0.00129	0.0215913
GO:0005509	calcium ion binding	molecular_function	668	16	Cd93,Cdh1,Cdh5,Egfl7,Ehd4,Fbln2,Fbln5,Gas6,Heg1,Ltbp4,Mgp,Mmrn1,S100g,Selp,Sparc,Sparcl1	6.84	0.00141	0.0215913
GO:0071813	lipoprotein particle binding	molecular_function	22	3	Apoe,Gpihbp1,Scarb1	0.23	0.00141	0.0215913
GO:0071814	protein-lipid complex binding	molecular_function	22	3	Apoe,Gpihbp1,Scarb1	0.23	0.00141	0.0215913
GO:0061135	endopeptidase regulator activity	molecular_function	209	8	Ambp,Bst2,Gas6,Serpinh1,Spink4,Timp2,Timp3,Wfdc2	2.14	0.00142	0.0215913
GO:0030414	peptidase inhibitor activity	molecular_function	213	8	Ambp,Bst2,Gas6,Serpinh1,Spink4,Timp2,Timp3,Wfdc2	2.18	0.0016	0.02372
GO:0005518	collagen binding	molecular_function	53	4	Serpinh1,Sparc,Sparcl1,Vwf	0.54	0.0021	0.0297912
GO:0008035	high-density lipoprotein particle binding	molecular_function	7	2	Gpihbp1,Scarb1	0.07	0.00211	0.0297912
GO:0005261	cation channel activity	molecular_function	390	11	Cav1,Fkbp1a,Fxyd3,Fxyd5,Fxyd6,Gas6,Gem,Gsto1,Pde4b,Scn1b,Tspan13	3.99	0.0023	0.0317186
GO:0016301	kinase activity	molecular_function	1347	25	Apoe,Bcr,Bgn,Cav1,Ccl21a,Ckmt1,Efna1,Eng,Fabp4,Flt1,Gas6,Gnai2,Hspb1,Kdr,Klf4,Mup20,Nrp1,Nrp2,Pim1,Pim3,Prex2,Rgcc,Socs2,Socs3,Tie1	13.79	0.00265	0.0357148
GO:0019207	kinase regulator activity	molecular_function	182	7	Bgn,Gas6,Hspb1,Klf4,Rgcc,Socs2,Socs3	1.86	0.00272	0.0358436
GO:0042277	peptide binding	molecular_function	237	8	Apoe,Clu,Gsta4,H2-D1,Itm2b,Nfkbia,Ppic,Scarb1	2.43	0.00309	0.0398341
GO:0005539	glycosaminoglycan binding	molecular_function	187	7	Adamts1,Apoe,Bgn,Eng,Nrp1,Nrp2,Selp	1.91	0.00316	0.0398698
GO:0042803	protein homodimerization activity	molecular_function	800	17	Abcg2,Ambp,Apoe,Cd200,Ece1,Eng,Fbln5,Fkbp1a,Flt1,Hspb1,Id1,Lcn2,Mef2c,Reg1,Scarb1,Tcf4,Vwf	8.19	0.00351	0.0433631
GO:0005488	binding	molecular_function	13075	148	Abcg2,Ackr1,Adamts1,Ambp,Apoe,Apold1,Arhgap31,Atp1b1,B2m,Bambi,Bcr,Bgn,Cald1,Cav1,Ccl21a,Cd200,Cd34,Cd9,Cd93,Cdc42ep3,Cdh1,Cdh5,Ckmt1,Cldn2,Cldn5,Cldn7,Clic4,Clu,Cnn3,Col4a1,Crip2,Csrp2,Cxcl1,Dbi,Dmbt1,Ebf1,Ece1,Efna1,Egfl7,Ehd4,Elk3,Eln,Emcn,Eng,Epas1,Epcam,Ezr,F3,Fabp4,Fbln2,Fbln5,Fkbp1a,Flt1,Fxyd3,Fxyd5,Gas6,Gem,Gimap5,Gimap6,Gnai2,Gpihbp1,Gsta4,H2-D1,Heg1,Hspb1,Icam1,Icam2,Id1,Id3,Igfbp3,Igfb…	133.83	0.00386	0.0467139
GO:0016773	phosphotransferase activity, alcohol group as acceptor	molecular_function	1239	23	Apoe,Bcr,Bgn,Cav1,Ccl21a,Efna1,Eng,Fabp4,Flt1,Gas6,Gnai2,Hspb1,Kdr,Mup20,Nrp1,Nrp2,Pim1,Pim3,Prex2,Rgcc,Socs2,Socs3,Tie1	12.68	0.00394	0.0467284
GO:0016709	oxidoreductase activity, acting on paired donors, with incorporation or reduction of molecular oxygen, NAD(P)H as one donor, and incorporation of one atom of oxygen	molecular_function	65	4	Apoe,Cav1,Eng,Scarb1	0.67	0.00442	0.0496777
GO:0046983	protein dimerization activity	molecular_function	1251	23	Abcg2,Ambp,Apoe,Cav1,Cd200,Dbi,Ece1,Eng,Epas1,Fbln5,Fkbp1a,Flt1,Hspb1,Id1,Id3,Jam2,Lcn2,Mef2c,Reg1,Scarb1,Tcf4,Ttr,Vwf	12.81	0.00443	0.0496777
GO:0034713	type I transforming growth factor beta receptor binding	molecular_function	10	2	Eng,Fkbp1a	0.1	0.00444	0.0496777
GO:0046873	metal ion transmembrane transporter activity	molecular_function	555	13	Atp1b1,Cav1,Fkbp1a,Fxyd3,Fxyd5,Fxyd6,Gas6,Gem,Gsto1,Pde4b,Scn1b,Slc4a4,Tspan13	5.68	0.00472	0.0518326
GO:0016765	transferase activity, transferring alkyl or aryl (other than methyl) groups	molecular_function	67	4	Clic4,Gsta3,Gsta4,Gsto1	0.69	0.00492	0.0522052
GO:0005216	ion channel activity	molecular_function	558	13	Cav1,Clic4,Fkbp1a,Fxyd3,Fxyd5,Fxyd6,Gas6,Gem,Gsto1,Mef2c,Pde4b,Scn1b,Tspan13	5.71	0.00493	0.0522052
GO:0005272	sodium channel activity	molecular_function	68	4	Fxyd3,Fxyd5,Fxyd6,Scn1b	0.7	0.00519	0.0532712
GO:0005198	structural molecule activity	molecular_function	628	14	Cav1,Cldn2,Cldn5,Cldn7,Col4a1,Col4a2,Eln,Krt18,Krt19,Krt8,Mgp,Slc9a3r2,Sptbn1,Vim	6.43	0.00524	0.0532712
GO:0017154	semaphorin receptor activity	molecular_function	11	2	Nrp1,Nrp2	0.11	0.00539	0.0532712
GO:0042577	lipid phosphatase activity	molecular_function	11	2	Plpp1,Plpp3	0.11	0.00539	0.0532712
GO:0033218	amide binding	molecular_function	261	8	Apoe,Clu,Gsta4,H2-D1,Itm2b,Nfkbia,Ppic,Scarb1	2.67	0.00551	0.0535644
GO:0002020	protease binding	molecular_function	111	5	F3,Lcn2,Timp2,Timp3,Vwf	1.14	0.00568	0.0543265
GO:0022838	substrate-specific channel activity	molecular_function	569	13	Cav1,Clic4,Fkbp1a,Fxyd3,Fxyd5,Fxyd6,Gas6,Gem,Gsto1,Mef2c,Pde4b,Scn1b,Tspan13	5.82	0.00579	0.0544995
GO:0019887	protein kinase regulator activity	molecular_function	161	6	Bgn,Gas6,Hspb1,Rgcc,Socs2,Socs3	1.65	0.0063	0.0577491
GO:0008289	lipid binding	molecular_function	642	14	Apoe,Apold1,Dbi,F3,Fabp4,Gas6,Gpihbp1,Id3,S100g,S1pr1,Scarb1,Selp,Sptbn1,Stard10	6.57	0.00633	0.0577491
GO:0022890	inorganic cation transmembrane transporter activity	molecular_function	652	14	Atp1b1,Cav1,Cox7a1,Fkbp1a,Fxyd3,Fxyd5,Fxyd6,Gas6,Gem,Gsto1,Pde4b,Scn1b,Slc4a4,Tspan13	6.67	0.00722	0.0648706
GO:0051117	ATPase binding	molecular_function	75	4	Atp1b1,Cav1,Ezr,Fxyd3	0.77	0.00733	0.064876
GO:0008195	phosphatidate phosphatase activity	molecular_function	13	2	Plpp1,Plpp3	0.13	0.00754	0.0657532
GO:0008013	beta-catenin binding	molecular_function	76	4	Cdh1,Cdh5,Klf4,Slc9a3r2	0.78	0.00768	0.0660035
GO:0008324	cation transmembrane transporter activity	molecular_function	731	15	Atp1b1,Cav1,Cox7a1,Fkbp1a,Fxyd3,Fxyd5,Fxyd6,Gas6,Gem,Gsto1,Pde4b,Scn1b,Serinc3,Slc4a4,Tspan13	7.48	0.00819	0.0682283
GO:0045236	CXCR chemokine receptor binding	molecular_function	14	2	Cxcl1,Tff2	0.14	0.00874	0.0682283
GO:0015267	channel activity	molecular_function	601	13	Cav1,Clic4,Fkbp1a,Fxyd3,Fxyd5,Fxyd6,Gas6,Gem,Gsto1,Mef2c,Pde4b,Scn1b,Tspan13	6.15	0.00897	0.0682283
GO:0022803	passive transmembrane transporter activity	molecular_function	601	13	Cav1,Clic4,Fkbp1a,Fxyd3,Fxyd5,Fxyd6,Gas6,Gem,Gsto1,Mef2c,Pde4b,Scn1b,Tspan13	6.15	0.00897	0.0682283
GO:0022892	substrate-specific transporter activity	molecular_function	1253	22	Abcg2,Apoe,Atp1b1,Cav1,Clic4,Cox7a1,Fkbp1a,Fxyd3,Fxyd5,Fxyd6,Gas6,Gem,Gpihbp1,Gsto1,Mef2c,Pde4b,Ramp2,Scn1b,Serinc3,Slc3a2,Slc4a4,Tspan13	12.83	0.00905	0.0682283
GO:0000772	mating pheromone activity	molecular_function	1	1	Mup20	0.01	0.01024	0.0682283
GO:0001011	transcription factor activity, sequence-specific DNA binding, RNA polymerase recruiting	molecular_function	1	1	Tcf4	0.01	0.01024	0.0682283
GO:0001087	transcription factor activity, TFIIB-class binding	molecular_function	1	1	Tcf4	0.01	0.01024	0.0682283
GO:0001792	polymeric immunoglobulin receptor activity	molecular_function	1	1	Pigr	0.01	0.01024	0.0682283
GO:0008426	protein kinase C inhibitor activity	molecular_function	1	1	Hspb1	0.01	0.01024	0.0682283
GO:0031723	CXCR4 chemokine receptor binding	molecular_function	1	1	Tff2	0.01	0.01024	0.0682283
GO:0035478	chylomicron binding	molecular_function	1	1	Gpihbp1	0.01	0.01024	0.0682283
GO:0036326	VEGF-A-activated receptor activity	molecular_function	1	1	Flt1	0.01	0.01024	0.0682283
GO:0036327	VEGF-B-activated receptor activity	molecular_function	1	1	Flt1	0.01	0.01024	0.0682283
GO:0036332	placental growth factor-activated receptor activity	molecular_function	1	1	Flt1	0.01	0.01024	0.0682283
GO:0046911	metal chelating activity	molecular_function	1	1	Apoe	0.01	0.01024	0.0682283
GO:0047021	15-hydroxyprostaglandin dehydrogenase (NADP+) activity	molecular_function	1	1	Cbr1	0.01	0.01024	0.0682283
GO:0050221	prostaglandin-E2 9-reductase activity	molecular_function	1	1	Cbr1	0.01	0.01024	0.0682283
GO:0070320	inward rectifier potassium channel inhibitor activity	molecular_function	1	1	Cav1	0.01	0.01024	0.0682283
GO:1901707	leptomycin B binding	molecular_function	1	1	Id3	0.01	0.01024	0.0682283
GO:0005262	calcium channel activity	molecular_function	181	6	Fkbp1a,Gas6,Gem,Gsto1,Pde4b,Tspan13	1.85	0.01089	0.071753
GO:0019865	immunoglobulin binding	molecular_function	16	2	Ambp,Vwf	0.16	0.01138	0.0737105
GO:0016772	transferase activity, transferring phosphorus-containing groups	molecular_function	1515	25	Apoe,Bcr,Bgn,Cav1,Ccl21a,Ckmt1,Efna1,Eng,Fabp4,Flt1,Gas6,Gnai2,Hspb1,Kdr,Klf4,Mup20,Nrp1,Nrp2,Pim1,Pim3,Prex2,Rgcc,Socs2,Socs3,Tie1	15.51	0.01155	0.0737105
GO:0004222	metalloendopeptidase activity	molecular_function	132	5	Adamts1,Bst2,Ece1,Timp2,Timp3	1.35	0.01156	0.0737105
GO:0004860	protein kinase inhibitor activity	molecular_function	86	4	Bgn,Hspb1,Socs2,Socs3	0.88	0.01175	0.074125
GO:0005525	GTP binding	molecular_function	360	9	Ehd4,Gem,Gimap5,Gimap6,Gnai2,Iigp1,Rhoc,Rhoj,Rnd1	3.68	0.01196	0.0746556
GO:0015081	sodium ion transmembrane transporter activity	molecular_function	186	6	Atp1b1,Fxyd3,Fxyd5,Fxyd6,Scn1b,Slc4a4	1.9	0.01233	0.0761634
GO:0019899	enzyme binding	molecular_function	1850	29	Atp1b1,Cav1,Cdc42ep3,Cdh1,Cdh5,Clu,Dmbt1,Epas1,Ezr,F3,Fkbp1a,Fxyd3,Gas6,Gpihbp1,Hspb1,Klf4,Lcn2,Marcks,Mef2c,Msn,Nfkbia,Nrp1,Reg1,Rgcc,Slc9a3r2,Sptbn1,Timp2,Timp3,Vwf	18.94	0.01288	0.0787406
GO:0019210	kinase inhibitor activity	molecular_function	89	4	Bgn,Hspb1,Socs2,Socs3	0.91	0.01319	0.079813
GO:0008201	heparin binding	molecular_function	138	5	Adamts1,Apoe,Nrp1,Nrp2,Selp	1.41	0.0138	0.0826606
GO:0017127	cholesterol transporter activity	molecular_function	18	2	Abcg2,Apoe	0.18	0.01431	0.0840181
GO:0050431	transforming growth factor beta binding	molecular_function	18	2	Eng,Ltbp4	0.18	0.01431	0.0840181
GO:0022891	substrate-specific transmembrane transporter activity	molecular_function	1083	19	Atp1b1,Cav1,Clic4,Cox7a1,Fkbp1a,Fxyd3,Fxyd5,Fxyd6,Gas6,Gem,Gpihbp1,Gsto1,Mef2c,Pde4b,Scn1b,Serinc3,Slc3a2,Slc4a4,Tspan13	11.09	0.01512	0.0865215
GO:0008144	drug binding	molecular_function	93	4	Atp1b1,Fkbp1a,Gsta4,Ppic	0.95	0.01529	0.0865215
GO:0035004	phosphatidylinositol 3-kinase activity	molecular_function	51	3	Ccl21a,Flt1,Klf4	0.52	0.01532	0.0865215
GO:0042379	chemokine receptor binding	molecular_function	51	3	Ccl21a,Cxcl1,Tff2	0.52	0.01532	0.0865215
GO:0015075	ion transmembrane transporter activity	molecular_function	1020	18	Atp1b1,Cav1,Clic4,Cox7a1,Fkbp1a,Fxyd3,Fxyd5,Fxyd6,Gas6,Gem,Gsto1,Mef2c,Pde4b,Scn1b,Serinc3,Slc3a2,Slc4a4,Tspan13	10.44	0.01694	0.0905753
GO:0030246	carbohydrate binding	molecular_function	259	7	Cd34,Cd93,Emcn,Eng,Lgals4,Reg1,Selp	2.65	0.01741	0.0905753
GO:0030506	ankyrin binding	molecular_function	20	2	Cdh1,Sptbn1	0.2	0.01754	0.0905753
GO:0097110	scaffold protein binding	molecular_function	54	3	Krt18,Krt8,Vim	0.55	0.01785	0.0905753
GO:0022857	transmembrane transporter activity	molecular_function	1184	20	Abcg2,Atp1b1,Cav1,Clic4,Cox7a1,Fkbp1a,Fxyd3,Fxyd5,Fxyd6,Gas6,Gem,Gpihbp1,Gsto1,Mef2c,Pde4b,Scn1b,Serinc3,Slc3a2,Slc4a4,Tspan13	12.12	0.01858	0.0905753
GO:0019955	cytokine binding	molecular_function	99	4	Ackr1,Eng,Il6st,Ltbp4	1.01	0.01881	0.0905753
GO:0005126	cytokine receptor binding	molecular_function	264	7	Ccl21a,Cxcl1,Eng,Fkbp1a,Il6st,Socs2,Tff2	2.7	0.01911	0.0905753
GO:0005219	ryanodine-sensitive calcium-release channel activity	molecular_function	21	2	Fkbp1a,Gsto1	0.21	0.01925	0.0905753
GO:0015248	sterol transporter activity	molecular_function	21	2	Abcg2,Apoe	0.21	0.01925	0.0905753
GO:0015085	calcium ion transmembrane transporter activity	molecular_function	208	6	Fkbp1a,Gas6,Gem,Gsto1,Pde4b,Tspan13	2.13	0.02029	0.0905753
GO:0031406	carboxylic acid binding	molecular_function	208	6	Fabp4,Gas6,Gsta4,Id3,Scarb1,Selp	2.13	0.02029	0.0905753
GO:0043177	organic acid binding	molecular_function	208	6	Fabp4,Gas6,Gsta4,Id3,Scarb1,Selp	2.13	0.02029	0.0905753
GO:0004915	interleukin-6 receptor activity	molecular_function	2	1	Il6st	0.02	0.02037	0.0905753
GO:0004921	interleukin-11 receptor activity	molecular_function	2	1	Il6st	0.02	0.02037	0.0905753
GO:0004923	leukemia inhibitory factor receptor activity	molecular_function	2	1	Il6st	0.02	0.02037	0.0905753
GO:0008160	protein tyrosine phosphatase activator activity	molecular_function	2	1	Igfbp3	0.02	0.02037	0.0905753
GO:0008269	JAK pathway signal transduction adaptor activity	molecular_function	2	1	Socs2	0.02	0.02037	0.0905753
GO:0019809	spermidine binding	molecular_function	2	1	Sat1	0.02	0.02037	0.0905753
GO:0019970	interleukin-11 binding	molecular_function	2	1	Il6st	0.02	0.02037	0.0905753
GO:0019981	interleukin-6 binding	molecular_function	2	1	Il6st	0.02	0.02037	0.0905753
GO:0030613	oxidoreductase activity, acting on phosphorus or arsenic in donors	molecular_function	2	1	Gsto1	0.02	0.02037	0.0905753
GO:0030614	oxidoreductase activity, acting on phosphorus or arsenic in donors, disulfide as acceptor	molecular_function	2	1	Gsto1	0.02	0.02037	0.0905753
GO:0032422	purine-rich negative regulatory element binding	molecular_function	2	1	Elk3	0.02	0.02037	0.0905753
GO:0036328	VEGF-C-activated receptor activity	molecular_function	2	1	Flt1	0.02	0.02037	0.0905753
GO:0045174	glutathione dehydrogenase (ascorbate) activity	molecular_function	2	1	Gsto1	0.02	0.02037	0.0905753
GO:0050610	methylarsonate reductase activity	molecular_function	2	1	Gsto1	0.02	0.02037	0.0905753
GO:0070506	high-density lipoprotein particle receptor activity	molecular_function	2	1	Scarb1	0.02	0.02037	0.0905753
GO:0086062	voltage-gated sodium channel activity involved in Purkinje myocyte action potential	molecular_function	2	1	Scn1b	0.02	0.02037	0.0905753
GO:0045296	cadherin binding	molecular_function	268	7	Cdh1,Ehd4,Ezr,Fxyd5,Slc3a2,Slc9a3r2,Sptbn1	2.74	0.02056	0.0905753
GO:0003779	actin binding	molecular_function	395	9	Cald1,Cnn3,Ezr,Fxyd5,Marcks,Marcksl1,Msn,Sptbn1,Tmsb10	4.04	0.02062	0.0905753
GO:0008331	high voltage-gated calcium channel activity	molecular_function	22	2	Gem,Pde4b	0.23	0.02104	0.0917406
GO:0001727	lipid kinase activity	molecular_function	58	3	Ccl21a,Flt1,Klf4	0.59	0.02156	0.0933218
GO:0001530	lipopolysaccharide binding	molecular_function	23	2	Scarb1,Selp	0.24	0.02289	0.0983607
GO:0001077	transcriptional activator activity, RNA polymerase II core promoter proximal region sequence-specific binding	molecular_function	275	7	Ebf1,Elk3,Epas1,Klf4,Klf7,Mef2c,Tcf4	2.81	0.02328	0.0993168
GO:0001968	fibronectin binding	molecular_function	24	2	Igfbp3,Igfbp5	0.25	0.0248	0.104301
GO:0050750	low-density lipoprotein particle receptor binding	molecular_function	24	2	Apoe,Clu	0.25	0.0248	0.104301
GO:0005215	transporter activity	molecular_function	1387	22	Abcg2,Apoe,Atp1b1,Cav1,Clic4,Cox7a1,Fkbp1a,Fxyd3,Fxyd5,Fxyd6,Gas6,Gem,Gpihbp1,Gsto1,Mef2c,Pde4b,Ramp2,Scn1b,Serinc3,Slc3a2,Slc4a4,Tspan13	14.2	0.02622	0.109496
GO:0044325	ion channel binding	molecular_function	110	4	Cav1,Cdh5,Fkbp1a,Pde4b	1.13	0.02649	0.10985
GO:0005218	intracellular ligand-gated calcium channel activity	molecular_function	25	2	Fkbp1a,Gsto1	0.26	0.02678	0.110282
GO:0004145	diamine N-acetyltransferase activity	molecular_function	3	1	Sat1	0.03	0.0304	0.11706
GO:0004924	oncostatin-M receptor activity	molecular_function	3	1	Il6st	0.03	0.0304	0.11706
GO:0005499	vitamin D binding	molecular_function	3	1	S100g	0.03	0.0304	0.11706
GO:0016672	oxidoreductase activity, acting on a sulfur group of donors, quinone or similar compound as acceptor	molecular_function	3	1	Gsto1	0.03	0.0304	0.11706
GO:0019828	aspartic-type endopeptidase inhibitor activity	molecular_function	3	1	Wfdc2	0.03	0.0304	0.11706
GO:0019862	IgA binding	molecular_function	3	1	Ambp	0.03	0.0304	0.11706
GO:0031732	CCR7 chemokine receptor binding	molecular_function	3	1	Ccl21a	0.03	0.0304	0.11706
GO:0035375	zymogen binding	molecular_function	3	1	Dmbt1	0.03	0.0304	0.11706
GO:0042392	sphingosine-1-phosphate phosphatase activity	molecular_function	3	1	Plpp3	0.03	0.0304	0.11706
GO:0042806	fucose binding	molecular_function	3	1	Selp	0.03	0.0304	0.11706
GO:0043425	bHLH transcription factor binding	molecular_function	28	2	Lmo2,Tcf4	0.29	0.03308	0.125746
GO:0070325	lipoprotein particle receptor binding	molecular_function	28	2	Apoe,Clu	0.29	0.03308	0.125746
GO:0005516	calmodulin binding	molecular_function	175	5	Cald1,Cnn3,Marcks,Marcksl1,Sptbn1	1.79	0.03415	0.128987
GO:0005245	voltage-gated calcium channel activity	molecular_function	70	3	Gas6,Gem,Pde4b	0.72	0.03502	0.130609
GO:0072341	modified amino acid binding	molecular_function	70	3	Gas6,Gsta4,Scarb1	0.72	0.03502	0.130609
GO:0004867	serine-type endopeptidase inhibitor activity	molecular_function	121	4	Ambp,Serpinh1,Spink4,Wfdc2	1.24	0.0358	0.132684
GO:0008233	peptidase activity	molecular_function	1036	17	Adamts1,Ambp,Bst2,Cav1,Cdh1,Ctla2a,Ctrb1,Ece1,F3,Fgl2,Gas6,Klf4,Serpinh1,Spink4,Timp2,Timp3,Wfdc2	10.6	0.03679	0.134324
GO:0003725	double-stranded RNA binding	molecular_function	73	3	Msn,Slc3a2,Vim	0.75	0.03892	0.134324
GO:0001664	G-protein coupled receptor binding	molecular_function	244	6	Bambi,Ccl21a,Cxcl1,Gnai2,S1pr1,Tff2	2.5	0.03979	0.134324
GO:0001010	transcription factor activity, sequence-specific DNA binding transcription factor recruiting	molecular_function	4	1	Klf4	0.04	0.04032	0.134324
GO:0001083	transcription factor activity, RNA polymerase II basal transcription factor binding	molecular_function	4	1	Tcf4	0.04	0.04032	0.134324
GO:0001093	TFIIB-class transcription factor binding	molecular_function	4	1	Tcf4	0.04	0.04032	0.134324
GO:0001875	lipopolysaccharide receptor activity	molecular_function	4	1	Scarb1	0.04	0.04032	0.134324
GO:0003878	ATP citrate synthase activity	molecular_function	4	1	Chchd10	0.04	0.04032	0.134324
GO:0004897	ciliary neurotrophic factor receptor activity	molecular_function	4	1	Il6st	0.04	0.04032	0.134324
GO:0005131	growth hormone receptor binding	molecular_function	4	1	Socs2	0.04	0.04032	0.134324
GO:0015038	glutathione disulfide oxidoreductase activity	molecular_function	4	1	Gsto1	0.04	0.04032	0.134324
GO:0016936	galactoside binding	molecular_function	4	1	Lgals4	0.04	0.04032	0.134324
GO:0034186	apolipoprotein A-I binding	molecular_function	4	1	Scarb1	0.04	0.04032	0.134324
GO:0036042	long-chain fatty acyl-CoA binding	molecular_function	4	1	Dbi	0.04	0.04032	0.134324
GO:0043199	sulfate binding	molecular_function	4	1	Cd34	0.04	0.04032	0.134324
GO:0046870	cadmium ion binding	molecular_function	4	1	Mt2	0.04	0.04032	0.134324
GO:0070326	very-low-density lipoprotein particle receptor binding	molecular_function	4	1	Apoe	0.04	0.04032	0.134324
GO:0072542	protein phosphatase activator activity	molecular_function	4	1	Igfbp3	0.04	0.04032	0.134324
GO:0008200	ion channel inhibitor activity	molecular_function	32	2	Cav1,Scn1b	0.33	0.04227	0.13924
GO:0015175	neutral amino acid transmembrane transporter activity	molecular_function	32	2	Serinc3,Slc3a2	0.33	0.04227	0.13924
GO:0042578	phosphoric ester hydrolase activity	molecular_function	522	10	Fkbp1a,Flt1,Igfbp3,Mef2c,Pde4b,Plpp1,Plpp3,Ppp1r2,Ptprb,Smpd3	5.34	0.0425	0.13924
GO:0072509	divalent inorganic cation transmembrane transporter activity	molecular_function	250	6	Fkbp1a,Gas6,Gem,Gsto1,Pde4b,Tspan13	2.56	0.0439	0.143037
GO:0016248	channel inhibitor activity	molecular_function	33	2	Cav1,Scn1b	0.34	0.04471	0.14488
GO:0032561	guanyl ribonucleotide binding	molecular_function	601	11	Bcr,Ehd4,Gem,Gimap5,Gimap6,Gnai2,Iigp1,Prex2,Rhoc,Rhoj,Rnd1	6.15	0.04515	0.145511
GO:0019001	guanyl nucleotide binding	molecular_function	602	11	Bcr,Ehd4,Gem,Gimap5,Gimap6,Gnai2,Iigp1,Prex2,Rhoc,Rhoj,Rnd1	6.16	0.0456	0.146166
GO:0016209	antioxidant activity	molecular_function	78	3	Apoe,Fam213a,Gsto1	0.8	0.0459	0.146337
GO:0005504	fatty acid binding	molecular_function	34	2	Fabp4,Id3	0.35	0.04719	0.148846
GO:0070888	E-box binding	molecular_function	34	2	Lmo2,Tcf4	0.35	0.04719	0.148846
GO:0004175	endopeptidase activity	molecular_function	834	14	Adamts1,Ambp,Bst2,Cdh1,Ctrb1,Ece1,F3,Gas6,Klf4,Serpinh1,Spink4,Timp2,Timp3,Wfdc2	8.54	0.04744	0.148846

## Sheet: Cluster21_Fibroblast_Cells
GO_ID	GO_term	GO_category	Annotated	Significant	SymbolList	Expected	classic_fisher	FDR
GO:0040012	regulation of locomotion	biological_process	785	49	Anxa1,Apoe,Aqp1,Bst2,Cav1,Ccl11,Ccl2,Ccl7,Cd81,Cdh1,Cldn7,Col1a1,Col3a1,Cxcl1,Cxcl12,Cxcl2,Cygb,Dcn,Dpep1,Ecm1,Epcam,Fbln1,Gsn,Has1,Hbegf,Hspb1,Ifitm1,Ifitm3,Igf1,Igfbp5,Klf4,Lgals1,Lrp1,Nbl1,Onecut2,Pdpn,Plpp3,Postn,Ptx3,Rab25,Rarres2,Serpinf1,Sfrp1,Sfrp2,Sparc,Spint2,Tff2,Timp1,Tnfaip6	10.04	9.7e-21	3.85672e-17
GO:0030198	extracellular matrix organization	biological_process	216	27	Adamts2,Ccdc80,Col14a1,Col1a1,Col1a2,Col3a1,Col4a1,Col5a1,Col5a2,Dpt,Elf3,Eln,Fbln1,Fbln2,Fbln5,Gsn,Has1,Lum,Mfap4,Mfap5,Nid1,Pdpn,Postn,Serpinh1,Sfrp2,Spint2,Tnxb	2.76	3.5e-19	5.1688e-16
GO:0043062	extracellular structure organization	biological_process	217	27	Adamts2,Ccdc80,Col14a1,Col1a1,Col1a2,Col3a1,Col4a1,Col5a1,Col5a2,Dpt,Elf3,Eln,Fbln1,Fbln2,Fbln5,Gsn,Has1,Lum,Mfap4,Mfap5,Nid1,Pdpn,Postn,Serpinh1,Sfrp2,Spint2,Tnxb	2.78	3.9e-19	5.1688e-16
GO:2000145	regulation of cell motility	biological_process	723	44	Anxa1,Apoe,Aqp1,Bst2,Ccl11,Ccl2,Ccl7,Cd81,Cdh1,Cldn7,Col1a1,Col3a1,Cxcl1,Cxcl12,Cxcl2,Cygb,Dcn,Dpep1,Ecm1,Epcam,Fbln1,Has1,Hbegf,Hspb1,Ifitm1,Igf1,Igfbp5,Klf4,Lrp1,Nbl1,Onecut2,Pdpn,Plpp3,Postn,Rab25,Rarres2,Serpinf1,Sfrp1,Sfrp2,Sparc,Spint2,Tff2,Timp1,Tnfaip6	9.25	3.3e-18	3.1808e-15
GO:0009611	response to wounding	biological_process	983	51	Anxa1,Apoe,Aqp1,Axl,C3,C4b,Cav1,Ccl11,Ccl2,Ccl7,Cd34,Cd44,Cfh,Col1a1,Col3a1,Col5a1,Cxcl1,Cxcl2,Dcn,Ecm1,Elf3,Entpd2,Fbln1,Flrt3,Fn1,Gsn,Hbegf,Hspb1,Id3,Igf1,Igfbp4,Klf4,Lgals1,Metrnl,Nupr1,Pdpn,Pglyrp1,Plpp3,Ptgis,Rarres2,Reg1,Saa3,Serpina3n,Serpinf1,Serping1,Sparc,Tff2,Tff3,Timp1,Tnfaip6,Tspan8	12.57	4e-18	3.1808e-15
GO:0051270	regulation of cellular component movement	biological_process	781	45	Anxa1,Apoe,Aqp1,Atp1a1,Bst2,Ccl11,Ccl2,Ccl7,Cd81,Cdh1,Cldn7,Col1a1,Col3a1,Cxcl1,Cxcl12,Cxcl2,Cygb,Dcn,Dpep1,Ecm1,Epcam,Fbln1,Has1,Hbegf,Hspb1,Ifitm1,Igf1,Igfbp5,Klf4,Lrp1,Nbl1,Onecut2,Pdpn,Plpp3,Postn,Rab25,Rarres2,Serpinf1,Sfrp1,Sfrp2,Sparc,Spint2,Tff2,Timp1,Tnfaip6	9.99	1.1e-17	7.28933e-15
GO:0040011	locomotion	biological_process	1535	60	Anxa1,Apoe,Aqp1,Axl,Bst2,Cav1,Ccl11,Ccl2,Ccl7,Cd248,Cd34,Cd44,Cd81,Cdh1,Cldn7,Col1a1,Col3a1,Col5a1,Cxcl1,Cxcl12,Cxcl2,Cygb,Dcn,Dpep1,Ecm1,Epcam,Fbln1,Flrt3,Gas1,Gpm6a,Gsn,Has1,Hbegf,Hspb1,Ifitm1,Ifitm3,Igf1,Igfbp5,Klf4,Lgals1,Lrp1,Nbl1,Onecut2,Pdpn,Plpp3,Pltp,Postn,Ptx3,Rab25,Rarres2,Saa3,Serpinf1,Sfrp1,Sfrp2,Sparc,Spint2,Spp1,Tff2,Timp1,Tnfaip6	19.63	1.7e-15	9.656e-13
GO:0009888	tissue development	biological_process	1984	69	Adamts2,Anxa1,Aqp1,Cav1,Cbr1,Ccl11,Cd34,Cd44,Cdh1,Cebpb,Cldn3,Clec3b,Col14a1,Col1a1,Col1a2,Col3a1,Col4a1,Col5a1,Col5a2,Col6a1,Ctsl,Cxcl12,Dcn,Dmbt1,Ecm1,Efemp1,Elf3,Eln,Epcam,Flrt3,Fn1,Gas1,Gpc3,Gpm6a,Gsn,Gsta3,Hbegf,Heg1,Id3,Ifitm1,Igf1,Igfbp5,Il11ra1,Klf2,Klf4,Klf5,Lum,Mgp,Mmp2,Nupr1,Onecut2,Pdpn,Pi16,Postn,Prom1,Ptgis,Rab25,Rhoj,Serpinf1,Serpinh1,Sfn,Sfrp1,Sfrp2,Spint2,Spp1,Tagln,Timp1,Upk1b,V…	25.38	2.4e-15	1.10444e-12
GO:0070887	cellular response to chemical stimulus	biological_process	2293	75	Anxa1,Aqp1,Atp1a1,Axl,B2m,Bgn,Cav1,Ccl11,Ccl2,Ccl7,Cd34,Cd44,Cd81,Cdh1,Cebpb,Col1a1,Col1a2,Col3a1,Col4a1,Col5a2,Col6a1,Crip1,Cxcl1,Cxcl12,Cxcl2,Dcn,Dpep1,Ecm1,Fbln5,Fbn1,Flrt3,Fmo2,Gclc,Gpc3,Gpx3,Gsn,Gsto1,Has1,Hbegf,Hspb1,Htra1,Htra3,Id3,Ifitm3,Igf1,Igfbp5,Il11ra1,Klf2,Klf4,Klf5,Krt18,Krt8,Lgals1,Lpl,Ltbp4,Mmp2,Nbl1,Onecut2,Penk,Postn,Prnp,Ptgis,Rarres2,Saa3,Serpinf1,Sfrp1,Sfrp2,Sod3,Sparc,Spint…	29.33	2.5e-15	1.10444e-12
GO:0030334	regulation of cell migration	biological_process	684	39	Anxa1,Apoe,Aqp1,Bst2,Ccl11,Ccl2,Ccl7,Cdh1,Col1a1,Col3a1,Cxcl1,Cxcl12,Cxcl2,Cygb,Dcn,Dpep1,Ecm1,Has1,Hbegf,Hspb1,Ifitm1,Igf1,Igfbp5,Klf4,Lrp1,Nbl1,Onecut2,Pdpn,Plpp3,Postn,Rab25,Rarres2,Serpinf1,Sfrp1,Sfrp2,Sparc,Tff2,Timp1,Tnfaip6	8.75	3.1e-15	1.1928e-12
GO:0052547	regulation of peptidase activity	biological_process	422	31	Ambp,Aqp1,Bst2,C3,C4b,Cav1,Cd44,Cdh1,Dpep1,Ecm1,Fbln1,Fn1,Gpc3,Gsn,Hspa1b,Klf4,Pcolce,Pi16,Serpina3n,Serpinf1,Serping1,Serpinh1,Sfn,Sfrp2,Slpi,Spink4,Spint2,Timp1,Timp2,Timp3,Wfdc2	5.4	3.3e-15	1.1928e-12
GO:0048870	cell motility	biological_process	1304	54	Anxa1,Apoe,Aqp1,Axl,Bst2,Ccl11,Ccl2,Ccl7,Cd248,Cd34,Cd44,Cd81,Cdh1,Cldn7,Col1a1,Col3a1,Col5a1,Cxcl1,Cxcl12,Cxcl2,Cygb,Dcn,Dpep1,Ecm1,Epcam,Fbln1,Flrt3,Gpm6a,Has1,Hbegf,Hspb1,Ifitm1,Igf1,Igfbp5,Klf4,Lrp1,Nbl1,Onecut2,Pdpn,Plpp3,Pltp,Postn,Rab25,Rarres2,Saa3,Serpinf1,Sfrp1,Sfrp2,Sparc,Spint2,Spp1,Tff2,Timp1,Tnfaip6	16.68	5.8e-15	1.83508e-12
GO:0051674	localization of cell	biological_process	1305	54	Anxa1,Apoe,Aqp1,Axl,Bst2,Ccl11,Ccl2,Ccl7,Cd248,Cd34,Cd44,Cd81,Cdh1,Cldn7,Col1a1,Col3a1,Col5a1,Cxcl1,Cxcl12,Cxcl2,Cygb,Dcn,Dpep1,Ecm1,Epcam,Fbln1,Flrt3,Gpm6a,Has1,Hbegf,Hspb1,Ifitm1,Igf1,Igfbp5,Klf4,Lrp1,Nbl1,Onecut2,Pdpn,Plpp3,Pltp,Postn,Rab25,Rarres2,Saa3,Serpinf1,Sfrp1,Sfrp2,Sparc,Spint2,Spp1,Tff2,Timp1,Tnfaip6	16.69	6e-15	1.83508e-12
GO:0042060	wound healing	biological_process	374	29	Anxa1,Apoe,Aqp1,Axl,Cav1,Ccl2,Cd34,Cd44,Col1a1,Col3a1,Col5a1,Cxcl2,Dcn,Entpd2,Fbln1,Fn1,Gsn,Hbegf,Hspb1,Igf1,Pdpn,Plpp3,Reg1,Serping1,Sparc,Tff2,Tff3,Timp1,Tspan8	4.78	6.8e-15	1.9312e-12
GO:0010466	negative regulation of peptidase activity	biological_process	275	25	Ambp,Aqp1,Bst2,C3,C4b,Cd44,Dpep1,Ecm1,Gpc3,Hspa1b,Klf4,Pi16,Serpina3n,Serpinf1,Serping1,Serpinh1,Sfn,Sfrp2,Slpi,Spink4,Spint2,Timp1,Timp2,Timp3,Wfdc2	3.52	1.5e-14	3.976e-12
GO:0006950	response to stress	biological_process	3389	92	Anxa1,Apoe,Aqp1,Atp1b1,Axl,B2m,Bst2,C1ra,C2,C3,C4b,Cav1,Ccl11,Ccl2,Ccl7,Cd34,Cd44,Cebpb,Cfh,Cldn3,Clu,Col1a1,Col3a1,Col5a1,Crip1,Ctsl,Cxcl1,Cxcl12,Cxcl2,Cygb,Dcn,Dmbt1,Dpep1,Ecm1,Elf3,Entpd2,Fbln1,Fbln5,Flrt3,Fn1,Fstl1,Gclc,Gpx3,Gpx8,Gsn,Hbegf,Hspa1b,Hspb1,Htra1,Id3,Ifitm1,Ifitm3,Igf1,Igfbp4,Klf2,Klf4,Krt8,Lgals1,Lpl,Metrnl,Mmp2,Mmp7,Nupr1,Pdpn,Penk,Pglyrp1,Plpp3,Postn,Prnp,Ptgis,Ptx3,Rarres2,Reg…	43.35	4.4e-14	1.0934e-11
GO:0030162	regulation of proteolysis	biological_process	722	38	Ambp,Apoe,Aqp1,Bst2,C3,C4b,Cav1,Cd44,Cdh1,Cfh,Clec3b,Clu,Dpep1,Ecm1,Fbln1,Fn1,Gas1,Gclc,Gpc3,Gsn,Hspa1b,Klf4,Ltbp4,Pcolce,Pi16,Serpina3n,Serpinf1,Serping1,Serpinh1,Sfn,Sfrp2,Slpi,Spink4,Spint2,Timp1,Timp2,Timp3,Wfdc2	9.24	9.1e-14	2.12833e-11
GO:0030199	collagen fibril organization	biological_process	42	12	Adamts2,Col14a1,Col1a1,Col1a2,Col3a1,Col5a1,Col5a2,Dpt,Lum,Serpinh1,Sfrp2,Tnxb	0.54	1.1e-13	2.42978e-11
GO:0071310	cellular response to organic substance	biological_process	1888	64	Anxa1,Aqp1,Atp1a1,Axl,Bgn,Cav1,Ccl11,Ccl2,Ccl7,Cd44,Cd81,Cdh1,Cebpb,Col1a1,Col1a2,Col3a1,Col4a1,Col5a2,Col6a1,Cxcl1,Cxcl12,Cxcl2,Dcn,Ecm1,Fbn1,Flrt3,Gclc,Gpc3,Gsn,Has1,Hspb1,Htra1,Htra3,Id3,Ifitm3,Igf1,Igfbp5,Il11ra1,Klf2,Klf4,Klf5,Krt18,Krt8,Lgals1,Lpl,Ltbp4,Mmp2,Nbl1,Onecut2,Penk,Postn,Ptgis,Rarres2,Saa3,Serpinf1,Sfrp1,Sfrp2,Sparc,Spint2,Spp1,Tff2,Timp2,Timp3,Vim	24.15	1.2e-13	2.51116e-11
GO:0010033	response to organic substance	biological_process	2701	79	Anxa1,Aqp1,Atp1a1,Axl,B2m,Bgn,Bst2,Cav1,Ccl11,Ccl2,Ccl7,Cd44,Cd81,Cdh1,Cebpb,Cldn3,Cldn7,Clu,Col1a1,Col1a2,Col3a1,Col4a1,Col5a2,Col6a1,Col6a2,Ctsl,Cxcl1,Cxcl12,Cxcl2,Dcn,Ecm1,Fbn1,Flrt3,Gclc,Gpc3,Gsn,Has1,Hspb1,Htra1,Htra3,Id3,Ifitm1,Ifitm3,Igf1,Igfbp5,Il11ra1,Klf2,Klf4,Klf5,Krt18,Krt8,Lgals1,Lpl,Ltbp4,Lum,Ly6d,Mmp2,Nbl1,Nnmt,Onecut2,Penk,Postn,Ptgis,Rarres2,Rbp1,Saa3,Serpina3n,Serpinf1,Sfrp1,Sfr…	34.55	1.6e-13	3.1808e-11
GO:0032879	regulation of localization	biological_process	2254	70	Anxa1,Apoe,Aqp1,Atp1a1,Atp1b1,Axl,B2m,Bst2,C2,C3,Cav1,Ccl11,Ccl2,Ccl7,Cd34,Cd81,Cdh1,Cldn7,Clu,Col1a1,Col3a1,Cxcl1,Cxcl12,Cxcl2,Cygb,Dcn,Dpep1,Ecm1,Epcam,Fbln1,Fn1,Fxyd1,Fxyd3,Fxyd6,Gas1,Gem,Gpc3,Gsto1,Has1,Hbegf,Hspb1,Ifitm1,Igf1,Igfbp5,Klf4,Lpl,Lrp1,Nbl1,Nkain4,Onecut2,Pdpn,Plpp3,Pltp,Postn,Prnp,Ptx3,Rab25,Rarres2,Rspo1,Serpinf1,Sfn,Sfrp1,Sfrp2,Sparc,Spint2,Spp1,Tff2,Timp1,Tnfaip6,Upk3b	28.83	4.1e-13	7.76267e-11
GO:0034097	response to cytokine	biological_process	724	37	Anxa1,Axl,Bgn,Bst2,Cav1,Ccl11,Ccl2,Ccl7,Cd44,Cebpb,Col1a1,Col3a1,Cxcl1,Cxcl12,Cxcl2,Dcn,Ecm1,Flrt3,Gclc,Gsn,Ifitm1,Ifitm3,Il11ra1,Klf2,Klf4,Krt18,Krt8,Postn,Ptgis,Saa3,Serpina3n,Sfrp1,Sparc,Tff2,Timp1,Timp2,Vim	9.26	4.9e-13	8.85564e-11
GO:0045861	negative regulation of proteolysis	biological_process	382	27	Ambp,Aqp1,Bst2,C3,C4b,Cd44,Cdh1,Dpep1,Ecm1,Gas1,Gpc3,Hspa1b,Klf4,Pi16,Serpina3n,Serpinf1,Serping1,Serpinh1,Sfn,Sfrp2,Slpi,Spink4,Spint2,Timp1,Timp2,Timp3,Wfdc2	4.89	5.8e-13	1.00264e-10
GO:0016477	cell migration	biological_process	1187	48	Anxa1,Apoe,Aqp1,Axl,Bst2,Ccl11,Ccl2,Ccl7,Cd248,Cd34,Cd44,Cdh1,Col1a1,Col3a1,Col5a1,Cxcl1,Cxcl12,Cxcl2,Cygb,Dcn,Dpep1,Ecm1,Flrt3,Gpm6a,Has1,Hbegf,Hspb1,Ifitm1,Igf1,Igfbp5,Klf4,Lrp1,Nbl1,Onecut2,Pdpn,Plpp3,Postn,Rab25,Rarres2,Saa3,Serpinf1,Sfrp1,Sfrp2,Sparc,Spp1,Tff2,Timp1,Tnfaip6	15.18	6.4e-13	1.06027e-10
GO:0007155	cell adhesion	biological_process	1332	51	Anxa1,Atp1b1,Axl,B2m,Cav1,Ccdc80,Ccl2,Cd200,Cd34,Cd44,Cdh1,Cebpb,Cldn15,Cldn2,Cldn3,Cldn7,Col14a1,Col1a1,Col3a1,Col5a1,Col6a1,Col6a2,Cxcl12,Dpt,Epcam,Fbln1,Fbln2,Fbln5,Fbn1,Fn1,Has1,Hspb1,Igf1,Igfbp7,Klf4,Lgals1,Lgals7,Mfap4,Msln,Muc1,Nid1,Onecut2,Pdpn,Plpp3,Postn,Prnp,Sfrp1,Spint2,Spp1,Tnfaip6,Tnxb	17.04	8.3e-13	1.32003e-10
GO:0022610	biological adhesion	biological_process	1343	51	Anxa1,Atp1b1,Axl,B2m,Cav1,Ccdc80,Ccl2,Cd200,Cd34,Cd44,Cdh1,Cebpb,Cldn15,Cldn2,Cldn3,Cldn7,Col14a1,Col1a1,Col3a1,Col5a1,Col6a1,Col6a2,Cxcl12,Dpt,Epcam,Fbln1,Fbln2,Fbln5,Fbn1,Fn1,Has1,Hspb1,Igf1,Igfbp7,Klf4,Lgals1,Lgals7,Mfap4,Msln,Muc1,Nid1,Onecut2,Pdpn,Plpp3,Postn,Prnp,Sfrp1,Spint2,Spp1,Tnfaip6,Tnxb	17.18	1.1e-12	1.68215e-10
GO:0010951	negative regulation of endopeptidase activity	biological_process	261	22	Ambp,Aqp1,Bst2,C3,C4b,Cd44,Dpep1,Hspa1b,Klf4,Serpina3n,Serpinf1,Serping1,Serpinh1,Sfn,Sfrp2,Slpi,Spink4,Spint2,Timp1,Timp2,Timp3,Wfdc2	3.34	2.9e-12	4.27052e-10
GO:0051248	negative regulation of protein metabolic process	biological_process	1069	44	Ambp,Apoe,Aqp1,Bgn,Bst2,C3,C4b,Cav1,Cd44,Cdh1,Dcn,Dpep1,Ecm1,Fbln1,Flrt3,Fxyd1,Gas1,Gclc,Gpc3,Hbegf,Hspa1b,Hspb1,Igf1,Igfbp5,Itm2a,Itm2b,Klf4,Pi16,Plpp3,Prnp,Serpina3n,Serpinf1,Serping1,Serpinh1,Sfn,Sfrp1,Sfrp2,Slpi,Spink4,Spint2,Timp1,Timp2,Timp3,Wfdc2	13.67	3.9e-12	5.538e-10
GO:0006928	movement of cell or subcellular component	biological_process	1642	56	Anxa1,Apoe,Aqp1,Atp1a1,Axl,Bst2,Ccl11,Ccl2,Ccl7,Cd248,Cd34,Cd44,Cd81,Cdh1,Cldn7,Col1a1,Col3a1,Col5a1,Cxcl1,Cxcl12,Cxcl2,Cygb,Dcn,Dpep1,Ecm1,Epcam,Fbln1,Flrt3,Gas1,Gpm6a,Has1,Hbegf,Hspb1,Ifitm1,Igf1,Igfbp5,Klf4,Lrp1,Nbl1,Onecut2,Pdpn,Plpp3,Pltp,Postn,Rab25,Rarres2,Saa3,Serpinf1,Sfrp1,Sfrp2,Sparc,Spint2,Spp1,Tff2,Timp1,Tnfaip6	21	5.3e-12	7.1568e-10
GO:0060429	epithelium development	biological_process	1168	46	Adamts2,Anxa1,Aqp1,Cav1,Cbr1,Ccl11,Cd34,Cd44,Cdh1,Cebpb,Cldn3,Col1a1,Col1a2,Col3a1,Col4a1,Col5a1,Col5a2,Ctsl,Cxcl12,Dmbt1,Elf3,Epcam,Flrt3,Gas1,Gpc3,Gsta3,Hbegf,Heg1,Id3,Ifitm1,Igf1,Igfbp5,Klf2,Klf4,Klf5,Onecut2,Pdpn,Prom1,Rab25,Sfn,Sfrp1,Sfrp2,Spint2,Tagln,Upk1b,Vim	14.94	5.4e-12	7.1568e-10
GO:0001944	vasculature development	biological_process	648	33	Adamts1,Apoe,Aqp1,C3,Cav1,Ccl11,Ccl2,Cd34,Col1a1,Col1a2,Col3a1,Col4a1,Col5a1,Cxcl12,Dcn,Ecm1,Fn1,Gpc3,Hbegf,Heg1,Hspb1,Igf1,Klf4,Klf5,Lrp1,Mmp2,Pdpn,Plpp3,Ptgis,Rhoj,Serpinf1,Sfrp2,Sparc	8.29	1.1e-11	1.41084e-09
GO:0009653	anatomical structure morphogenesis	biological_process	2701	75	Adamts1,Anxa1,Apoe,Aqp1,Axl,C3,Cav1,Ccl11,Ccl2,Ccl7,Cd248,Cd34,Cd44,Cdh1,Cebpb,Cldn3,Clu,Col1a1,Col1a2,Col3a1,Col4a1,Col5a1,Col5a2,Col6a1,Ctsl,Cxcl12,Dcn,Ecm1,Efemp1,Elf3,Fbln1,Fbn1,Flrt3,Fn1,Gas1,Gpc3,Gpm6a,Gsn,Hbegf,Heg1,Hspb1,Htra1,Id3,Ifitm1,Igf1,Igfbp5,Klf2,Klf4,Klf5,Krt8,Lrp1,Lum,Mfap2,Mmp2,Myl12a,Nbl1,Nnmt,Ogn,Onecut2,Pdpn,Plpp3,Pmp22,Postn,Prelp,Prom1,Ptgis,Rab25,Reg1,Rhoj,Serpinf1,Serpin…	34.55	1.2e-11	1.491e-09
GO:0040013	negative regulation of locomotion	biological_process	255	21	Apoe,Bst2,Col3a1,Cygb,Dcn,Dpep1,Fbln1,Gsn,Has1,Ifitm1,Ifitm3,Igfbp5,Klf4,Lrp1,Nbl1,Ptx3,Serpinf1,Sfrp1,Sfrp2,Spint2,Timp1	3.26	1.4e-11	1.68679e-09
GO:0048519	negative regulation of biological process	biological_process	4554	104	Adamts1,Aebp1,Ambp,Anxa1,Apoe,Aqp1,Atp1a1,Axl,B2m,Bgn,Bst2,C3,C4b,Cav1,Ccl2,Cd200,Cd34,Cd44,Cdh1,Cebpb,Chchd10,Ckmt1,Cldn7,Clu,Col1a1,Col3a1,Ctsl,Cxcl12,Cygb,Dcn,Dpep1,Dpt,Ecm1,Efemp1,Elf3,Epcam,Fbln1,Fbn1,Flrt3,Fn1,Fth1,Fxyd1,Gas1,Gclc,Gem,Gpc3,Gsn,Gsto1,Has1,Hbegf,Hspa1b,Hspb1,Htra1,Htra3,Id3,Ifitm1,Ifitm3,Igf1,Igfbp5,Itm2a,Itm2b,Klf2,Klf4,Klf5,Krt18,Lgals1,Lrp1,Metrnl,Nbl1,Nenf,Nupr1,Onecut2,P…	58.25	2.9e-11	3.39129e-09
GO:0051346	negative regulation of hydrolase activity	biological_process	422	26	Ambp,Anxa1,Aqp1,Bst2,C3,C4b,Cd44,Dpep1,Ecm1,Gpc3,Hspa1b,Klf4,Pi16,Serpina3n,Serpinf1,Serping1,Serpinh1,Sfn,Sfrp2,Slpi,Spink4,Spint2,Timp1,Timp2,Timp3,Wfdc2	5.4	3.5e-11	3.976e-09
GO:0032269	negative regulation of cellular protein metabolic process	biological_process	1015	41	Ambp,Apoe,Aqp1,Bgn,Bst2,C3,C4b,Cav1,Cd44,Cdh1,Dcn,Dpep1,Ecm1,Fbln1,Flrt3,Fxyd1,Gas1,Gclc,Gpc3,Hspa1b,Hspb1,Igf1,Igfbp5,Klf4,Pi16,Plpp3,Prnp,Serpina3n,Serpinf1,Serping1,Serpinh1,Sfn,Sfrp1,Sfrp2,Slpi,Spink4,Spint2,Timp1,Timp2,Timp3,Wfdc2	12.98	4.4e-11	4.85956e-09
GO:0009605	response to external stimulus	biological_process	2227	65	Anxa1,Apoe,Aqp1,Atp1a1,Axl,B2m,Bst2,C2,C3,Cav1,Ccl11,Ccl2,Ccl7,Cd34,Cd44,Cd81,Cebpb,Cfh,Clu,Col1a1,Col3a1,Ctsl,Cxcl1,Cxcl12,Cxcl2,Dcn,Dmbt1,Flrt3,Fstl1,Gas1,Gclc,Gsn,Hbegf,Hspb1,Htra1,Ifi27l2a,Ifitm1,Ifitm3,Klf4,Krt8,Metrnl,Mmp7,Nbl1,Nenf,Pdpn,Penk,Pglyrp1,Postn,Ptgis,Ptx3,Rarres2,Rbp1,Reg1,Rnase4,Saa3,Serpinf1,Serping1,Sfrp1,Sfrp2,Slpi,Sparc,Spp1,Tff2,Tnfaip6,Tspan8	28.49	6.2e-11	6.66249e-09
GO:0051239	regulation of multicellular organismal process	biological_process	2740	74	Adamts1,Anxa1,Apoe,Aqp1,Atp1a1,Atp1b1,Axl,B2m,Bst2,C3,Cald1,Cav1,Ccl11,Ccl2,Cd34,Cd44,Cdh1,Cebpb,Clu,Col14a1,Col1a1,Col3a1,Cxcl12,Cygb,Dcn,Dmbt1,Ecm1,Efemp1,Fam213a,Fbln1,Fbn1,Flrt3,Fn1,Gpc3,Hbegf,Heg1,Hspb1,Id3,Ifitm1,Igf1,Igfbp5,Klf2,Klf4,Lgals1,Lpl,Lum,Metrnl,Mfap4,Mgp,Nbl1,Nupr1,Pdpn,Penk,Pglyrp1,Pi16,Plpp3,Prnp,Prom1,Ptgis,Rab25,Rbp1,Rspo1,Serpinf1,Serping1,Sfn,Sfrp1,Sfrp2,Sparc,Spp1,Tff2,Ti…	35.05	6.7e-11	7.01032e-09
GO:0043086	negative regulation of catalytic activity	biological_process	790	35	Ambp,Anxa1,Apoe,Aqp1,Bgn,Bst2,C3,C4b,Cav1,Cd44,Chchd10,Dcn,Dpep1,Ecm1,Flrt3,Gpc3,Hspa1b,Hspb1,Klf4,Pi16,Prnp,Serpina3n,Serpinf1,Serping1,Serpinh1,Sfn,Sfrp1,Sfrp2,Slpi,Spink4,Spint2,Timp1,Timp2,Timp3,Wfdc2	10.11	1.2e-10	1.1928e-08
GO:0044767	single-organism developmental process	biological_process	5767	120	Adamts1,Adamts2,Anxa1,Apoe,Aqp1,Axl,B2m,C3,Cav1,Cbr1,Ccl11,Ccl2,Ccl7,Cd248,Cd34,Cd44,Cdh1,Cebpb,Cldn3,Clec3b,Clu,Col14a1,Col1a1,Col1a2,Col3a1,Col4a1,Col5a1,Col5a2,Col6a1,Cox17,Crip2,Csrp2,Ctsl,Cxcl12,Dcn,Dmbt1,Dmkn,Ebf1,Ecm1,Efemp1,Elf3,Eln,Epcam,Fam213a,Fbln1,Fbn1,Flrt3,Fn1,Gas1,Gclc,Gpc3,Gpm6a,Gsn,Gsta3,Hbegf,Heg1,Hspb1,Htra1,Id3,Ifi27l2a,Ifitm1,Igf1,Igfbp5,Igfbp7,Il11ra1,Itm2a,Itm2b,Klf2,Klf4,…	73.77	1.2e-10	1.1928e-08
GO:0044092	negative regulation of molecular function	biological_process	1054	41	Ambp,Anxa1,Apoe,Aqp1,B2m,Bgn,Bst2,C3,C4b,Cav1,Cd44,Chchd10,Ckmt1,Dcn,Dpep1,Ecm1,Flrt3,Gem,Gpc3,Gsto1,Hspa1b,Hspb1,Id3,Klf4,Pi16,Prnp,Ptgis,Serpina3n,Serpinf1,Serping1,Serpinh1,Sfn,Sfrp1,Sfrp2,Slpi,Spink4,Spint2,Timp1,Timp2,Timp3,Wfdc2	13.48	1.4e-10	1.35766e-08
GO:0048856	anatomical structure development	biological_process	5166	111	Adamts1,Adamts2,Anxa1,Apoe,Aqp1,Axl,B2m,C3,Cav1,Cbr1,Ccl11,Ccl2,Ccl7,Cd248,Cd34,Cd44,Cdh1,Cebpb,Cldn3,Clec3b,Clu,Col14a1,Col1a1,Col1a2,Col3a1,Col4a1,Col5a1,Col5a2,Col6a1,Cox17,Crip2,Ctsl,Cxcl12,Dcn,Dmbt1,Ecm1,Efemp1,Elf3,Eln,Epcam,Fam213a,Fbln1,Fbn1,Flrt3,Fn1,Gas1,Gpc3,Gpm6a,Gsn,Gsta3,Hbegf,Heg1,Hspb1,Htra1,Id3,Ifitm1,Igf1,Igfbp5,Igfbp7,Il11ra1,Itm2a,Itm2b,Klf2,Klf4,Klf5,Krt8,Lgals1,Lrp1,Lum,Ly6d…	66.08	1.8e-10	1.66437e-08
GO:0048513	organ development	biological_process	3339	83	Adamts1,Adamts2,Anxa1,Aqp1,Axl,B2m,Cav1,Ccl11,Ccl2,Cd248,Cd34,Cd44,Cdh1,Cebpb,Clec3b,Col14a1,Col1a1,Col1a2,Col3a1,Col4a1,Col5a1,Col5a2,Cox17,Crip2,Ctsl,Cxcl12,Dcn,Ecm1,Efemp1,Elf3,Eln,Epcam,Fam213a,Fbn1,Flrt3,Gas1,Gpc3,Gpm6a,Gsta3,Heg1,Htra1,Id3,Igf1,Igfbp5,Igfbp7,Il11ra1,Itm2a,Klf2,Klf4,Klf5,Krt8,Lgals1,Lrp1,Lum,Ly6d,Mfap2,Mfap5,Mgp,Mmp2,Msln,Nid1,Nnmt,Nupr1,Onecut2,Pdpn,Pglyrp1,Pi16,Prom1,Ptgis…	42.71	1.8e-10	1.66437e-08
GO:0032502	developmental process	biological_process	5812	120	Adamts1,Adamts2,Anxa1,Apoe,Aqp1,Axl,B2m,C3,Cav1,Cbr1,Ccl11,Ccl2,Ccl7,Cd248,Cd34,Cd44,Cdh1,Cebpb,Cldn3,Clec3b,Clu,Col14a1,Col1a1,Col1a2,Col3a1,Col4a1,Col5a1,Col5a2,Col6a1,Cox17,Crip2,Csrp2,Ctsl,Cxcl12,Dcn,Dmbt1,Dmkn,Ebf1,Ecm1,Efemp1,Elf3,Eln,Epcam,Fam213a,Fbln1,Fbn1,Flrt3,Fn1,Gas1,Gclc,Gpc3,Gpm6a,Gsn,Gsta3,Hbegf,Heg1,Hspb1,Htra1,Id3,Ifi27l2a,Ifitm1,Igf1,Igfbp5,Igfbp7,Il11ra1,Itm2a,Itm2b,Klf2,Klf4,…	74.34	2.2e-10	1.94382e-08
GO:0032963	collagen metabolic process	biological_process	76	12	Adamts2,Ccl2,Col1a1,Col5a1,Ctsk,Cygb,Mfap4,Mmp2,Mmp7,Serpinh1,Tnxb,Vim	0.97	2.2e-10	1.94382e-08
GO:0044259	multicellular organismal macromolecule metabolic process	biological_process	77	12	Adamts2,Ccl2,Col1a1,Col5a1,Ctsk,Cygb,Mfap4,Mmp2,Mmp7,Serpinh1,Tnxb,Vim	0.98	2.5e-10	2.16087e-08
GO:0048731	system development	biological_process	4389	99	Adamts1,Adamts2,Anxa1,Apoe,Aqp1,Axl,B2m,C3,Cav1,Ccl11,Ccl2,Cd248,Cd34,Cd44,Cdh1,Cebpb,Clec3b,Clu,Col14a1,Col1a1,Col1a2,Col3a1,Col4a1,Col5a1,Col5a2,Cox17,Crip2,Ctsl,Cxcl12,Dcn,Ecm1,Efemp1,Elf3,Eln,Epcam,Fam213a,Fbn1,Flrt3,Fn1,Gas1,Gpc3,Gpm6a,Gsn,Gsta3,Hbegf,Heg1,Hspb1,Htra1,Id3,Igf1,Igfbp5,Igfbp7,Il11ra1,Itm2a,Itm2b,Klf2,Klf4,Klf5,Krt8,Lgals1,Lrp1,Lum,Ly6d,Mfap2,Mfap5,Mgp,Mmp2,Msln,Mxra8,Nbl1,Nid1…	56.14	2.8e-10	2.35314e-08
GO:0071229	cellular response to acid chemical	biological_process	162	16	Aqp1,Ccl2,Cdh1,Cebpb,Col1a1,Col1a2,Col3a1,Col4a1,Col5a2,Col6a1,Gclc,Id3,Klf4,Mmp2,Serpinf1,Sfrp1	2.07	2.9e-10	2.35314e-08
GO:0052548	regulation of endopeptidase activity	biological_process	396	24	Ambp,Aqp1,Bst2,C3,C4b,Cd44,Cdh1,Dpep1,Gsn,Hspa1b,Klf4,Serpina3n,Serpinf1,Serping1,Serpinh1,Sfn,Sfrp2,Slpi,Spink4,Spint2,Timp1,Timp2,Timp3,Wfdc2	5.07	2.9e-10	2.35314e-08
GO:0006508	proteolysis	biological_process	1667	53	Adamts1,Adamts2,Aebp1,Ambp,Apoe,Aqp1,Bst2,C1ra,C2,C3,C4b,Cav1,Cd44,Cdh1,Cfh,Clec3b,Clu,Cpxm1,Ctrb1,Ctse,Ctsk,Ctsl,Dpep1,Ecm1,Fbln1,Fn1,Gas1,Gclc,Gpc3,Gsn,Hspa1b,Htra1,Htra3,Klf4,Ltbp4,Mmp2,Mmp7,Pcolce,Pi16,Serpina3n,Serpinf1,Serping1,Serpinh1,Sfn,Sfrp1,Sfrp2,Slpi,Spink4,Spint2,Timp1,Timp2,Timp3,Wfdc2	21.32	3.1e-10	2.46512e-08
GO:0072358	cardiovascular system development	biological_process	996	39	Adamts1,Apoe,Aqp1,C3,Cav1,Ccl11,Ccl2,Cd34,Col14a1,Col1a1,Col1a2,Col3a1,Col4a1,Col5a1,Cox17,Cxcl12,Dcn,Ecm1,Fbn1,Flrt3,Fn1,Gpc3,Hbegf,Heg1,Hspb1,Id3,Igf1,Klf4,Klf5,Lrp1,Mmp2,Pdpn,Pi16,Plpp3,Ptgis,Rhoj,Serpinf1,Sfrp2,Sparc	12.74	3.5e-10	2.67615e-08
GO:0072359	circulatory system development	biological_process	996	39	Adamts1,Apoe,Aqp1,C3,Cav1,Ccl11,Ccl2,Cd34,Col14a1,Col1a1,Col1a2,Col3a1,Col4a1,Col5a1,Cox17,Cxcl12,Dcn,Ecm1,Fbn1,Flrt3,Fn1,Gpc3,Hbegf,Heg1,Hspb1,Id3,Igf1,Klf4,Klf5,Lrp1,Mmp2,Pdpn,Pi16,Plpp3,Ptgis,Rhoj,Serpinf1,Sfrp2,Sparc	12.74	3.5e-10	2.67615e-08
GO:0001568	blood vessel development	biological_process	621	30	Adamts1,Apoe,Aqp1,C3,Cav1,Ccl11,Ccl2,Cd34,Col1a1,Col1a2,Col3a1,Col4a1,Col5a1,Cxcl12,Dcn,Ecm1,Fn1,Gpc3,Hbegf,Heg1,Hspb1,Klf4,Klf5,Lrp1,Mmp2,Plpp3,Ptgis,Serpinf1,Sfrp2,Sparc	7.94	3.9e-10	2.92574e-08
GO:0007275	multicellular organismal development	biological_process	4904	106	Adamts1,Adamts2,Anxa1,Apoe,Aqp1,Axl,B2m,C3,Cav1,Ccl11,Ccl2,Cd248,Cd34,Cd44,Cdh1,Cebpb,Clec3b,Clu,Col14a1,Col1a1,Col1a2,Col3a1,Col4a1,Col5a1,Col5a2,Col6a1,Cox17,Crip2,Csrp2,Ctsl,Cxcl12,Dcn,Dmbt1,Ebf1,Ecm1,Efemp1,Elf3,Eln,Epcam,Fam213a,Fbln1,Fbn1,Flrt3,Fn1,Gas1,Gpc3,Gpm6a,Gsn,Gsta3,Hbegf,Heg1,Hspb1,Htra1,Id3,Ifitm1,Igf1,Igfbp5,Igfbp7,Il11ra1,Itm2a,Itm2b,Klf2,Klf4,Klf5,Krt8,Lgals1,Lrp1,Lum,Ly6d,Mfap…	62.73	5.1e-10	3.75511e-08
GO:0071495	cellular response to endogenous stimulus	biological_process	1010	39	Anxa1,Aqp1,Atp1a1,Cav1,Ccl2,Cd44,Cd81,Cdh1,Cebpb,Col1a1,Col1a2,Col3a1,Col4a1,Col5a2,Col6a1,Fbn1,Flrt3,Gclc,Gpc3,Has1,Htra1,Htra3,Igfbp5,Klf2,Klf4,Klf5,Lpl,Ltbp4,Mmp2,Nbl1,Onecut2,Penk,Postn,Rarres2,Serpinf1,Sfrp1,Sfrp2,Spint2,Spp1	12.92	5.2e-10	3.75913e-08
GO:0042127	regulation of cell proliferation	biological_process	1492	49	Anxa1,Apoe,Aqp1,Cav1,Ccl11,Ccl2,Cd248,Cd44,Cd81,Cdh1,Cebpb,Cldn7,Cox17,Crip2,Ctsl,Cxcl2,Dpt,Ecm1,Epcam,Fbln1,Fn1,Fth1,Gas1,Gpc3,Hbegf,Htra1,Ifitm1,Ifitm3,Igf1,Igfbp5,Il11ra1,Klf4,Klf5,Mmp7,Nupr1,Pdpn,Prnp,Rab25,Reg1,Rspo1,Serpinf1,Sfn,Sfrp1,Sfrp2,Sparc,Spint2,Tff2,Timp1,Timp2	19.08	5.8e-10	4.04575e-08
GO:0048583	regulation of response to stimulus	biological_process	3415	83	Anxa1,Apoe,Axl,B2m,Bgn,Bst2,C1ra,C2,C3,C4b,Cav1,Ccl11,Ccl2,Ccl7,Cd200,Cd34,Cd44,Cd81,Cdh1,Cfh,Clu,Col14a1,Col1a1,Col3a1,Cxcl1,Cxcl12,Cxcl2,Dcn,Ecm1,Efemp1,Fbln1,Fbln5,Fbn1,Fcgrt,Flrt3,Fn1,Gas1,Gclc,Gpc3,Gsn,Hbegf,Hspb1,Htra1,Htra3,Igf1,Igfbp4,Igfbp5,Igfbp6,Klf4,Lgals1,Lrp1,Metrnl,Mmp2,Nbl1,Nenf,Ogn,Onecut2,Pdpn,Penk,Pglyrp1,Pi16,Pigr,Plpp3,Postn,Prnp,Ptgis,Rarres2,Reg1,Rspo1,Serpinf1,Serping1,Sfr…	43.68	5.8e-10	4.04575e-08
GO:2000146	negative regulation of cell motility	biological_process	225	18	Apoe,Bst2,Col3a1,Cygb,Dcn,Dpep1,Fbln1,Has1,Ifitm1,Igfbp5,Klf4,Lrp1,Nbl1,Serpinf1,Sfrp1,Sfrp2,Spint2,Timp1	2.88	7e-10	4.79862e-08
GO:1901700	response to oxygen-containing compound	biological_process	1353	46	Anxa1,Aqp1,Axl,Cav1,Ccl2,Ccl7,Cdh1,Cebpb,Cldn3,Cldn7,Col1a1,Col1a2,Col3a1,Col4a1,Col5a2,Col6a1,Col6a2,Ctsl,Cxcl1,Cxcl2,Dcn,Dpep1,Fbln5,Gclc,Gpx3,Gsn,Id3,Igf1,Igfbp5,Klf2,Klf4,Klf5,Krt8,Lgals1,Mmp2,Penk,Postn,Rarres2,Serpina3n,Serpinf1,Sfrp1,Slpi,Sod3,Sparc,Spp1,Timp1	17.31	7.3e-10	4.91946e-08
GO:0009719	response to endogenous stimulus	biological_process	1421	47	Anxa1,Aqp1,Atp1a1,Cav1,Ccl2,Cd44,Cd81,Cdh1,Cebpb,Col1a1,Col1a2,Col3a1,Col4a1,Col5a2,Col6a1,Ctsl,Cxcl2,Fbn1,Flrt3,Gclc,Gpc3,Gsn,Has1,Htra1,Htra3,Igfbp5,Klf2,Klf4,Klf5,Lpl,Ltbp4,Mmp2,Nbl1,Nnmt,Onecut2,Penk,Postn,Rarres2,Serpina3n,Serpinf1,Sfrp1,Sfrp2,Sparc,Spint2,Spp1,Timp1,Timp2	18.18	1.1e-09	7.16984e-08
GO:0048523	negative regulation of cellular process	biological_process	4230	95	Aebp1,Ambp,Anxa1,Apoe,Aqp1,Atp1a1,Axl,B2m,Bgn,Bst2,C3,C4b,Cav1,Cd200,Cd34,Cd44,Cdh1,Cebpb,Ckmt1,Cldn7,Clu,Col1a1,Col3a1,Ctsl,Cxcl12,Cygb,Dcn,Dpep1,Dpt,Ecm1,Efemp1,Elf3,Epcam,Fbln1,Fbn1,Flrt3,Fn1,Fth1,Fxyd1,Gas1,Gclc,Gem,Gpc3,Gsn,Gsto1,Has1,Hbegf,Hspa1b,Hspb1,Htra1,Htra3,Id3,Ifitm1,Ifitm3,Igf1,Igfbp5,Itm2a,Itm2b,Klf4,Klf5,Krt18,Lgals1,Lrp1,Nbl1,Nupr1,Onecut2,Pdpn,Pglyrp1,Pi16,Plpp3,Pmp22,Postn,Prn…	54.11	1.1e-09	7.16984e-08
GO:0051271	negative regulation of cellular component movement	biological_process	237	18	Apoe,Bst2,Col3a1,Cygb,Dcn,Dpep1,Fbln1,Has1,Ifitm1,Igfbp5,Klf4,Lrp1,Nbl1,Serpinf1,Sfrp1,Sfrp2,Spint2,Timp1	3.03	1.6e-09	1.02606e-07
GO:0065009	regulation of molecular function	biological_process	2996	75	Ambp,Anxa1,Apoe,Aqp1,Atp1b1,B2m,Bgn,Bst2,C3,C4b,Cav1,Ccl11,Ccl2,Ccl7,Cd44,Cd81,Cdh1,Chchd10,Ckmt1,Clu,Cox17,Cxcl1,Cxcl12,Cxcl2,Dcn,Dpep1,Ecm1,Efemp1,Fbln1,Fbn1,Flrt3,Fn1,Fxyd1,Fxyd3,Fxyd6,Gem,Gpc3,Gsn,Gsto1,Hbegf,Hspa1b,Hspb1,Id3,Igf1,Klf4,Lrp1,Metrnl,Nbl1,Nenf,Ogn,Pcolce,Penk,Pglyrp1,Pi16,Plpp3,Prnp,Ptgis,Reg1,Serpina3n,Serpinf1,Serping1,Serpinh1,Sfn,Sfrp1,Sfrp2,Slpi,Spink4,Spint2,Spp1,Timp1,Tim…	38.32	1.7e-09	1.07289e-07
GO:1901701	cellular response to oxygen-containing compound	biological_process	844	34	Anxa1,Aqp1,Axl,Cav1,Ccl2,Ccl7,Cdh1,Cebpb,Col1a1,Col1a2,Col3a1,Col4a1,Col5a2,Col6a1,Cxcl2,Dpep1,Fbln5,Gclc,Gpx3,Id3,Igf1,Igfbp5,Klf2,Klf4,Klf5,Lgals1,Mmp2,Penk,Postn,Rarres2,Serpinf1,Sfrp1,Sod3,Spp1	10.8	2.7e-09	1.67738e-07
GO:0071230	cellular response to amino acid stimulus	biological_process	58	10	Cdh1,Cebpb,Col1a1,Col1a2,Col3a1,Col4a1,Col5a2,Col6a1,Gclc,Mmp2	0.74	2.9e-09	1.77391e-07
GO:0008283	cell proliferation	biological_process	1836	54	Anxa1,Apoe,Aqp1,Cav1,Ccl11,Ccl2,Cd248,Cd34,Cd44,Cd81,Cdh1,Cebpb,Cldn7,Cox17,Crip2,Ctsl,Cxcl12,Cxcl2,Dmbt1,Dpt,Ecm1,Epcam,Fbln1,Fn1,Fth1,Gas1,Gpc3,Hbegf,Htra1,Ifitm1,Ifitm3,Igf1,Igfbp4,Igfbp5,Il11ra1,Klf4,Klf5,Mmp7,Nupr1,Pdpn,Penk,Prnp,Rab25,Reg1,Rspo1,Serpinf1,Sfn,Sfrp1,Sfrp2,Sparc,Spint2,Tff2,Timp1,Timp2	23.48	3.3e-09	1.988e-07
GO:0044236	multicellular organismal metabolic process	biological_process	96	12	Adamts2,Ccl2,Col1a1,Col5a1,Ctsk,Cygb,Mfap4,Mmp2,Mmp7,Serpinh1,Tnxb,Vim	1.23	3.5e-09	2.07701e-07
GO:0002376	immune system process	biological_process	2304	62	Anxa1,Axl,B2m,Bst2,C1ra,C2,C3,C4b,Cav1,Ccl11,Ccl2,Ccl7,Cd200,Cd248,Cd34,Cd44,Cd81,Cebpb,Cfh,Clu,Col3a1,Crip2,Ctse,Cxcl1,Cxcl12,Cxcl2,Ecm1,Fam213a,Fbn1,Fcgrt,Fth1,Gpc3,Gsn,Htra1,Ifitm1,Ifitm3,Igf1,Il11ra1,Itm2a,Klf2,Klf4,Lgals1,Ly6d,Mfap2,Mfap5,Mmp2,Mmp7,Nbl1,Pdpn,Pglyrp1,Pigr,Prnp,Ptx3,Rarres2,Rbp1,Serping1,Sfrp1,Sfrp2,Slpi,Spp1,Tff2,Vim	29.47	5.2e-09	3.04047e-07
GO:0001101	response to acid chemical	biological_process	288	19	Aqp1,Ccl2,Cdh1,Cebpb,Col1a1,Col1a2,Col3a1,Col4a1,Col5a2,Col6a1,Gclc,Gsn,Id3,Klf4,Krt8,Mmp2,Serpinf1,Sfrp1,Sparc	3.68	5.8e-09	3.34214e-07
GO:0043200	response to amino acid	biological_process	101	12	Ccl2,Cdh1,Cebpb,Col1a1,Col1a2,Col3a1,Col4a1,Col5a2,Col6a1,Gclc,Gsn,Mmp2	1.29	6.3e-09	3.5784e-07
GO:0051246	regulation of protein metabolic process	biological_process	2506	65	Ambp,Apoe,Aqp1,Bgn,Bst2,C3,C4b,Cav1,Ccl11,Ccl2,Ccl7,Cd44,Cd81,Cdh1,Cebpb,Cfh,Clec3b,Clu,Dcn,Dpep1,Ecm1,Fbln1,Flrt3,Fn1,Fxyd1,Gas1,Gclc,Gpc3,Gsn,Hbegf,Hspa1b,Hspb1,Igf1,Igfbp4,Igfbp5,Itm2a,Itm2b,Klf2,Klf4,Ltbp4,Nenf,Nupr1,Pcolce,Pi16,Plpp3,Prnp,Rarres2,Rspo1,Serpina3n,Serpinf1,Serping1,Serpinh1,Sfn,Sfrp1,Sfrp2,Slpi,Spink4,Spint2,Tff2,Timp1,Timp2,Timp3,Tnxb,Vim,Wfdc2	32.05	8.4e-09	4.704e-07
GO:0051128	regulation of cellular component organization	biological_process	2113	58	Anxa1,Apoe,Aqp1,Axl,B2m,Bst2,C2,C3,Cav1,Ccl11,Ccl2,Ccl7,Cd44,Cd81,Cldn7,Clu,Col14a1,Col1a1,Col5a1,Ctsl,Cxcl12,Dcn,Eln,Fbln1,Fbln5,Flrt3,Fn1,Gas1,Gpc3,Gpm6a,Gsn,Hbegf,Hspa1b,Htra1,Htra3,Igf1,Igfbp4,Igfbp5,Igfbp6,Igfbp7,Klf4,Klf5,Lgals1,Lrp1,Myl12a,Pdpn,Pi16,Postn,Prnp,Ptx3,Rhoj,Rspo1,Serpinf1,Sfn,Sfrp1,Sfrp2,Sparc,Vim	27.03	9.5e-09	5.24611e-07
GO:0006954	inflammatory response	biological_process	591	27	Anxa1,Apoe,Axl,C3,C4b,Ccl11,Ccl2,Ccl7,Cd44,Cfh,Cxcl1,Cxcl2,Ecm1,Elf3,Fn1,Igfbp4,Metrnl,Nupr1,Pglyrp1,Ptgis,Rarres2,Saa3,Serpina3n,Serpinf1,Serping1,Tff2,Tnfaip6	7.56	1e-08	5.44658e-07
GO:0030336	negative regulation of cell migration	biological_process	210	16	Apoe,Bst2,Col3a1,Cygb,Dcn,Dpep1,Has1,Ifitm1,Igfbp5,Klf4,Lrp1,Nbl1,Serpinf1,Sfrp1,Sfrp2,Timp1	2.69	1.3e-08	6.98486e-07
GO:0008285	negative regulation of cell proliferation	biological_process	602	27	Apoe,Cav1,Cd44,Cdh1,Cebpb,Ctsl,Dpt,Fbln1,Fth1,Gas1,Gpc3,Ifitm1,Ifitm3,Igf1,Igfbp5,Klf4,Nupr1,Pdpn,Prnp,Reg1,Serpinf1,Sfn,Sfrp1,Sfrp2,Sparc,Spint2,Timp2	7.7	1.5e-08	7.952e-07
GO:0048514	blood vessel morphogenesis	biological_process	524	25	Adamts1,Apoe,Aqp1,C3,Cav1,Ccl11,Ccl2,Cd34,Col3a1,Col4a1,Cxcl12,Dcn,Ecm1,Fn1,Hbegf,Heg1,Hspb1,Klf4,Klf5,Lrp1,Mmp2,Ptgis,Serpinf1,Sfrp2,Sparc	6.7	1.6e-08	8.26182e-07
GO:0006952	defense response	biological_process	1442	45	Anxa1,Apoe,Axl,B2m,Bst2,C1ra,C2,C3,C4b,Cav1,Ccl11,Ccl2,Ccl7,Cd44,Cebpb,Cfh,Cxcl1,Cxcl12,Cxcl2,Dmbt1,Ecm1,Elf3,Fn1,Gsn,Htra1,Ifitm1,Ifitm3,Igfbp4,Metrnl,Mmp2,Mmp7,Nupr1,Penk,Pglyrp1,Ptgis,Ptx3,Rarres2,Saa3,Serpina3n,Serpinf1,Serping1,Slpi,Tff2,Tnfaip6,Vim	18.44	1.6e-08	8.26182e-07
GO:0070848	response to growth factor	biological_process	567	26	Cav1,Ccl2,Cd44,Col1a1,Col1a2,Col3a1,Dcn,Fbn1,Flrt3,Gclc,Gpc3,Has1,Hspb1,Htra1,Htra3,Klf4,Ltbp4,Lum,Nbl1,Onecut2,Penk,Postn,Sfrp1,Sfrp2,Sparc,Spint2	7.25	1.8e-08	9.17538e-07
GO:0071345	cellular response to cytokine stimulus	biological_process	613	27	Axl,Bgn,Cav1,Ccl11,Ccl2,Ccl7,Cd44,Cebpb,Col1a1,Cxcl1,Cxcl12,Cxcl2,Dcn,Ecm1,Flrt3,Gsn,Ifitm3,Il11ra1,Klf2,Krt18,Krt8,Postn,Ptgis,Saa3,Sfrp1,Tff2,Vim	7.84	2.2e-08	1.10724e-06
GO:0035821	modification of morphology or physiology of other organism	biological_process	163	14	Aqp1,Axl,Bst2,Cav1,Ccl2,Cd81,Cxcl1,Gsn,Ifitm1,Ifitm3,Lgals1,Pglyrp1,Ptx3,Slpi	2.08	2.3e-08	1.1431e-06
GO:0016049	cell growth	biological_process	391	21	Apoe,Bst2,Cd81,Col14a1,Emp3,Fbln5,Fn1,Gas1,Hbegf,Htra1,Htra3,Igf1,Igfbp4,Igfbp5,Igfbp6,Igfbp7,Nupr1,Pi16,Sfn,Sfrp1,Sfrp2	5	3.3e-08	1.60933e-06
GO:0040017	positive regulation of locomotion	biological_process	428	22	Aqp1,Ccl11,Ccl2,Ccl7,Cldn7,Col1a1,Cxcl1,Cxcl12,Cxcl2,Epcam,Hbegf,Hspb1,Igf1,Lgals1,Onecut2,Pdpn,Plpp3,Postn,Rab25,Rarres2,Sparc,Tnfaip6	5.47	3.4e-08	1.60933e-06
GO:0051336	regulation of hydrolase activity	biological_process	1076	37	Ambp,Anxa1,Aqp1,Atp1b1,Bst2,C3,C4b,Cav1,Ccl11,Ccl2,Ccl7,Cd44,Cdh1,Dpep1,Ecm1,Fbln1,Fn1,Gpc3,Gsn,Hspa1b,Klf4,Lrp1,Pcolce,Pi16,Serpina3n,Serpinf1,Serping1,Serpinh1,Sfn,Sfrp2,Slpi,Spink4,Spint2,Timp1,Timp2,Timp3,Wfdc2	13.76	3.4e-08	1.60933e-06
GO:0050673	epithelial cell proliferation	biological_process	356	20	Apoe,Cav1,Ccl11,Ccl2,Cd34,Cdh1,Cebpb,Ctsl,Ecm1,Gas1,Gpc3,Htra1,Igf1,Igfbp4,Igfbp5,Serpinf1,Sfn,Sfrp1,Sfrp2,Sparc	4.55	3.4e-08	1.60933e-06
GO:0071363	cellular response to growth factor stimulus	biological_process	545	25	Cav1,Ccl2,Cd44,Col1a1,Col1a2,Col3a1,Dcn,Fbn1,Flrt3,Gclc,Gpc3,Has1,Hspb1,Htra1,Htra3,Klf4,Ltbp4,Nbl1,Onecut2,Penk,Postn,Sfrp1,Sfrp2,Sparc,Spint2	6.97	3.5e-08	1.63718e-06
GO:0016043	cellular component organization	biological_process	5550	110	Adamts2,Anxa1,Apoe,Aqp1,Atp1b1,Axl,B2m,Bst2,C2,C3,Cav1,Ccdc80,Ccl11,Ccl2,Ccl7,Cd34,Cd44,Cd81,Cdh1,Chchd10,Cldn3,Cldn7,Clu,Col14a1,Col1a1,Col1a2,Col3a1,Col4a1,Col5a1,Col5a2,Col6a1,Col6a2,Cox17,Ctsl,Cxcl12,Dcn,Dpt,Elf3,Eln,Emp3,Fbln1,Fbln2,Fbln5,Flrt3,Fn1,Gas1,Gclc,Gem,Gpc3,Gpm6a,Gpx3,Gsn,Has1,Hbegf,Heg1,Hspa1b,Htra1,Htra3,Igf1,Igfbp4,Igfbp5,Igfbp6,Igfbp7,Klf2,Klf4,Klf5,Krt18,Krt8,Lgals1,Lpl,Lrp1,L…	70.99	3.7e-08	1.7106e-06
GO:0050793	regulation of developmental process	biological_process	2312	60	Adamts1,Anxa1,Apoe,Aqp1,Axl,B2m,C3,Cav1,Ccl11,Ccl2,Ccl7,Cd34,Cd44,Cdh1,Cebpb,Col14a1,Col1a1,Col3a1,Cxcl12,Dcn,Dmbt1,Ecm1,Efemp1,Fam213a,Fbln1,Fbn1,Flrt3,Fn1,Gpc3,Hspb1,Id3,Ifitm1,Igf1,Igfbp5,Klf4,Klf5,Lgals1,Lpl,Metrnl,Mgp,Myl12a,Nbl1,Nupr1,Pdpn,Pglyrp1,Pi16,Postn,Prom1,Ptgis,Rarres2,Rbp1,Rhoj,Serpinf1,Sfn,Sfrp1,Sfrp2,Sparc,Timp1,Timp2,Vim	29.57	3.9e-08	1.78234e-06
GO:0001558	regulation of cell growth	biological_process	326	19	Apoe,Bst2,Cd81,Col14a1,Fbln5,Fn1,Gas1,Hbegf,Htra1,Htra3,Igf1,Igfbp4,Igfbp5,Igfbp6,Igfbp7,Pi16,Sfn,Sfrp1,Sfrp2	4.17	4.3e-08	1.94282e-06
GO:0042221	response to chemical	biological_process	4598	96	Anxa1,Aqp1,Atp1a1,Axl,B2m,Bgn,Bst2,C2,Cav1,Ccl11,Ccl2,Ccl7,Cd34,Cd44,Cd81,Cdh1,Cebpb,Cldn3,Cldn7,Clu,Col1a1,Col1a2,Col3a1,Col4a1,Col5a2,Col6a1,Col6a2,Crip1,Ctsl,Cxcl1,Cxcl12,Cxcl2,Dcn,Dpep1,Ecm1,Fbln5,Fbn1,Flrt3,Fmo2,Gas1,Gclc,Gpc3,Gpx3,Gsn,Gsto1,Has1,Hbegf,Hspb1,Htra1,Htra3,Id3,Ifitm1,Ifitm3,Igf1,Igfbp5,Il11ra1,Inmt,Klf2,Klf4,Klf5,Krt18,Krt8,Lgals1,Lpl,Ltbp4,Lum,Ly6d,Mmp2,Mmp7,Nbl1,Nenf,Nnmt,Nup…	58.81	4.6e-08	2.05501e-06
GO:2000147	positive regulation of cell motility	biological_process	408	21	Aqp1,Ccl11,Ccl2,Ccl7,Cldn7,Col1a1,Cxcl1,Cxcl12,Cxcl2,Epcam,Hbegf,Hspb1,Igf1,Onecut2,Pdpn,Plpp3,Postn,Rab25,Rarres2,Sparc,Tnfaip6	5.22	6.9e-08	3.04827e-06
GO:2000026	regulation of multicellular organismal development	biological_process	1730	49	Adamts1,Anxa1,Apoe,Aqp1,Axl,B2m,C3,Cav1,Ccl11,Ccl2,Cd34,Cd44,Cdh1,Cebpb,Col14a1,Col1a1,Col3a1,Cxcl12,Dcn,Dmbt1,Ecm1,Efemp1,Fam213a,Fbn1,Flrt3,Fn1,Gpc3,Hspb1,Id3,Igf1,Klf4,Lgals1,Mgp,Nbl1,Nupr1,Pdpn,Pglyrp1,Pi16,Prom1,Ptgis,Rbp1,Serpinf1,Sfn,Sfrp1,Sfrp2,Sparc,Timp1,Timp2,Vim	22.13	7.1e-08	3.10215e-06
GO:0032101	regulation of response to external stimulus	biological_process	697	28	Anxa1,Apoe,C3,Cav1,Ccl2,Ccl7,Cd34,Cd44,Cfh,Cxcl1,Cxcl12,Cxcl2,Dcn,Hspb1,Htra1,Klf4,Metrnl,Nbl1,Nenf,Pdpn,Pglyrp1,Ptgis,Rarres2,Serpinf1,Serping1,Tff2,Tnfaip6,Tspan8	8.92	8.3e-08	3.58704e-06
GO:0051272	positive regulation of cellular component movement	biological_process	413	21	Aqp1,Ccl11,Ccl2,Ccl7,Cldn7,Col1a1,Cxcl1,Cxcl12,Cxcl2,Epcam,Hbegf,Hspb1,Igf1,Onecut2,Pdpn,Plpp3,Postn,Rab25,Rarres2,Sparc,Tnfaip6	5.28	8.4e-08	3.59123e-06
GO:0048869	cellular developmental process	biological_process	4122	88	Anxa1,Apoe,Axl,B2m,Cav1,Cbr1,Ccl11,Ccl2,Ccl7,Cd34,Cd44,Cdh1,Cebpb,Cldn3,Clu,Col14a1,Col1a1,Col3a1,Col4a1,Col6a1,Csrp2,Ctsl,Cxcl12,Dmbt1,Dmkn,Efemp1,Elf3,Epcam,Fam213a,Fbln1,Fbn1,Flrt3,Fn1,Gas1,Gpc3,Gpm6a,Gsn,Heg1,Htra1,Id3,Ifitm1,Igf1,Igfbp5,Il11ra1,Itm2a,Klf2,Klf4,Klf5,Krt8,Lgals1,Lpl,Lum,Ly6d,Metrnl,Mfap2,Mgp,Mmp2,Mxra8,Myl12a,Nbl1,Nupr1,Ogn,Onecut2,Pdpn,Penk,Pglyrp1,Pi16,Plpp3,Pmp22,Postn,Prel…	52.73	9.2e-08	3.8914e-06
GO:0051241	negative regulation of multicellular organismal process	biological_process	1071	36	Adamts1,Anxa1,Apoe,Atp1a1,Axl,B2m,Bst2,Ccl2,Cd34,Cd44,Col3a1,Cygb,Dcn,Ecm1,Efemp1,Fbln1,Fbn1,Fn1,Id3,Igf1,Igfbp5,Klf2,Klf4,Lgals1,Pglyrp1,Pi16,Prnp,Serpinf1,Serping1,Sfrp1,Sfrp2,Sparc,Tff2,Timp1,Tspan8,Vim	13.7	9.4e-08	3.93415e-06
GO:0030855	epithelial cell differentiation	biological_process	619	26	Anxa1,Cav1,Cbr1,Cd34,Cdh1,Cebpb,Cldn3,Col4a1,Ctsl,Dmbt1,Elf3,Heg1,Id3,Igf1,Klf2,Klf4,Klf5,Onecut2,Pdpn,Prom1,Rab25,Sfn,Spint2,Tagln,Upk1b,Vim	7.92	1.1e-07	4.55583e-06
GO:0032268	regulation of cellular protein metabolic process	biological_process	2335	59	Ambp,Apoe,Aqp1,Bgn,Bst2,C3,C4b,Cav1,Ccl11,Ccl2,Ccl7,Cd44,Cd81,Cdh1,Clec3b,Clu,Dcn,Dpep1,Ecm1,Fbln1,Flrt3,Fn1,Fxyd1,Gas1,Gclc,Gpc3,Gsn,Hbegf,Hspa1b,Hspb1,Igf1,Igfbp4,Igfbp5,Klf4,Nenf,Nupr1,Pcolce,Pi16,Plpp3,Prnp,Rarres2,Rspo1,Serpina3n,Serpinf1,Serping1,Serpinh1,Sfn,Sfrp1,Sfrp2,Slpi,Spink4,Spint2,Tff2,Timp1,Timp2,Timp3,Tnxb,Vim,Wfdc2	29.87	1.4e-07	5.68e-06
GO:0048518	positive regulation of biological process	biological_process	5326	105	Anxa1,Apoe,Aqp1,Atp1a1,Atp1b1,Axl,B2m,C1ra,C2,C3,C4b,Cav1,Ccdc80,Ccl11,Ccl2,Ccl7,Cd248,Cd34,Cd44,Cd81,Cdh1,Cebpb,Cfh,Cldn7,Clec3b,Clu,Col1a1,Col3a1,Cox17,Crip2,Cxcl1,Cxcl12,Cxcl2,Cyp3a13,Dcn,Dmbt1,Ebf1,Ecm1,Elf3,Epcam,Fbln1,Fbln2,Flrt3,Fn1,Gas1,Gclc,Gpc3,Gpm6a,Gsn,Gsto1,Hbegf,Heg1,Hspa1b,Hspb1,Htra1,Id3,Ifitm1,Ifitm3,Igf1,Igfbp4,Igfbp5,Il11ra1,Klf2,Klf4,Klf5,Lgals1,Lpl,Lrp1,Lum,Metrnl,Mmp2,Nbl1,N…	68.13	1.4e-07	5.68e-06
GO:0070555	response to interleukin-1	biological_process	109	11	Anxa1,Ccl11,Ccl2,Ccl7,Cebpb,Cxcl2,Gclc,Klf2,Ptgis,Saa3,Sfrp1	1.39	1.5e-07	6.02424e-06
GO:0001525	angiogenesis	biological_process	430	21	Adamts1,Aqp1,C3,Cav1,Ccl11,Ccl2,Cd34,Col4a1,Cxcl12,Dcn,Ecm1,Fn1,Hbegf,Hspb1,Klf4,Klf5,Mmp2,Ptgis,Serpinf1,Sfrp2,Sparc	5.5	1.7e-07	6.7592e-06
GO:1903034	regulation of response to wounding	biological_process	398	20	Anxa1,Apoe,C3,Cav1,Ccl2,Cd34,Cd44,Cfh,Hbegf,Klf4,Metrnl,Pdpn,Pglyrp1,Plpp3,Ptgis,Serpinf1,Serping1,Tff2,Tnfaip6,Tspan8	5.09	2.1e-07	8.26693e-06
GO:0048585	negative regulation of response to stimulus	biological_process	1261	39	Anxa1,Apoe,Bgn,Bst2,Cav1,Cd34,Cd44,Cdh1,Col3a1,Dcn,Ecm1,Fbln1,Fbn1,Flrt3,Gas1,Gclc,Gpc3,Hspb1,Htra1,Htra3,Igf1,Igfbp5,Klf4,Lrp1,Metrnl,Nbl1,Nenf,Onecut2,Pglyrp1,Prnp,Ptgis,Serpinf1,Serping1,Sfrp1,Sfrp2,Tff2,Timp3,Tnfaip6,Tspan8	16.13	2.2e-07	8.49243e-06
GO:0071840	cellular component organization or biogenesis	biological_process	5726	110	Adamts2,Anxa1,Apoe,Aqp1,Atp1b1,Axl,B2m,Bst2,C2,C3,Cav1,Ccdc80,Ccl11,Ccl2,Ccl7,Cd34,Cd44,Cd81,Cdh1,Chchd10,Cldn3,Cldn7,Clu,Col14a1,Col1a1,Col1a2,Col3a1,Col4a1,Col5a1,Col5a2,Col6a1,Col6a2,Cox17,Ctsl,Cxcl12,Dcn,Dpt,Elf3,Eln,Emp3,Fbln1,Fbln2,Fbln5,Flrt3,Fn1,Gas1,Gclc,Gem,Gpc3,Gpm6a,Gpx3,Gsn,Has1,Hbegf,Heg1,Hspa1b,Htra1,Htra3,Igf1,Igfbp4,Igfbp5,Igfbp6,Igfbp7,Klf2,Klf4,Klf5,Krt18,Krt8,Lgals1,Lpl,Lrp1,L…	73.24	2.2e-07	8.49243e-06
GO:0071417	cellular response to organonitrogen compound	biological_process	402	20	Aqp1,Cav1,Ccl2,Cdh1,Cebpb,Col1a1,Col1a2,Col3a1,Col4a1,Col5a2,Col6a1,Gclc,Igfbp5,Klf2,Klf4,Klf5,Mmp2,Penk,Rarres2,Sfrp1	5.14	2.5e-07	9.46667e-06
GO:0045428	regulation of nitric oxide biosynthetic process	biological_process	51	8	Cav1,Cd34,Clu,Igf1,Klf2,Klf4,Ptgis,Ptx3	0.65	2.5e-07	9.46667e-06
GO:0030155	regulation of cell adhesion	biological_process	605	25	Anxa1,Cav1,Ccdc80,Ccl2,Cd44,Cdh1,Cebpb,Cldn7,Col1a1,Cxcl12,Epcam,Fbln1,Fbln2,Igf1,Klf4,Lgals1,Nid1,Onecut2,Pdpn,Plpp3,Postn,Prnp,Spint2,Spp1,Tnxb	7.74	2.6e-07	9.75245e-06
GO:0010035	response to inorganic substance	biological_process	445	21	Anxa1,Aqp1,Axl,B2m,Cav1,Cdh1,Col1a1,Crip1,Dpep1,Fbln5,Gclc,Gpx3,Gsn,Klf2,Klf4,Krt8,Penk,Prnp,Serpinf1,Sod3,Sparc	5.69	2.9e-07	1.07761e-05
GO:0031589	cell-substrate adhesion	biological_process	299	17	Axl,Ccdc80,Cd34,Col1a1,Col3a1,Fbln1,Fbln2,Fn1,Lgals1,Msln,Nid1,Onecut2,Pdpn,Postn,Sfrp1,Spp1,Tnxb	3.82	3.2e-07	1.17807e-05
GO:0030154	cell differentiation	biological_process	3844	82	Anxa1,Apoe,Axl,B2m,Cav1,Cbr1,Ccl2,Cd34,Cd44,Cdh1,Cebpb,Cldn3,Clu,Col14a1,Col1a1,Col3a1,Col4a1,Col6a1,Csrp2,Ctsl,Cxcl12,Dmbt1,Dmkn,Efemp1,Elf3,Epcam,Fam213a,Fbln1,Fbn1,Flrt3,Fn1,Gas1,Gpc3,Gpm6a,Gsn,Heg1,Htra1,Id3,Ifitm1,Igf1,Igfbp5,Il11ra1,Itm2a,Klf2,Klf4,Klf5,Krt8,Lgals1,Lpl,Lum,Ly6d,Metrnl,Mfap2,Mgp,Mmp2,Mxra8,Nbl1,Nupr1,Ogn,Onecut2,Pdpn,Penk,Pglyrp1,Pi16,Plpp3,Postn,Prelp,Prom1,Rab25,Rarres2,Rb…	49.17	3.6e-07	1.31317e-05
GO:0035295	tube development	biological_process	662	26	Adamts2,Aqp1,Ccl11,Cd44,Cdh1,Col3a1,Col4a1,Ctsl,Cxcl12,Epcam,Gas1,Gpc3,Gsta3,Heg1,Igf1,Igfbp5,Klf2,Klf5,Pdpn,Prom1,Rarres2,Reg1,Sfrp1,Sfrp2,Sparc,Spint2	8.47	3.9e-07	1.39697e-05
GO:0009966	regulation of signal transduction	biological_process	2588	62	Apoe,Axl,Bgn,C3,Cav1,Ccl11,Ccl2,Ccl7,Cd44,Cd81,Cdh1,Clu,Col1a1,Col3a1,Cxcl1,Cxcl12,Cxcl2,Dcn,Ecm1,Efemp1,Fbln1,Fbn1,Flrt3,Fn1,Gas1,Gclc,Gpc3,Gsn,Hbegf,Hspb1,Htra1,Htra3,Igf1,Igfbp4,Igfbp5,Igfbp6,Klf4,Lgals1,Lrp1,Metrnl,Nbl1,Nenf,Ogn,Onecut2,Penk,Pglyrp1,Plpp3,Postn,Prnp,Ptgis,Reg1,Rspo1,Sfrp1,Sfrp2,Spp1,Stard10,Tff2,Timp1,Timp2,Timp3,Tnxb,Ttr	33.1	3.9e-07	1.39697e-05
GO:0010243	response to organonitrogen compound	biological_process	709	27	Anxa1,Aqp1,Cav1,Ccl2,Cdh1,Cebpb,Col1a1,Col1a2,Col3a1,Col4a1,Col5a2,Col6a1,Cxcl2,Gclc,Gsn,Igfbp5,Klf2,Klf4,Klf5,Mmp2,Nnmt,Penk,Rarres2,Serpina3n,Sfrp1,Sparc,Timp1	9.07	4.2e-07	1.47781e-05
GO:0007584	response to nutrient	biological_process	147	12	C2,Ccl2,Col1a1,Gclc,Gsn,Penk,Postn,Rbp1,Sfrp1,Sfrp2,Sparc,Spp1	1.88	4.2e-07	1.47781e-05
GO:0050680	negative regulation of epithelial cell proliferation	biological_process	121	11	Apoe,Cav1,Cdh1,Ctsl,Gas1,Gpc3,Serpinf1,Sfn,Sfrp1,Sfrp2,Sparc	1.55	4.4e-07	1.5346e-05
GO:1903426	regulation of reactive oxygen species biosynthetic process	biological_process	55	8	Cav1,Cd34,Clu,Igf1,Klf2,Klf4,Ptgis,Ptx3	0.7	4.6e-07	1.57669e-05
GO:0097305	response to alcohol	biological_process	343	18	Anxa1,Aqp1,Ccl2,Ccl7,Cdh1,Cldn3,Cldn7,Col1a1,Cxcl2,Gsn,Klf2,Klf4,Penk,Postn,Serpinf1,Sfrp1,Sparc,Spp1	4.39	4.6e-07	1.57669e-05
GO:0002682	regulation of immune system process	biological_process	1196	37	Anxa1,Axl,B2m,Bst2,C1ra,C2,C3,C4b,Cav1,Ccl2,Ccl7,Cd200,Cd44,Cd81,Cebpb,Cfh,Col3a1,Cxcl1,Cxcl12,Cxcl2,Ecm1,Fam213a,Fbn1,Fcgrt,Htra1,Igf1,Lgals1,Mmp2,Nbl1,Pglyrp1,Pigr,Prnp,Rarres2,Rbp1,Serping1,Sfrp1,Tff2	15.3	4.8e-07	1.63118e-05
GO:0048522	positive regulation of cellular process	biological_process	4679	94	Anxa1,Apoe,Aqp1,Atp1b1,Axl,B2m,C2,C3,Cav1,Ccdc80,Ccl11,Ccl2,Ccl7,Cd248,Cd34,Cd44,Cd81,Cdh1,Cebpb,Cfh,Cldn7,Clec3b,Clu,Col1a1,Col3a1,Cox17,Crip2,Cxcl1,Cxcl12,Cxcl2,Dcn,Dmbt1,Ebf1,Ecm1,Elf3,Epcam,Fbln1,Fbln2,Flrt3,Fn1,Gas1,Gclc,Gpc3,Gpm6a,Gsn,Gsto1,Hbegf,Hspa1b,Hspb1,Htra1,Id3,Ifitm1,Ifitm3,Igf1,Igfbp4,Igfbp5,Il11ra1,Klf2,Klf4,Klf5,Lgals1,Lpl,Lrp1,Lum,Metrnl,Nbl1,Nenf,Nid1,Nupr1,Onecut2,Pcolce,Pdpn…	59.85	4.9e-07	1.65105e-05
GO:0001503	ossification	biological_process	385	19	Cebpb,Clec3b,Col1a1,Col5a2,Col6a1,Ctsk,Ecm1,Gpc3,Id3,Ifitm1,Igf1,Igfbp5,Mgp,Mmp2,Penk,Sfrp1,Sfrp2,Sparc,Spp1	4.92	5.6e-07	1.87106e-05
GO:1901699	cellular response to nitrogen compound	biological_process	468	21	Aqp1,Cav1,Ccl2,Cdh1,Cebpb,Col1a1,Col1a2,Col3a1,Col4a1,Col5a2,Col6a1,Dpep1,Gclc,Igfbp5,Klf2,Klf4,Klf5,Mmp2,Penk,Rarres2,Sfrp1	5.99	6.7e-07	2.21993e-05
GO:0048646	anatomical structure formation involved in morphogenesis	biological_process	2095	53	Adamts1,Apoe,Aqp1,C3,Cav1,Ccl11,Ccl2,Cd248,Cd34,Cd44,Cdh1,Col1a1,Col1a2,Col3a1,Col4a1,Col6a1,Ctsl,Cxcl12,Dcn,Ecm1,Flrt3,Fn1,Gas1,Gpc3,Gpm6a,Gsn,Hbegf,Heg1,Hspb1,Htra1,Ifitm1,Igf1,Igfbp5,Klf4,Klf5,Krt8,Lum,Mfap2,Mmp2,Nbl1,Ogn,Onecut2,Pdpn,Pmp22,Prelp,Prom1,Ptgis,Serpinf1,Serpinh1,Sfrp1,Sfrp2,Sparc,Spint2	26.8	7e-07	2.30017e-05
GO:0006809	nitric oxide biosynthetic process	biological_process	59	8	Cav1,Cd34,Clu,Igf1,Klf2,Klf4,Ptgis,Ptx3	0.75	8e-07	2.60721e-05
GO:0030335	positive regulation of cell migration	biological_process	395	19	Aqp1,Ccl11,Ccl2,Ccl7,Col1a1,Cxcl1,Cxcl12,Cxcl2,Hbegf,Hspb1,Igf1,Onecut2,Pdpn,Plpp3,Postn,Rab25,Rarres2,Sparc,Tnfaip6	5.05	8.3e-07	2.68299e-05
GO:0009887	organ morphogenesis	biological_process	1073	34	Adamts1,Aqp1,Axl,Cav1,Ccl11,Ccl2,Cd34,Cd44,Cdh1,Cebpb,Col1a1,Col1a2,Col3a1,Col5a1,Col5a2,Ctsl,Efemp1,Elf3,Fbn1,Gas1,Gpc3,Heg1,Htra1,Id3,Igf1,Igfbp5,Klf4,Mmp2,Nnmt,Prom1,Reg1,Serpinh1,Sfrp1,Sfrp2	13.72	8.7e-07	2.78961e-05
GO:0046718	viral entry into host cell	biological_process	60	8	Axl,Cav1,Cd81,Gsn,Ifitm1,Ifitm3,Lgals1,Ptx3	0.77	9.1e-07	2.89453e-05
GO:0033273	response to vitamin	biological_process	81	9	Ccl2,Col1a1,Gsn,Penk,Postn,Rbp1,Sfrp1,Sparc,Spp1	1.04	9.2e-07	2.90311e-05
GO:0050678	regulation of epithelial cell proliferation	biological_process	292	16	Apoe,Cav1,Ccl11,Ccl2,Cdh1,Ctsl,Ecm1,Gas1,Gpc3,Htra1,Igf1,Serpinf1,Sfn,Sfrp1,Sfrp2,Sparc	3.74	1.2e-06	3.6986e-05
GO:0046209	nitric oxide metabolic process	biological_process	62	8	Cav1,Cd34,Clu,Igf1,Klf2,Klf4,Ptgis,Ptx3	0.79	1.2e-06	3.6986e-05
GO:0045765	regulation of angiogenesis	biological_process	224	14	Adamts1,Aqp1,C3,Ccl11,Ccl2,Cd34,Dcn,Ecm1,Hspb1,Klf4,Ptgis,Serpinf1,Sfrp2,Sparc	2.87	1.2e-06	3.6986e-05
GO:0065008	regulation of biological quality	biological_process	3368	73	Anxa1,Apoe,Aqp1,Atp1a1,Atp1b1,Axl,B2m,Bst2,C3,Cav1,Ccl11,Ccl2,Ccl7,Cd34,Cd44,Cd81,Cdh1,Clu,Col14a1,Col1a2,Ctsk,Cxcl1,Cxcl2,Dcn,Eln,Entpd2,Fbln1,Fbn1,Flrt3,Fn1,Fth1,Fxyd1,Gclc,Gsn,Gsto1,Heg1,Hspb1,Ifitm1,Ifitm3,Igf1,Igfbp5,Klf2,Lgals1,Lpl,Ltbp4,Metrnl,Myl12a,Nbl1,Nenf,Pdpn,Pglyrp1,Pigr,Plpp3,Pmp22,Postn,Prnp,Prom1,Ptx3,Rbp1,Reg1,Rhoj,Serpinf1,Serping1,Sfn,Sfrp1,Slc25a4,Slc39a8,Slc4a4,Slpi,Spp1,Tsp…	43.08	1.3e-06	3.74551e-05
GO:0000902	cell morphogenesis	biological_process	1245	37	Anxa1,Apoe,Axl,Ccl11,Ccl2,Ccl7,Cd44,Cdh1,Cldn3,Clu,Col1a1,Cxcl12,Fbln1,Flrt3,Fn1,Gas1,Gpm6a,Gsn,Heg1,Klf2,Klf4,Krt8,Lum,Mfap2,Myl12a,Nbl1,Ogn,Onecut2,Pdpn,Postn,Prelp,Rab25,Rhoj,Sfrp1,Sfrp2,Sparc,Spint2	15.93	1.3e-06	3.74551e-05
GO:0071560	cellular response to transforming growth factor beta stimulus	biological_process	194	13	Cav1,Ccl2,Col1a1,Col1a2,Col3a1,Fbn1,Htra1,Htra3,Ltbp4,Onecut2,Penk,Postn,Sfrp1	2.48	1.3e-06	3.74551e-05
GO:0030260	entry into host cell	biological_process	63	8	Axl,Cav1,Cd81,Gsn,Ifitm1,Ifitm3,Lgals1,Ptx3	0.81	1.3e-06	3.74551e-05
GO:0044409	entry into host	biological_process	63	8	Axl,Cav1,Cd81,Gsn,Ifitm1,Ifitm3,Lgals1,Ptx3	0.81	1.3e-06	3.74551e-05
GO:0051806	entry into cell of other organism involved in symbiotic interaction	biological_process	63	8	Axl,Cav1,Cd81,Gsn,Ifitm1,Ifitm3,Lgals1,Ptx3	0.81	1.3e-06	3.74551e-05
GO:0051828	entry into other organism involved in symbiotic interaction	biological_process	63	8	Axl,Cav1,Cd81,Gsn,Ifitm1,Ifitm3,Lgals1,Ptx3	0.81	1.3e-06	3.74551e-05
GO:0052126	movement in host environment	biological_process	63	8	Axl,Cav1,Cd81,Gsn,Ifitm1,Ifitm3,Lgals1,Ptx3	0.81	1.3e-06	3.74551e-05
GO:0052192	movement in environment of other organism involved in symbiotic interaction	biological_process	63	8	Axl,Cav1,Cd81,Gsn,Ifitm1,Ifitm3,Lgals1,Ptx3	0.81	1.3e-06	3.74551e-05
GO:0071559	response to transforming growth factor beta	biological_process	197	13	Cav1,Ccl2,Col1a1,Col1a2,Col3a1,Fbn1,Htra1,Htra3,Ltbp4,Onecut2,Penk,Postn,Sfrp1	2.52	1.6e-06	4.51177e-05
GO:0050866	negative regulation of cell activation	biological_process	167	12	Anxa1,Apoe,Axl,Cd200,Cd44,Cebpb,Cygb,Gclc,Pglyrp1,Prnp,Sfrp1,Tff2	2.14	1.6e-06	4.51177e-05
GO:0009628	response to abiotic stimulus	biological_process	1003	32	Anxa1,Aqp1,Atp1a1,Atp1b1,Cav1,Ccl2,Ccl7,Cd34,Cldn3,Col1a1,Col3a1,Crip1,Cxcl2,Cygb,Dcn,Gclc,Hspa1b,Igf1,Krt8,Lpl,Metrnl,Mfap4,Mmp2,Penk,Postn,Ptgis,Reg1,Serpinf1,Sfrp1,Sfrp2,Sod3,Sparc	12.83	1.6e-06	4.51177e-05
GO:0071347	cellular response to interleukin-1	biological_process	87	9	Ccl11,Ccl2,Ccl7,Cebpb,Cxcl2,Klf2,Ptgis,Saa3,Sfrp1	1.11	1.7e-06	4.76e-05
GO:1901698	response to nitrogen compound	biological_process	813	28	Anxa1,Aqp1,Cav1,Ccl2,Cdh1,Cebpb,Col1a1,Col1a2,Col3a1,Col4a1,Col5a2,Col6a1,Cxcl2,Dpep1,Gclc,Gsn,Igfbp5,Klf2,Klf4,Klf5,Mmp2,Nnmt,Penk,Rarres2,Serpina3n,Sfrp1,Sparc,Timp1	10.4	1.8e-06	5.00476e-05
GO:0071407	cellular response to organic cyclic compound	biological_process	419	19	Anxa1,Aqp1,Atp1a1,Cav1,Ccl2,Cdh1,Cebpb,Col1a1,Gclc,Id3,Igfbp5,Klf2,Klf4,Klf5,Lgals1,Penk,Serpinf1,Sfrp1,Spp1	5.36	2e-06	5.52222e-05
GO:2001057	reactive nitrogen species metabolic process	biological_process	67	8	Cav1,Cd34,Clu,Igf1,Klf2,Klf4,Ptgis,Ptx3	0.86	2.2e-06	6.03255e-05
GO:0007167	enzyme linked receptor protein signaling pathway	biological_process	823	28	Axl,Cav1,Ccl2,Col1a1,Col1a2,Col3a1,Col4a1,Dcn,Efemp1,Fbn1,Flrt3,Gpc3,Hbegf,Hspb1,Htra1,Htra3,Igf1,Igfbp4,Igfbp5,Igfbp6,Lrp1,Ltbp4,Nbl1,Onecut2,Pigr,Sfrp1,Sfrp2,Vim	10.53	2.3e-06	6.26356e-05
GO:0001655	urogenital system development	biological_process	346	17	Adamts1,Anxa1,Aqp1,Cd34,Cd44,Col4a1,Dcn,Epcam,Fbn1,Gpc3,Gsta3,Id3,Igf1,Nid1,Prom1,Serpinf1,Sfrp1	4.43	2.4e-06	6.3616e-05
GO:0008219	cell death	biological_process	1833	47	Anxa1,Apoe,Aqp1,Axl,Cav1,Cd248,Cd34,Cd44,Cdh1,Cebpb,Cfh,Ckmt1,Cldn7,Clu,Crip1,Ctsl,Cxcl12,Cxcl2,Dpep1,Emp3,Epcam,Gas1,Gclc,Gsn,Hspa1b,Hspb1,Id3,Igf1,Klf4,Krt18,Krt8,Lgals1,Lgals7,Lrp1,Nupr1,Pdpn,Pglyrp1,Pmp22,Prnp,Ptgis,Serpinf1,Sfn,Sfrp1,Sfrp2,Slc25a4,Spp1,Timp1	23.45	2.4e-06	6.3616e-05
GO:0016265	death	biological_process	1833	47	Anxa1,Apoe,Aqp1,Axl,Cav1,Cd248,Cd34,Cd44,Cdh1,Cebpb,Cfh,Ckmt1,Cldn7,Clu,Crip1,Ctsl,Cxcl12,Cxcl2,Dpep1,Emp3,Epcam,Gas1,Gclc,Gsn,Hspa1b,Hspb1,Id3,Igf1,Klf4,Krt18,Krt8,Lgals1,Lgals7,Lrp1,Nupr1,Pdpn,Pglyrp1,Pmp22,Prnp,Ptgis,Serpinf1,Sfn,Sfrp1,Sfrp2,Slc25a4,Spp1,Timp1	23.45	2.4e-06	6.3616e-05
GO:0097435	fibril organization	biological_process	18	5	Col3a1,Col5a1,Gsn,Mfap4,Mfap5	0.23	2.4e-06	6.3616e-05
GO:0051817	modification of morphology or physiology of other organism involved in symbiotic interaction	biological_process	144	11	Aqp1,Axl,Bst2,Cav1,Cd81,Cxcl1,Gsn,Ifitm1,Ifitm3,Lgals1,Ptx3	1.84	2.5e-06	6.58278e-05
GO:0045807	positive regulation of endocytosis	biological_process	117	10	Apoe,Axl,B2m,C2,C3,Ccl2,Clu,Gpc3,Lrp1,Ptx3	1.5	2.6e-06	6.7566e-05
GO:0019221	cytokine-mediated signaling pathway	biological_process	387	18	Axl,Bgn,Cav1,Ccl11,Ccl2,Ccl7,Cd44,Cxcl1,Cxcl12,Cxcl2,Dcn,Ecm1,Flrt3,Ifitm3,Il11ra1,Krt18,Krt8,Tff2	4.95	2.6e-06	6.7566e-05
GO:0060548	negative regulation of cell death	biological_process	880	29	Apoe,Aqp1,Axl,Cav1,Cd34,Cd44,Cebpb,Ckmt1,Cldn7,Clu,Cxcl12,Dpep1,Epcam,Gas1,Gclc,Hspa1b,Hspb1,Igf1,Klf4,Krt18,Pdpn,Prnp,Serpinf1,Sfn,Sfrp1,Sfrp2,Slc25a4,Spp1,Timp1	11.26	2.8e-06	7.22909e-05
GO:0032989	cellular component morphogenesis	biological_process	1346	38	Anxa1,Apoe,Axl,Ccl11,Ccl2,Ccl7,Cd44,Cdh1,Cldn3,Clu,Col1a1,Cxcl12,Fbln1,Flrt3,Fn1,Gas1,Gpm6a,Gsn,Heg1,Klf2,Klf4,Krt8,Lum,Mfap2,Myl12a,Nbl1,Ogn,Onecut2,Pdpn,Pmp22,Postn,Prelp,Rab25,Rhoj,Sfrp1,Sfrp2,Sparc,Spint2	17.22	3e-06	7.69548e-05
GO:1901342	regulation of vasculature development	biological_process	243	14	Adamts1,Aqp1,C3,Ccl11,Ccl2,Cd34,Dcn,Ecm1,Hspb1,Klf4,Ptgis,Serpinf1,Sfrp2,Sparc	3.11	3.1e-06	7.90103e-05
GO:0030514	negative regulation of BMP signaling pathway	biological_process	51	7	Cav1,Fbn1,Htra1,Htra3,Nbl1,Sfrp1,Sfrp2	0.65	3.7e-06	9.31089e-05
GO:1903409	reactive oxygen species biosynthetic process	biological_process	72	8	Cav1,Cd34,Clu,Igf1,Klf2,Klf4,Ptgis,Ptx3	0.92	3.7e-06	9.31089e-05
GO:0019048	modulation by virus of host morphology or physiology	biological_process	96	9	Axl,Bst2,Cav1,Cd81,Gsn,Ifitm1,Ifitm3,Lgals1,Ptx3	1.23	3.9e-06	9.75245e-05
GO:0070482	response to oxygen levels	biological_process	285	15	Aqp1,Atp1b1,Cav1,Ccl2,Cd34,Cldn3,Col1a1,Cygb,Mmp2,Penk,Postn,Ptgis,Reg1,Sfrp1,Sod3	3.65	4.2e-06	0.00010437
[truncated: 1,463 more rows]

## Sheet: Cluster20_Macrphages
GO_ID	GO_term	GO_category	Annotated	Significant	SymbolList	Expected	classic_fisher	FDR
[truncated: 1,891 more rows]

## Sheet: Cluster 19_Smooth_Muscle_Cells
GO_ID	GO_term	GO_category	Annotated	Significant	SymbolList	Expected	classic_fisher	FDR
[truncated: 1,596 more rows]
