# Supplementary material for: Single Cell RNA-Sequencing Reveals a Murine Gallbladder Cell Transcriptome Atlas During the Process of Cholesterol Gallstone Formation
Source: Front Cell Dev Biol. 2021 Sep 28;9:714271. doi: 10.3389/fcell.2021.714271 (PMC8505819; doi:10.3389/fcell.2021.714271)
Supplement: Supplementary file 10 [file Table_2.XLSX]

## Sheet: celltype_and_cell_interaction_r
interationPair	CellTypeA	CellTypeB	partnerA	partnerB	expValueA	expValueB	SCORE	pValue	FDR	Ligand.ApprovedSymbol	Receptor.ApprovedSymbol	annotation_strategy	id_cp_interaction
Ttr_Ddr1	Epithelium	Epithelium	Ttr	Ddr1	119.525	0.941033	60.2331	0	0	Ttr	Ddr1	I2D	CPI-SS00D3CD86E
Ephb2_Efnb1	Epithelium	Epithelium	Ephb2	Efnb1	0.164137	0.49445	0.329294	0	0	Ephb2	Efnb1	curated	CPI-SS0111AAD26
Vegfa_Ephb2	Epithelium	Epithelium	Vegfa	Ephb2	1.23451	0.164137	0.699325	0	0	Vegfa	Ephb2	I2D	CPI-SS02371A6D6
Spp1_Cd44	Epithelium	Epithelium	Spp1	Cd44	58.6278	8.60746	33.6176	0	0	Spp1	Cd44	I2D	CPI-SS02AB0C3E0
Erbb4_Hbegf	Epithelium	Epithelium	Erbb4	Hbegf	0.0194068	22.1468	11.0831	0	0	Erbb4	Hbegf	curated	CPI-SS03098AC28
Lta_Ltbr	Epithelium	Epithelium	Lta	Ltbr	0.00681171	0.797063	0.401937	0	0	Lta	Ltbr	I2D	CPI-SS03156A825
Mst1_Mst1r	Epithelium	Epithelium	Mst1	Mst1r	0.00173042	0.389938	0.195834	0	0	Mst1	Mst1r	curated	CPI-SS03EACE0E0
Bdnf_F11r	Epithelium	Epithelium	Bdnf	F11r	0.172523	4.86185	2.51719	0	0	Bdnf	F11r	IMEx	CPI-SS03F0B666C
Ptger3_Ghrl	Epithelium	Epithelium	Ptger3	Ghrl	0.181152	0.0046619	0.0929071	0.007	0.0267621	Ptger3	Ghrl	InnateDB-All	CPI-SS043E0F61D
Egfr_Areg	Epithelium	Epithelium	Egfr	Areg	0.292546	0.53681	0.414678	0	0	Egfr	Areg	curated	CPI-SS0481D83A4
Copa_Sort1	Epithelium	Epithelium	Copa	Sort1	1.96164	0.551522	1.25658	0	0	Copa	Sort1	IMEx	CPI-SS04F3A1E5C
Wnt7a_Fzd5	Epithelium	Epithelium	Wnt7a	Fzd5	0.079731	0.499876	0.289803	0	0	Wnt7a	Fzd5	curated	CPI-SS05550A895
Cd44_Hbegf	Epithelium	Epithelium	Cd44	Hbegf	8.60746	22.1468	15.3771	0	0	Cd44	Hbegf	I2D	CPI-SS0632A027A
Copa_P2ry6	Epithelium	Epithelium	Copa	P2ry6	1.96164	0.197875	1.07976	0	0	Copa	P2ry6	IMEx	CPI-SS065F7DA2A
Pld2_Arf1	Epithelium	Epithelium	Pld2	Arf1	0.180669	6.60288	3.39177	0	0	Pld2	Arf1	guidetopharmacology.org	CPI-SS06A999D25
Cd44_Fgfr2	Epithelium	Epithelium	Cd44	Fgfr2	8.60746	0.340733	4.4741	0	0	Cd44	Fgfr2	InnateDB-All	CPI-SS06B86672A
Erbb3_Btc	Epithelium	Epithelium	Erbb3	Btc	0.981123	0.732201	0.856662	0	0	Erbb3	Btc	curated	CPI-SS06BC4D123
Dsc2_Dsg2	Epithelium	Epithelium	Dsc2	Dsg2	0.2187	2.19403	1.20637	0	0	Dsc2	Dsg2	curated	CPI-SS06D13FCD3
Erbb4_Nrg4	Epithelium	Epithelium	Erbb4	Nrg4	0.0194068	0.259028	0.139217	0	0	Erbb4	Nrg4	curated	CPI-SS074CF011C
Notch2_Il24	Epithelium	Epithelium	Notch2	Il24	0.27198	0.0307227	0.151351	0	0	Notch2	Il24	IMEx	CPI-SS07D71C546
Efnb2_Ephb3	Epithelium	Epithelium	Efnb2	Ephb3	1.25942	0.219219	0.739319	0	0	Efnb2	Ephb3	curated	CPI-SS082ABF1EA
Tyro3_Gas6	Epithelium	Epithelium	Tyro3	Gas6	0.157394	38.0649	19.1112	0	0	Tyro3	Gas6	guidetopharmacology.org	CPI-SS085195142
Cadm1_Cadm1	Epithelium	Epithelium	Cadm1	Cadm1	0.811286	0.811286	0.811286	0	0	Cadm1	Cadm1	curated	CPI-SS0889E281D
Egfr_Copa	Epithelium	Epithelium	Egfr	Copa	0.292546	1.96164	1.12709	0	0	Egfr	Copa	InnateDB-All	CPI-SS088A0A760
Efna2_Epha2	Epithelium	Epithelium	Efna2	Epha2	0.0760818	1.65424	0.865161	0	0	Efna2	Epha2	curated	CPI-SS08A54963F
Ghrhr_Ghrl	Epithelium	Epithelium	Ghrhr	Ghrl	0.0182999	0.0046619	0.0114809	0	0	Ghrhr	Ghrl	I2D	CPI-SS090987D9C
Ephb6_Efnb2	Epithelium	Epithelium	Ephb6	Efnb2	0.0382017	1.25942	0.648811	0.012	0.0439172	Ephb6	Efnb2	curated	CPI-SS090FC28E1
Fgfr2_Xpr1	Epithelium	Epithelium	Fgfr2	Xpr1	0.340733	0.368188	0.35446	0	0	Fgfr2	Xpr1	InnateDB-All	CPI-SS098F416C1
Bdnf_Sort1	Epithelium	Epithelium	Bdnf	Sort1	0.172523	0.551522	0.362022	0	0	Bdnf	Sort1	I2D	CPI-SS09A36B221
Epha2_Efna4	Epithelium	Epithelium	Epha2	Efna4	1.65424	0.0872545	0.870747	0	0	Epha2	Efna4	curated	CPI-SS09F973C1A
Egfr_Btc	Epithelium	Epithelium	Egfr	Btc	0.292546	0.732201	0.512374	0	0	Egfr	Btc	curated	CPI-SS0A19E9C34
Lrp5_Fam3b	Epithelium	Epithelium	Lrp5	Fam3b	0.371272	0.237265	0.304269	0	0	Lrp5	Fam3b	InnateDB-All	CPI-SS0A4EE6FE1
Wnt7a_Ldlr	Epithelium	Epithelium	Wnt7a	Ldlr	0.079731	1.34236	0.711047	0	0	Wnt7a	Ldlr	InnateDB-All	CPI-SS0A81A3626
Efna2_Epha1	Epithelium	Epithelium	Efna2	Epha1	0.0760818	0.0554732	0.0657775	0	0	Efna2	Epha1	curated	CPI-SS0B34CBA4B
Ephb2_Efnb2	Epithelium	Epithelium	Ephb2	Efnb2	0.164137	1.25942	0.711778	0	0	Ephb2	Efnb2	curated	CPI-SS0B9E8C0DE
Fgfr2_Fgfr3	Epithelium	Epithelium	Fgfr2	Fgfr3	0.340733	0.469474	0.405103	0	0	Fgfr2	Fgfr3	IMEx	CPI-SS0BF3ED143
Plxnb2_Sema4g	Epithelium	Epithelium	Plxnb2	Sema4g	2.5515	1.27718	1.91434	0	0	Plxnb2	Sema4g	curated	CPI-SS0C0A61F92
Egfr_Hbegf	Epithelium	Epithelium	Egfr	Hbegf	0.292546	22.1468	11.2197	0	0	Egfr	Hbegf	curated	CPI-SS0C10824C7
Spp1_Ptger4	Epithelium	Epithelium	Spp1	Ptger4	58.6278	0.625632	29.6267	0	0	Spp1	Ptger4	IMEx	CPI-SS0C1BD22BC
Fgfr3_Epha4	Epithelium	Epithelium	Fgfr3	Epha4	0.469474	0.255329	0.362402	0.002	0.00831639	Fgfr3	Epha4	I2D	CPI-SS0D1AE5C79
Lta_Ripk1	Epithelium	Epithelium	Lta	Ripk1	0.00681171	0.501022	0.253917	0.003	0.0121609	Lta	Ripk1	IMEx	CPI-SS0D5C54214
Wnt4_Fzd8	Epithelium	Epithelium	Wnt4	Fzd8	1.17913	0.0677997	0.623467	0.004	0.0159549	Wnt4	Fzd8	I2D	CPI-SS0D782F60B
Ephb6_Efnb1	Epithelium	Epithelium	Ephb6	Efnb1	0.0382017	0.49445	0.266326	0.011	0.040569	Ephb6	Efnb1	curated	CPI-SS0DC4D593E
Egfr_Tgfa	Epithelium	Epithelium	Egfr	Tgfa	0.292546	0.555291	0.423919	0	0	Egfr	Tgfa	curated	CPI-SS0E25CE362
Efna2_Epha4	Epithelium	Epithelium	Efna2	Epha4	0.0760818	0.255329	0.165706	0.007	0.0267621	Efna2	Epha4	curated	CPI-SS0E63AB61E
Btc_Erbb4	Epithelium	Epithelium	Btc	Erbb4	0.732201	0.0194068	0.375804	0	0	Btc	Erbb4	curated	CPI-SS0F0D7F25C
Ephb3_Efnb1	Epithelium	Epithelium	Ephb3	Efnb1	0.219219	0.49445	0.356835	0	0	Ephb3	Efnb1	curated	CPI-SS0FF55B42C
Egfr_Tgfb1	Epithelium	Fibroblast	Egfr	Tgfb1	0.292546	0.411479	0.352013	0.003	0.0121609	Egfr	Tgfb1	IMEx	CPI-SS0055264F3
Mdk_Lrp1	Epithelium	Fibroblast	Mdk	Lrp1	0.0127296	5.13633	2.57453	0	0	Mdk	Lrp1	I2D	CPI-SS006C6537E
Eda_Eda2r	Epithelium	Fibroblast	Eda	Eda2r	0.0568942	0.0693677	0.063131	0.002	0.00831639	Eda	Eda2r	guidetopharmacology.org	CPI-SS00797FD15
Pvr_Tnfsf9	Epithelium	Fibroblast	Pvr	Tnfsf9	1.24872	0.76335	1.00603	0	0	Pvr	Tnfsf9	InnateDB-All	CPI-SS00A8596B5
Egf_Nrg1	Epithelium	Fibroblast	Egf	Nrg1	0.00474717	0.177284	0.0910158	0	0	Egf	Nrg1	I2D	CPI-SS00A953C3A
Egfr_Mif	Epithelium	Fibroblast	Egfr	Mif	0.292546	5.98808	3.14031	0	0	Egfr	Mif	IMEx	CPI-SS00EDDD458
Bmp2_Smo	Epithelium	Fibroblast	Bmp2	Smo	0.384213	0.648857	0.516535	0	0	Bmp2	Smo	I2D	CPI-SS016B7C7D6
Tgfb2_Tgfbr3	Epithelium	Fibroblast	Tgfb2	Tgfbr3	0.0214497	1.75463	0.888037	0	0	Tgfb2	Tgfbr3	curated	CPI-SS0178F5C45
Wnt5a_Fzd2	Epithelium	Fibroblast	Wnt5a	Fzd2	0.152056	0.362458	0.257257	0	0	Wnt5a	Fzd2	curated	CPI-SS01C2BA5C8
Efna2_Epha7	Epithelium	Fibroblast	Efna2	Epha7	0.0760818	0.0402467	0.0581642	0.002	0.00831639	Efna2	Epha7	curated	CPI-SS01DCC7684
Fgf2_Fgfr1	Epithelium	Fibroblast	Fgf2	Fgfr1	0.0017114	1.67003	0.835869	0	0	Fgf2	Fgfr1	curated	CPI-SS01F67987A
Efna5_Epha7	Epithelium	Fibroblast	Efna5	Epha7	0.0270179	0.0402467	0.0336323	0.011	0.040569	Efna5	Epha7	curated	CPI-SS028688B7B
Pdgfb_Lrp1	Epithelium	Fibroblast	Pdgfb	Lrp1	0.115721	5.13633	2.62603	0	0	Pdgfb	Lrp1	I2D	CPI-SS02928C71A
Fam3c_Clec2d	Epithelium	Fibroblast	Fam3c	Clec2d	0.257303	0.627603	0.442453	0	0	Fam3c	Clec2d	IMEx	CPI-SS02A0FF87F
Epha2_Efna5	Epithelium	Fibroblast	Epha2	Efna5	1.65424	0.525565	1.0899	0	0	Epha2	Efna5	curated	CPI-SS02AFCED82
Tfrc_Tnfsf13b	Epithelium	Fibroblast	Tfrc	Tnfsf13b	0.191378	0.10205	0.146714	0	0	Tfrc	Tnfsf13b	IMEx	CPI-SS03133B4F2
Gdf11_Antxr1	Epithelium	Fibroblast	Gdf11	Antxr1	0.00107827	1.14546	0.573269	0	0	Gdf11	Antxr1	InnateDB-All	CPI-SS0331C5A49
Cxadr_Fam3c	Epithelium	Fibroblast	Cxadr	Fam3c	3.63614	0.486308	2.06122	0	0	Cxadr	Fam3c	IMEx	CPI-SS033CB0BB2
Fgfr1_Fgf9	Epithelium	Fibroblast	Fgfr1	Fgf9	0.0360911	0.466586	0.251338	0	0	Fgfr1	Fgf9	I2D	CPI-SS038E93B77
Fgfr1_Ncam1	Epithelium	Fibroblast	Fgfr1	Ncam1	0.0360911	0.365013	0.200552	0	0	Fgfr1	Ncam1	curated	CPI-SS039799099
Epha1_Efna5	Epithelium	Fibroblast	Epha1	Efna5	0.0554732	0.525565	0.290519	0	0	Epha1	Efna5	curated	CPI-SS03A2EFDD5
Efna1_Epha7	Epithelium	Fibroblast	Efna1	Epha7	0.595313	0.0402467	0.31778	0.008	0.0302477	Efna1	Epha7	curated	CPI-SS03E450F99
Tnf_Vsir	Epithelium	Fibroblast	Tnf	Vsir	0.317548	0.317196	0.317372	0	0	Tnf	Vsir	IMEx	CPI-SS03FA58286
Dll1_Notch2	Epithelium	Fibroblast	Dll1	Notch2	0.2323	0.407834	0.320067	0.01	0.0372317	Dll1	Notch2	curated	CPI-SS0423580E5
Klrg2_Wnt5b	Epithelium	Fibroblast	Klrg2	Wnt5b	0.10092	0.120813	0.110866	0	0	Klrg2	Wnt5b	InnateDB-All	CPI-SS044DF8749
Pthlh_Pth1r	Epithelium	Fibroblast	Pthlh	Pth1r	0.0165438	0.216106	0.116325	0	0	Pthlh	Pth1r	guidetopharmacology.org	CPI-SS0483CE4ED
Tnf_Tnfrsf1a	Epithelium	Fibroblast	Tnf	Tnfrsf1a	0.317548	2.58147	1.44951	0	0	Tnf	Tnfrsf1a	curated	CPI-SS04B4619D0
Ffar3_Fam3c	Epithelium	Fibroblast	Ffar3	Fam3c	0.00322581	0.486308	0.244767	0	0	Ffar3	Fam3c	IMEx	CPI-SS0528A694B
Lamp1_Fam3c	Epithelium	Fibroblast	Lamp1	Fam3c	5.47988	0.486308	2.98309	0	0	Lamp1	Fam3c	InnateDB-All	CPI-SS055E061C9
Edn2_Ednra	Epithelium	Fibroblast	Edn2	Ednra	0.208783	0.0924274	0.150605	0	0	Edn2	Ednra	guidetopharmacology.org	CPI-SS056AA08CF
Ephb2_Efna5	Epithelium	Fibroblast	Ephb2	Efna5	0.164137	0.525565	0.344851	0	0	Ephb2	Efna5	curated	CPI-SS0586F2596
Pdgfb_Pdgfrb	Epithelium	Fibroblast	Pdgfb	Pdgfrb	0.115721	1.12048	0.618101	0	0	Pdgfb	Pdgfrb	curated	CPI-SS05A26A1DE
Fgfr4_Fgf9	Epithelium	Fibroblast	Fgfr4	Fgf9	0.0573332	0.466586	0.261959	0	0	Fgfr4	Fgf9	I2D	CPI-SS0649EA05F
Fgf1_Tgfbr3	Epithelium	Fibroblast	Fgf1	Tgfbr3	0.0269952	1.75463	0.89081	0	0	Fgf1	Tgfbr3	InnateDB-All	CPI-SS068C742A1
Fgf15_Fgfr1	Epithelium	Fibroblast	Fgf15	Fgfr1	0.0145898	1.67003	0.842308	0	0	Fgf15	Fgfr1	IMEx	CPI-SS070A3A7E5
Ackr3_Cxcl12	Epithelium	Fibroblast	Ackr3	Cxcl12	0.051918	13.4092	6.73056	0	0	Ackr3	Cxcl12	guidetopharmacology.org	CPI-SS07155793F
Wnt5a_Ror1	Epithelium	Fibroblast	Wnt5a	Ror1	0.152056	0.232469	0.192263	0	0	Wnt5a	Ror1	IMEx	CPI-SS073F3FAD5
Fgf1_Fgfr1	Epithelium	Fibroblast	Fgf1	Fgfr1	0.0269952	1.67003	0.848511	0	0	Fgf1	Fgfr1	curated	CPI-SS0755A26DD
Fgfr1_Fgf7	Epithelium	Fibroblast	Fgfr1	Fgf7	0.0360911	0.154402	0.0952463	0	0	Fgfr1	Fgf7	I2D	CPI-SS07833475A
Fgfr3_Fgf9	Epithelium	Fibroblast	Fgfr3	Fgf9	0.469474	0.466586	0.46803	0	0	Fgfr3	Fgf9	I2D	CPI-SS07A9A501C
Gpr19_Enho	Epithelium	Fibroblast	Gpr19	Enho	0.0347911	0.378759	0.206775	0	0	Gpr19	Enho	guidetopharmacology.org	CPI-SS07DFEBFA8
Nrp1_Sema3a	Epithelium	Fibroblast	Nrp1	Sema3a	0.320833	0.128513	0.224673	0.001	0.00430857	Nrp1	Sema3a	curated	CPI-SS08083B141
Fzd6_Wnt5a	Epithelium	Fibroblast	Fzd6	Wnt5a	0.0638235	1.44038	0.7521	0	0	Fzd6	Wnt5a	curated	CPI-SS082AD7B6A
Lta_Tnfrsf1a	Epithelium	Fibroblast	Lta	Tnfrsf1a	0.00681171	2.58147	1.29414	0	0	Lta	Tnfrsf1a	curated	CPI-SS084BE3E4B
Tgfb1_Tgfbr3	Epithelium	Fibroblast	Tgfb1	Tgfbr3	0.0417161	1.75463	0.898171	0	0	Tgfb1	Tgfbr3	curated	CPI-SS085EE60B1
Ntf5_Ntrk2	Epithelium	Fibroblast	Ntf5	Ntrk2	0.0128987	0.271027	0.141963	0	0	Ntf5	Ntrk2	I2D	CPI-SS088C1035B
Tnf_Fas	Epithelium	Fibroblast	Tnf	Fas	0.317548	0.645082	0.481315	0	0	Tnf	Fas	InnateDB-All	CPI-SS08B7D54A3
Egfr_Grn	Epithelium	Fibroblast	Egfr	Grn	0.292546	3.16358	1.72806	0	0	Egfr	Grn	InnateDB-All	CPI-SS08CA619FE
Fgfr2_Fgf9	Epithelium	Fibroblast	Fgfr2	Fgf9	0.340733	0.466586	0.403659	0	0	Fgfr2	Fgf9	I2D	CPI-SS0907A7598
Gm14548_Bst2	Epithelium	Fibroblast	Gm14548	Bst2	0.0249483	4.32817	2.17656	0	0	Gm14548	Bst2	curated	CPI-SS095DCA7F7
Efna1_Epha3	Epithelium	Fibroblast	Efna1	Epha3	0.595313	0.902938	0.749125	0	0	Efna1	Epha3	curated	CPI-SS09CA492BA
Fzd9_Wnt2	Epithelium	Fibroblast	Fzd9	Wnt2	0.00268121	0.381246	0.191964	0	0	Fzd9	Wnt2	curated	CPI-SS09FF3A1EA
Wnt4_Smo	Epithelium	Fibroblast	Wnt4	Smo	1.17913	0.648857	0.913996	0	0	Wnt4	Smo	I2D	CPI-SS0A69F13A3
Klrg2_Wnt11	Epithelium	Fibroblast	Klrg2	Wnt11	0.10092	0.124885	0.112902	0	0	Klrg2	Wnt11	InnateDB-All	CPI-SS0A7B487D4
Tnfsf13_Fas	Epithelium	Fibroblast	Tnfsf13	Fas	0.00181458	0.645082	0.323448	0	0	Tnfsf13	Fas	I2D	CPI-SS0A83A7E30
Lgr4_Rspo3	Epithelium	Fibroblast	Lgr4	Rspo3	0.822775	0.589646	0.70621	0	0	Lgr4	Rspo3	guidetopharmacology.org	CPI-SS0A874F65F
Plxnb2_Sema4c	Epithelium	Fibroblast	Plxnb2	Sema4c	2.5515	0.273673	1.41259	0	0	Plxnb2	Sema4c	curated	CPI-SS0AB21032D
Csf1r_Csf1	Epithelium	Fibroblast	Csf1r	Csf1	0.0149525	1.01036	0.512655	0	0	Csf1r	Csf1	curated	CPI-SS0B01CF3AB
Egfr_Nrg1	Epithelium	Fibroblast	Egfr	Nrg1	0.292546	0.177284	0.234915	0	0	Egfr	Nrg1	I2D	CPI-SS0B02DE712
Ccr5_Ccl7	Epithelium	Fibroblast	Ccr5	Ccl7	0.00197112	31.4827	15.7423	0	0	Ccr5	Ccl7	curated	CPI-SS0B186A32C
Wnt5a_Fzd1	Epithelium	Fibroblast	Wnt5a	Fzd1	0.152056	0.629945	0.391001	0	0	Wnt5a	Fzd1	curated	CPI-SS0B2D5BA95
Pdgfa_Pdgfra	Epithelium	Fibroblast	Pdgfa	Pdgfra	1.25398	1.71076	1.48237	0	0	Pdgfa	Pdgfra	curated	CPI-SS0B70EB09E
Wnt7b_Fzd4	Epithelium	Fibroblast	Wnt7b	Fzd4	0.650928	0.512291	0.581609	0	0	Wnt7b	Fzd4	curated	CPI-SS0B8083B44
Tnf_Sema4c	Epithelium	Fibroblast	Tnf	Sema4c	0.317548	0.273673	0.295611	0	0	Tnf	Sema4c	InnateDB-All	CPI-SS0B81F1BF5
Bdnf_Ntrk2	Epithelium	Fibroblast	Bdnf	Ntrk2	0.172523	0.271027	0.221775	0	0	Bdnf	Ntrk2	curated	CPI-SS0BA601DC4
Erbb3_Nrg1	Epithelium	Fibroblast	Erbb3	Nrg1	0.981123	0.177284	0.579204	0	0	Erbb3	Nrg1	curated	CPI-SS0BF9FA3F2
Plxnb2_Ptn	Epithelium	Fibroblast	Plxnb2	Ptn	2.5515	0.812974	1.68224	0.001	0.00430857	Plxnb2	Ptn	I2D	CPI-SS0BFB29A42
Efnb2_Ephb1	Epithelium	Fibroblast	Efnb2	Ephb1	1.25942	0.0724864	0.665953	0	0	Efnb2	Ephb1	curated	CPI-SS0BFD8E056
Tnfrsf1b_Grn	Epithelium	Fibroblast	Tnfrsf1b	Grn	0.0955443	3.16358	1.62956	0	0	Tnfrsf1b	Grn	IMEx	CPI-SS0C4E86714
Wnt5a_Antxr1	Epithelium	Fibroblast	Wnt5a	Antxr1	0.152056	1.14546	0.648758	0	0	Wnt5a	Antxr1	InnateDB-All	CPI-SS0C56C483F
Pros1_Axl	Epithelium	Fibroblast	Pros1	Axl	0.0429032	3.22936	1.63613	0	0	Pros1	Axl	guidetopharmacology.org	CPI-SS0C85BC9AF
Efna2_Epha3	Epithelium	Fibroblast	Efna2	Epha3	0.0760818	0.902938	0.48951	0	0	Efna2	Epha3	curated	CPI-SS0C875BA24
Wnt4_Fzd1	Epithelium	Fibroblast	Wnt4	Fzd1	1.17913	0.629945	0.90454	0	0	Wnt4	Fzd1	I2D	CPI-SS0CA020C34
Tgfb3_Tgfbr3	Epithelium	Fibroblast	Tgfb3	Tgfbr3	0.0192286	1.75463	0.886927	0	0	Tgfb3	Tgfbr3	curated	CPI-SS0D46E2B45
Wnt5a_Epha7	Epithelium	Fibroblast	Wnt5a	Epha7	0.152056	0.0402467	0.0961515	0.005	0.0196716	Wnt5a	Epha7	InnateDB-All	CPI-SS0D4F593F1
Efna3_Epha7	Epithelium	Fibroblast	Efna3	Epha7	0.00379499	0.0402467	0.0220208	0.004	0.0159549	Efna3	Epha7	curated	CPI-SS0D5DBB634
Wnt4_Fzd8	Epithelium	Fibroblast	Wnt4	Fzd8	1.17913	0.160677	0.669906	0.001	0.00430857	Wnt4	Fzd8	I2D	CPI-SS0D782F60B
Wnt7b_Fzd1	Epithelium	Fibroblast	Wnt7b	Fzd1	0.650928	0.629945	0.640436	0	0	Wnt7b	Fzd1	curated	CPI-SS0D81C6C1D
Tnfrsf1a_Grn	Epithelium	Fibroblast	Tnfrsf1a	Grn	1.29119	3.16358	2.22739	0	0	Tnfrsf1a	Grn	IMEx	CPI-SS0DA033F03
Dpp4_Cxcl12	Epithelium	Fibroblast	Dpp4	Cxcl12	0.440338	13.4092	6.92477	0	0	Dpp4	Cxcl12	curated	CPI-SS0DBA4D668
Lgr5_Rspo3	Epithelium	Fibroblast	Lgr5	Rspo3	0.00204959	0.589646	0.295848	0	0	Lgr5	Rspo3	guidetopharmacology.org	CPI-SS0DCA749B0
Sct_Vipr1	Epithelium	Fibroblast	Sct	Vipr1	0.00988935	0.0388382	0.0243638	0.007	0.0267621	Sct	Vipr1	I2D	CPI-SS0EC70F078
Lgr5_Rspo1	Epithelium	Fibroblast	Lgr5	Rspo1	0.00204959	4.03239	2.01722	0	0	Lgr5	Rspo1	guidetopharmacology.org	CPI-SS0F102AAC5
Fgf18_Fgfr1	Epithelium	Fibroblast	Fgf18	Fgfr1	0.00335524	1.67003	0.836691	0	0	Fgf18	Fgfr1	I2D	CPI-SS0F2C6A4D4
Efna4_Epha7	Epithelium	Fibroblast	Efna4	Epha7	0.0872545	0.0402467	0.0637506	0.003	0.0121609	Efna4	Epha7	curated	CPI-SS0F81DBF22
Tnfsf13_Tnfrsf1a	Epithelium	Fibroblast	Tnfsf13	Tnfrsf1a	0.00181458	2.58147	1.29164	0	0	Tnfsf13	Tnfrsf1a	I2D	CPI-SS0F9B3B259
Jam3_Jam3	Epithelium	Fibroblast	Jam3	Jam3	0.0154688	0.437156	0.226312	0	0	Jam3	Jam3	curated	CPI-SS0F9D53834
Dpp4_Ccl11	Epithelium	Fibroblast	Dpp4	Ccl11	0.440338	11.6135	6.02694	0	0	Dpp4	Ccl11	curated	CPI-SS0FAF4BB9E
Inha_Tgfbr3	Epithelium	Fibroblast	Inha	Tgfbr3	0.00307971	1.75463	0.878852	0	0	Inha	Tgfbr3	I2D	CPI-SS0FB37E079
Tnf_Ptprs	Epithelium	Fibroblast	Tnf	Ptprs	0.317548	0.594268	0.455908	0	0	Tnf	Ptprs	InnateDB-All	CPI-SS0FBC9234C
Klrg2_Tnfsf9	Epithelium	Fibroblast	Klrg2	Tnfsf9	0.10092	0.76335	0.432135	0	0	Klrg2	Tnfsf9	InnateDB-All	CPI-SS0FEC87269
Pdgfb_Pdgfra	Epithelium	Fibroblast	Pdgfb	Pdgfra	0.115721	1.71076	0.913243	0	0	Pdgfb	Pdgfra	curated	CPI-SS0FEEB187C
Egfr_Tgfb1	Epithelium	Endothelial_cells	Egfr	Tgfb1	0.292546	2.31654	1.30454	0	0	Egfr	Tgfb1	IMEx	CPI-SS0055264F3
Eda_Eda2r	Epithelium	Endothelial_cells	Eda	Eda2r	0.0568942	0.179677	0.118286	0	0	Eda	Eda2r	guidetopharmacology.org	CPI-SS00797FD15
Egfr_Mif	Epithelium	Endothelial_cells	Egfr	Mif	0.292546	3.45234	1.87244	0	0	Egfr	Mif	IMEx	CPI-SS00EDDD458
Notch1_Dll4	Epithelium	Endothelial_cells	Notch1	Dll4	0.227945	2.00278	1.11536	0	0	Notch1	Dll4	curated	CPI-SS012B7C21D
Bmp2_Smo	Epithelium	Endothelial_cells	Bmp2	Smo	0.384213	0.122946	0.25358	0	0	Bmp2	Smo	I2D	CPI-SS016B7C7D6
Tgfb2_Tgfbr3	Epithelium	Endothelial_cells	Tgfb2	Tgfbr3	0.0214497	0.844438	0.432944	0	0	Tgfb2	Tgfbr3	curated	CPI-SS0178F5C45
Cd46_Jag1	Epithelium	Endothelial_cells	Cd46	Jag1	0.0144014	1.07696	0.545681	0	0	Cd46	Jag1	curated	CPI-SS01A07768A
Notch2_Jag2	Epithelium	Endothelial_cells	Notch2	Jag2	0.27198	0.128445	0.200212	0	0	Notch2	Jag2	curated	CPI-SS02770D68F
Notch2_Dll4	Epithelium	Endothelial_cells	Notch2	Dll4	0.27198	2.00278	1.13738	0	0	Notch2	Dll4	curated	CPI-SS027CDEA08
Fam3c_Clec2d	Epithelium	Endothelial_cells	Fam3c	Clec2d	0.257303	1.24574	0.751522	0	0	Fam3c	Clec2d	IMEx	CPI-SS02A0FF87F
Epha2_Efna5	Epithelium	Endothelial_cells	Epha2	Efna5	1.65424	0.142891	0.898566	0	0	Epha2	Efna5	curated	CPI-SS02AFCED82
Tnf_Notch1	Epithelium	Endothelial_cells	Tnf	Notch1	0.317548	1.85906	1.08831	0	0	Tnf	Notch1	I2D	CPI-SS02EBC1BB0
Cxadr_Fam3c	Epithelium	Endothelial_cells	Cxadr	Fam3c	3.63614	1.0456	2.34087	0	0	Cxadr	Fam3c	IMEx	CPI-SS033CB0BB2
Epha1_Efna5	Epithelium	Endothelial_cells	Epha1	Efna5	0.0554732	0.142891	0.0991824	0	0	Epha1	Efna5	curated	CPI-SS03A2EFDD5
Adora2a_Entpd1	Epithelium	Endothelial_cells	Adora2a	Entpd1	0.00242838	1.57111	0.786771	0	0	Adora2a	Entpd1	curated	CPI-SS03E273233
Adora1_Entpd1	Epithelium	Endothelial_cells	Adora1	Entpd1	0.263037	1.57111	0.917075	0	0	Adora1	Entpd1	curated	CPI-SS03E7587E4
Tnf_Vsir	Epithelium	Endothelial_cells	Tnf	Vsir	0.317548	0.547668	0.432608	0	0	Tnf	Vsir	IMEx	CPI-SS03FA58286
Tnfsf9_Tnfrsf9	Epithelium	Endothelial_cells	Tnfsf9	Tnfrsf9	0.0752824	0.0369098	0.0560961	0.001	0.00430857	Tnfsf9	Tnfrsf9	curated	CPI-SS0431D2256
Sema4a_Plxnd1	Epithelium	Endothelial_cells	Sema4a	Plxnd1	0.402762	1.3969	0.899833	0	0	Sema4a	Plxnd1	curated	CPI-SS044C72D0D
Klrg2_Wnt5b	Epithelium	Endothelial_cells	Klrg2	Wnt5b	0.10092	0.0257786	0.0633493	0.001	0.00430857	Klrg2	Wnt5b	InnateDB-All	CPI-SS044DF8749
Fgfr4_Scgb3a1	Epithelium	Endothelial_cells	Fgfr4	Scgb3a1	0.0573332	0.0750445	0.0661889	0.003	0.0121609	Fgfr4	Scgb3a1	IMEx	CPI-SS04861AD1A
Tnf_Ripk1	Epithelium	Endothelial_cells	Tnf	Ripk1	0.317548	0.904834	0.611191	0	0	Tnf	Ripk1	I2D	CPI-SS048A2311A
Dll1_Notch1	Epithelium	Endothelial_cells	Dll1	Notch1	0.2323	1.85906	1.04568	0	0	Dll1	Notch1	curated	CPI-SS04A5D6B6F
Tnf_Tnfrsf1a	Epithelium	Endothelial_cells	Tnf	Tnfrsf1a	0.317548	4.31036	2.31396	0	0	Tnf	Tnfrsf1a	curated	CPI-SS04B4619D0
Esam_Esam	Epithelium	Endothelial_cells	Esam	Esam	0.303158	10.5377	5.42045	0	0	Esam	Esam	curated	CPI-SS04C672963
Ffar3_Fam3c	Epithelium	Endothelial_cells	Ffar3	Fam3c	0.00322581	1.0456	0.524412	0	0	Ffar3	Fam3c	IMEx	CPI-SS0528A694B
Lamp1_Fam3c	Epithelium	Endothelial_cells	Lamp1	Fam3c	5.47988	1.0456	3.26274	0	0	Lamp1	Fam3c	InnateDB-All	CPI-SS055E061C9
Ephb2_Efna5	Epithelium	Endothelial_cells	Ephb2	Efna5	0.164137	0.142891	0.153514	0	0	Ephb2	Efna5	curated	CPI-SS0586F2596
Efna3_Epha4	Epithelium	Endothelial_cells	Efna3	Epha4	0.00379499	0.470568	0.237181	0	0	Efna3	Epha4	curated	CPI-SS05B4EB419
Csf1r_Csf3	Epithelium	Endothelial_cells	Csf1r	Csf3	0.0149525	4.04481	2.02988	0.002	0.00831639	Csf1r	Csf3	guidetopharmacology.org	CPI-SS05BE83BC6
Ttr_Ager	Epithelium	Endothelial_cells	Ttr	Ager	119.525	0.0440922	59.7846	0	0	Ttr	Ager	I2D	CPI-SS06006F870
Cd55_Adgre5	Epithelium	Endothelial_cells	Cd55	Adgre5	0.152403	0.371935	0.262169	0	0	Cd55	Adgre5	curated	CPI-SS061A7E099
Fgfr4_Ptprr	Epithelium	Endothelial_cells	Fgfr4	Ptprr	0.0573332	0.508412	0.282872	0	0	Fgfr4	Ptprr	InnateDB-All	CPI-SS0658257AC
Efna4_Epha4	Epithelium	Endothelial_cells	Efna4	Epha4	0.0872545	0.470568	0.278911	0	0	Efna4	Epha4	curated	CPI-SS0659DBE72
Fgf1_Tgfbr3	Epithelium	Endothelial_cells	Fgf1	Tgfbr3	0.0269952	0.844438	0.435717	0	0	Fgf1	Tgfbr3	InnateDB-All	CPI-SS068C742A1
Fgfr2_Epha4	Epithelium	Endothelial_cells	Fgfr2	Epha4	0.340733	0.470568	0.40565	0	0	Fgfr2	Epha4	I2D	CPI-SS06A0B20BD
Cd44_Sele	Epithelium	Endothelial_cells	Cd44	Sele	8.60746	0.92918	4.76832	0	0	Cd44	Sele	curated	CPI-SS06F83AE58
Fgf15_Fgfr1	Epithelium	Endothelial_cells	Fgf15	Fgfr1	0.0145898	0.5045	0.259545	0	0	Fgf15	Fgfr1	IMEx	CPI-SS070A3A7E5
Fgf1_Fgfr1	Epithelium	Endothelial_cells	Fgf1	Fgfr1	0.0269952	0.5045	0.265748	0	0	Fgf1	Fgfr1	curated	CPI-SS0755A26DD
Adora2b_Entpd1	Epithelium	Endothelial_cells	Adora2b	Entpd1	0.00138538	1.57111	0.786249	0	0	Adora2b	Entpd1	curated	CPI-SS079728E8B
Lta_Tnfrsf1b	Epithelium	Endothelial_cells	Lta	Tnfrsf1b	0.00681171	0.352974	0.179893	0	0	Lta	Tnfrsf1b	curated	CPI-SS07D9A48A2
Gpr19_Enho	Epithelium	Endothelial_cells	Gpr19	Enho	0.0347911	0.343271	0.189031	0	0	Gpr19	Enho	guidetopharmacology.org	CPI-SS07DFEBFA8
Nrp1_Sema3a	Epithelium	Endothelial_cells	Nrp1	Sema3a	0.320833	0.120623	0.220728	0	0	Nrp1	Sema3a	curated	CPI-SS08083B141
Fgfr4_Epha4	Epithelium	Endothelial_cells	Fgfr4	Epha4	0.0573332	0.470568	0.263951	0	0	Fgfr4	Epha4	I2D	CPI-SS0816A4ED4
Lta_Tnfrsf1a	Epithelium	Endothelial_cells	Lta	Tnfrsf1a	0.00681171	4.31036	2.15859	0	0	Lta	Tnfrsf1a	curated	CPI-SS084BE3E4B
Tgfb1_Tgfbr3	Epithelium	Endothelial_cells	Tgfb1	Tgfbr3	0.0417161	0.844438	0.443077	0	0	Tgfb1	Tgfbr3	curated	CPI-SS085EE60B1
Efnb2_Epha4	Epithelium	Endothelial_cells	Efnb2	Epha4	1.25942	0.470568	0.864994	0	0	Efnb2	Epha4	curated	CPI-SS087E0E3FB
Tnf_Fas	Epithelium	Endothelial_cells	Tnf	Fas	0.317548	2.20802	1.26278	0	0	Tnf	Fas	InnateDB-All	CPI-SS08B7D54A3
Notch1_Jag2	Epithelium	Endothelial_cells	Notch1	Jag2	0.227945	0.128445	0.178195	0	0	Notch1	Jag2	curated	CPI-SS08C3D27F7
Egfr_Grn	Epithelium	Endothelial_cells	Egfr	Grn	0.292546	2.42497	1.35876	0	0	Egfr	Grn	InnateDB-All	CPI-SS08CA619FE
Efnb2_Ephb4	Epithelium	Endothelial_cells	Efnb2	Ephb4	1.25942	1.02334	1.14138	0	0	Efnb2	Ephb4	curated	CPI-SS08D0F9109
Ephb6_Efnb2	Epithelium	Endothelial_cells	Ephb6	Efnb2	0.0382017	1.6251	0.831652	0	0	Ephb6	Efnb2	curated	CPI-SS090FC28E1
Gm14548_Bst2	Epithelium	Endothelial_cells	Gm14548	Bst2	0.0249483	8.84149	4.43322	0	0	Gm14548	Bst2	curated	CPI-SS095DCA7F7
Tnf_Flt4	Epithelium	Endothelial_cells	Tnf	Flt4	0.317548	1.33877	0.828161	0	0	Tnf	Flt4	InnateDB-All	CPI-SS09C917D22
Fzd9_Wnt2	Epithelium	Endothelial_cells	Fzd9	Wnt2	0.00268121	0.0743369	0.038509	0	0	Fzd9	Wnt2	curated	CPI-SS09FF3A1EA
Wnt4_Smo	Epithelium	Endothelial_cells	Wnt4	Smo	1.17913	0.122946	0.65104	0	0	Wnt4	Smo	I2D	CPI-SS0A69F13A3
Tnfsf13_Fas	Epithelium	Endothelial_cells	Tnfsf13	Fas	0.00181458	2.20802	1.10492	0	0	Tnfsf13	Fas	I2D	CPI-SS0A83A7E30
Lgr4_Rspo3	Epithelium	Endothelial_cells	Lgr4	Rspo3	0.822775	0.174152	0.498464	0	0	Lgr4	Rspo3	guidetopharmacology.org	CPI-SS0A874F65F
Plxnb2_Sema4c	Epithelium	Endothelial_cells	Plxnb2	Sema4c	2.5515	0.386261	1.46888	0	0	Plxnb2	Sema4c	curated	CPI-SS0AB21032D
L1cam_L1cam	Epithelium	Endothelial_cells	L1cam	L1cam	0.0226409	0.138162	0.0804014	0	0	L1cam	L1cam	curated	CPI-SS0ACD487F0
Tnfrsf11b_Tnfsf10	Epithelium	Endothelial_cells	Tnfrsf11b	Tnfsf10	0.00946159	0.283318	0.14639	0	0	Tnfrsf11b	Tnfsf10	curated	CPI-SS0AD0ED887
Csf1r_Csf1	Epithelium	Endothelial_cells	Csf1r	Csf1	0.0149525	0.537438	0.276195	0	0	Csf1r	Csf1	curated	CPI-SS0B01CF3AB
Wnt7b_Fzd4	Epithelium	Endothelial_cells	Wnt7b	Fzd4	0.650928	0.759345	0.705136	0	0	Wnt7b	Fzd4	curated	CPI-SS0B8083B44
Tnf_Sema4c	Epithelium	Endothelial_cells	Tnf	Sema4c	0.317548	0.386261	0.351905	0	0	Tnf	Sema4c	InnateDB-All	CPI-SS0B81F1BF5
Notch1_Jag1	Epithelium	Endothelial_cells	Notch1	Jag1	0.227945	1.07696	0.652453	0	0	Notch1	Jag1	curated	CPI-SS0B87FE6E0
Vegfa_Flt1	Epithelium	Endothelial_cells	Vegfa	Flt1	1.23451	9.56114	5.39783	0	0	Vegfa	Flt1	curated	CPI-SS0B9B3870A
Ephb2_Efnb2	Epithelium	Endothelial_cells	Ephb2	Efnb2	0.164137	1.6251	0.89462	0	0	Ephb2	Efnb2	curated	CPI-SS0B9E8C0DE
Angpt2_Tek	Epithelium	Endothelial_cells	Angpt2	Tek	0.00233482	1.89733	0.94983	0	0	Angpt2	Tek	curated	CPI-SS0BAB460FF
Plxnb2_Ptn	Epithelium	Endothelial_cells	Plxnb2	Ptn	2.5515	1.0716	1.81155	0	0	Plxnb2	Ptn	I2D	CPI-SS0BFB29A42
Efnb2_Ephb1	Epithelium	Endothelial_cells	Efnb2	Ephb1	1.25942	0.0925674	0.675993	0	0	Efnb2	Ephb1	curated	CPI-SS0BFD8E056
Vegfa_Kdr	Epithelium	Endothelial_cells	Vegfa	Kdr	1.23451	4.76917	3.00184	0	0	Vegfa	Kdr	curated	CPI-SS0C03F7CDC
Tnfrsf1b_Grn	Epithelium	Endothelial_cells	Tnfrsf1b	Grn	0.0955443	2.42497	1.26026	0	0	Tnfrsf1b	Grn	IMEx	CPI-SS0C4E86714
Wnt5a_Antxr1	Epithelium	Endothelial_cells	Wnt5a	Antxr1	0.152056	0.093007	0.122532	0	0	Wnt5a	Antxr1	InnateDB-All	CPI-SS0C56C483F
Fgfr2_Ptprr	Epithelium	Endothelial_cells	Fgfr2	Ptprr	0.340733	0.508412	0.424572	0	0	Fgfr2	Ptprr	InnateDB-All	CPI-SS0CC898553
Fgfr3_Epha4	Epithelium	Endothelial_cells	Fgfr3	Epha4	0.469474	0.470568	0.470021	0	0	Fgfr3	Epha4	I2D	CPI-SS0D1AE5C79
Tgfb3_Tgfbr3	Epithelium	Endothelial_cells	Tgfb3	Tgfbr3	0.0192286	0.844438	0.431834	0	0	Tgfb3	Tgfbr3	curated	CPI-SS0D46E2B45
Lta_Ripk1	Epithelium	Endothelial_cells	Lta	Ripk1	0.00681171	0.904834	0.455823	0	0	Lta	Ripk1	IMEx	CPI-SS0D5C54214
Wnt4_Fzd8	Epithelium	Endothelial_cells	Wnt4	Fzd8	1.17913	0.102125	0.64063	0.013	0.0471363	Wnt4	Fzd8	I2D	CPI-SS0D782F60B
Tnfrsf1a_Grn	Epithelium	Endothelial_cells	Tnfrsf1a	Grn	1.29119	2.42497	1.85808	0	0	Tnfrsf1a	Grn	IMEx	CPI-SS0DA033F03
Lgr5_Rspo3	Epithelium	Endothelial_cells	Lgr5	Rspo3	0.00204959	0.174152	0.088101	0	0	Lgr5	Rspo3	guidetopharmacology.org	CPI-SS0DCA749B0
Tnfsf10_Ripk1	Epithelium	Endothelial_cells	Tnfsf10	Ripk1	0.0191666	0.904834	0.462	0	0	Tnfsf10	Ripk1	InnateDB-All	CPI-SS0DEDA3567
Efna2_Epha4	Epithelium	Endothelial_cells	Efna2	Epha4	0.0760818	0.470568	0.273325	0	0	Efna2	Epha4	curated	CPI-SS0E63AB61E
Tnf_Tnfrsf1b	Epithelium	Endothelial_cells	Tnf	Tnfrsf1b	0.317548	0.352974	0.335261	0	0	Tnf	Tnfrsf1b	curated	CPI-SS0E7D5974D
Efna1_Epha4	Epithelium	Endothelial_cells	Efna1	Epha4	0.595313	0.470568	0.53294	0	0	Efna1	Epha4	curated	CPI-SS0EBFE1854
Fgf18_Fgfr1	Epithelium	Endothelial_cells	Fgf18	Fgfr1	0.00335524	0.5045	0.253928	0	0	Fgf18	Fgfr1	I2D	CPI-SS0F2C6A4D4
Sema3e_Plxnd1	Epithelium	Endothelial_cells	Sema3e	Plxnd1	0.125527	1.3969	0.761215	0	0	Sema3e	Plxnd1	curated	CPI-SS0F3A089DE
Tnfsf13_Tnfrsf1a	Epithelium	Endothelial_cells	Tnfsf13	Tnfrsf1a	0.00181458	4.31036	2.15609	0	0	Tnfsf13	Tnfrsf1a	I2D	CPI-SS0F9B3B259
Jam3_Jam3	Epithelium	Endothelial_cells	Jam3	Jam3	0.0154688	0.415554	0.215511	0	0	Jam3	Jam3	curated	CPI-SS0F9D53834
Inha_Tgfbr3	Epithelium	Endothelial_cells	Inha	Tgfbr3	0.00307971	0.844438	0.423759	0	0	Inha	Tgfbr3	I2D	CPI-SS0FB37E079
Efna5_Epha4	Epithelium	Endothelial_cells	Efna5	Epha4	0.0270179	0.470568	0.248793	0	0	Efna5	Epha4	curated	CPI-SS0FC01B947
Egfr_Tgfb1	Epithelium	Smooth_muscle_cells	Egfr	Tgfb1	0.292546	0.674062	0.483304	0	0	Egfr	Tgfb1	IMEx	CPI-SS0055264F3
Dlk1_Notch3	Epithelium	Smooth_muscle_cells	Dlk1	Notch3	0.00321654	5.90499	2.9541	0	0	Dlk1	Notch3	curated	CPI-SS007AA9FDE
Pvr_Tnfsf9	Epithelium	Smooth_muscle_cells	Pvr	Tnfsf9	1.24872	0.343234	0.795976	0	0	Pvr	Tnfsf9	InnateDB-All	CPI-SS00A8596B5
Tek_Angpt4	Epithelium	Smooth_muscle_cells	Tek	Angpt4	0.00532086	0.549174	0.277248	0.002	0.00831639	Tek	Angpt4	curated	CPI-SS00BBA318F
Egfr_Mif	Epithelium	Smooth_muscle_cells	Egfr	Mif	0.292546	6.132	3.21227	0	0	Egfr	Mif	IMEx	CPI-SS00EDDD458
Bmp2_Smo	Epithelium	Smooth_muscle_cells	Bmp2	Smo	0.384213	0.205976	0.295095	0	0	Bmp2	Smo	I2D	CPI-SS016B7C7D6
Tgfb2_Tgfbr3	Epithelium	Smooth_muscle_cells	Tgfb2	Tgfbr3	0.0214497	0.626925	0.324187	0	0	Tgfb2	Tgfbr3	curated	CPI-SS0178F5C45
Cd46_Jag1	Epithelium	Smooth_muscle_cells	Cd46	Jag1	0.0144014	2.01499	1.0147	0	0	Cd46	Jag1	curated	CPI-SS01A07768A
Wnt5a_Fzd2	Epithelium	Smooth_muscle_cells	Wnt5a	Fzd2	0.152056	0.196557	0.174307	0	0	Wnt5a	Fzd2	curated	CPI-SS01C2BA5C8
Fgf2_Fgfr1	Epithelium	Smooth_muscle_cells	Fgf2	Fgfr1	0.0017114	1.24645	0.624082	0	0	Fgf2	Fgfr1	curated	CPI-SS01F67987A
Pdgfb_Lrp1	Epithelium	Smooth_muscle_cells	Pdgfb	Lrp1	0.115721	1.14224	0.628981	0	0	Pdgfb	Lrp1	I2D	CPI-SS02928C71A
Gdf11_Antxr1	Epithelium	Smooth_muscle_cells	Gdf11	Antxr1	0.00107827	0.850732	0.425905	0	0	Gdf11	Antxr1	InnateDB-All	CPI-SS0331C5A49
Tnf_Celsr2	Epithelium	Smooth_muscle_cells	Tnf	Celsr2	0.317548	0.0720183	0.194783	0.004	0.0159549	Tnf	Celsr2	InnateDB-All	CPI-SS034B442CE
Fgfr1_Ncam1	Epithelium	Smooth_muscle_cells	Fgfr1	Ncam1	0.0360911	0.110317	0.0732039	0.002	0.00831639	Fgfr1	Ncam1	curated	CPI-SS039799099
Adora2a_Entpd1	Epithelium	Smooth_muscle_cells	Adora2a	Entpd1	0.00242838	0.805652	0.40404	0	0	Adora2a	Entpd1	curated	CPI-SS03E273233
Adora1_Entpd1	Epithelium	Smooth_muscle_cells	Adora1	Entpd1	0.263037	0.805652	0.534344	0	0	Adora1	Entpd1	curated	CPI-SS03E7587E4
Dll1_Notch2	Epithelium	Smooth_muscle_cells	Dll1	Notch2	0.2323	0.427191	0.329745	0	0	Dll1	Notch2	curated	CPI-SS0423580E5
Sema4a_Plxnd1	Epithelium	Smooth_muscle_cells	Sema4a	Plxnd1	0.402762	0.340917	0.371839	0	0	Sema4a	Plxnd1	curated	CPI-SS044C72D0D
Klrg2_Wnt5b	Epithelium	Smooth_muscle_cells	Klrg2	Wnt5b	0.10092	0.170788	0.135854	0	0	Klrg2	Wnt5b	InnateDB-All	CPI-SS044DF8749
Dll1_Notch3	Epithelium	Smooth_muscle_cells	Dll1	Notch3	0.2323	5.90499	3.06865	0	0	Dll1	Notch3	curated	CPI-SS047232C64
Pthlh_Pth1r	Epithelium	Smooth_muscle_cells	Pthlh	Pth1r	0.0165438	0.56377	0.290157	0	0	Pthlh	Pth1r	guidetopharmacology.org	CPI-SS0483CE4ED
Esam_Esam	Epithelium	Smooth_muscle_cells	Esam	Esam	0.303158	2.78494	1.54405	0	0	Esam	Esam	curated	CPI-SS04C672963
Copa_Sort1	Epithelium	Smooth_muscle_cells	Copa	Sort1	1.96164	1.32255	1.64209	0	0	Copa	Sort1	IMEx	CPI-SS04F3A1E5C
Edn2_Ednra	Epithelium	Smooth_muscle_cells	Edn2	Ednra	0.208783	0.792519	0.500651	0	0	Edn2	Ednra	guidetopharmacology.org	CPI-SS056AA08CF
Pdgfb_Pdgfrb	Epithelium	Smooth_muscle_cells	Pdgfb	Pdgfrb	0.115721	2.7155	1.41561	0	0	Pdgfb	Pdgfrb	curated	CPI-SS05A26A1DE
Ttr_Ager	Epithelium	Smooth_muscle_cells	Ttr	Ager	119.525	0.0544563	59.7898	0	0	Ttr	Ager	I2D	CPI-SS06006F870
Cd55_Adgre5	Epithelium	Smooth_muscle_cells	Cd55	Adgre5	0.152403	0.603745	0.378074	0	0	Cd55	Adgre5	curated	CPI-SS061A7E099
Fgf1_Tgfbr3	Epithelium	Smooth_muscle_cells	Fgf1	Tgfbr3	0.0269952	0.626925	0.32696	0	0	Fgf1	Tgfbr3	InnateDB-All	CPI-SS068C742A1
Fgf15_Fgfr1	Epithelium	Smooth_muscle_cells	Fgf15	Fgfr1	0.0145898	1.24645	0.630521	0	0	Fgf15	Fgfr1	IMEx	CPI-SS070A3A7E5
Wnt5a_Ror1	Epithelium	Smooth_muscle_cells	Wnt5a	Ror1	0.152056	0.338909	0.245483	0	0	Wnt5a	Ror1	IMEx	CPI-SS073F3FAD5
Fgf1_Fgfr1	Epithelium	Smooth_muscle_cells	Fgf1	Fgfr1	0.0269952	1.24645	0.636724	0	0	Fgf1	Fgfr1	curated	CPI-SS0755A26DD
Adora2b_Entpd1	Epithelium	Smooth_muscle_cells	Adora2b	Entpd1	0.00138538	0.805652	0.403519	0	0	Adora2b	Entpd1	curated	CPI-SS079728E8B
Grn_Sort1	Epithelium	Smooth_muscle_cells	Grn	Sort1	1.34068	1.32255	1.33162	0	0	Grn	Sort1	IMEx	CPI-SS07CCAD9BF
Gpr19_Enho	Epithelium	Smooth_muscle_cells	Gpr19	Enho	0.0347911	0.31548	0.175136	0	0	Gpr19	Enho	guidetopharmacology.org	CPI-SS07DFEBFA8
Lta_Tnfrsf1a	Epithelium	Smooth_muscle_cells	Lta	Tnfrsf1a	0.00681171	1.67909	0.842949	0.001	0.00430857	Lta	Tnfrsf1a	curated	CPI-SS084BE3E4B
Tgfb1_Tgfbr3	Epithelium	Smooth_muscle_cells	Tgfb1	Tgfbr3	0.0417161	0.626925	0.33432	0.003	0.0121609	Tgfb1	Tgfbr3	curated	CPI-SS085EE60B1
Ntf5_Ntrk2	Epithelium	Smooth_muscle_cells	Ntf5	Ntrk2	0.0128987	0.49852	0.25571	0	0	Ntf5	Ntrk2	I2D	CPI-SS088C1035B
Tnf_Fas	Epithelium	Smooth_muscle_cells	Tnf	Fas	0.317548	0.869942	0.593745	0	0	Tnf	Fas	InnateDB-All	CPI-SS08B7D54A3
Egfr_Grn	Epithelium	Smooth_muscle_cells	Egfr	Grn	0.292546	1.70051	0.996529	0.005	0.0196716	Egfr	Grn	InnateDB-All	CPI-SS08CA619FE
Dll4_Notch3	Epithelium	Smooth_muscle_cells	Dll4	Notch3	0.0060021	5.90499	2.9555	0	0	Dll4	Notch3	curated	CPI-SS0938C6980
Bdnf_Sort1	Epithelium	Smooth_muscle_cells	Bdnf	Sort1	0.172523	1.32255	0.747537	0	0	Bdnf	Sort1	I2D	CPI-SS09A36B221
Efna1_Epha3	Epithelium	Smooth_muscle_cells	Efna1	Epha3	0.595313	0.132702	0.364008	0.004	0.0159549	Efna1	Epha3	curated	CPI-SS09CA492BA
Wnt4_Smo	Epithelium	Smooth_muscle_cells	Wnt4	Smo	1.17913	0.205976	0.692555	0	0	Wnt4	Smo	I2D	CPI-SS0A69F13A3
Tnfsf13_Fas	Epithelium	Smooth_muscle_cells	Tnfsf13	Fas	0.00181458	0.869942	0.435878	0	0	Tnfsf13	Fas	I2D	CPI-SS0A83A7E30
Plxnb2_Sema4c	Epithelium	Smooth_muscle_cells	Plxnb2	Sema4c	2.5515	0.16567	1.35858	0	0	Plxnb2	Sema4c	curated	CPI-SS0AB21032D
Wnt5a_Fzd1	Epithelium	Smooth_muscle_cells	Wnt5a	Fzd1	0.152056	0.332384	0.24222	0	0	Wnt5a	Fzd1	curated	CPI-SS0B2D5BA95
Efna2_Epha1	Epithelium	Smooth_muscle_cells	Efna2	Epha1	0.0760818	0.101428	0.088755	0.005	0.0196716	Efna2	Epha1	curated	CPI-SS0B34CBA4B
Wnt7b_Fzd4	Epithelium	Smooth_muscle_cells	Wnt7b	Fzd4	0.650928	0.354589	0.502758	0	0	Wnt7b	Fzd4	curated	CPI-SS0B8083B44
Tnf_Sema4c	Epithelium	Smooth_muscle_cells	Tnf	Sema4c	0.317548	0.16567	0.241609	0	0	Tnf	Sema4c	InnateDB-All	CPI-SS0B81F1BF5
Notch1_Jag1	Epithelium	Smooth_muscle_cells	Notch1	Jag1	0.227945	2.01499	1.12147	0	0	Notch1	Jag1	curated	CPI-SS0B87FE6E0
Jag1_Notch3	Epithelium	Smooth_muscle_cells	Jag1	Notch3	0.112678	5.90499	3.00884	0	0	Jag1	Notch3	curated	CPI-SS0B99F22A2
Bdnf_Ntrk2	Epithelium	Smooth_muscle_cells	Bdnf	Ntrk2	0.172523	0.49852	0.335522	0	0	Bdnf	Ntrk2	curated	CPI-SS0BA601DC4
Wnt5a_Antxr1	Epithelium	Smooth_muscle_cells	Wnt5a	Antxr1	0.152056	0.850732	0.501394	0	0	Wnt5a	Antxr1	InnateDB-All	CPI-SS0C56C483F
Pros1_Axl	Epithelium	Smooth_muscle_cells	Pros1	Axl	0.0429032	2.9368	1.48985	0	0	Pros1	Axl	guidetopharmacology.org	CPI-SS0C85BC9AF
Efna2_Epha3	Epithelium	Smooth_muscle_cells	Efna2	Epha3	0.0760818	0.132702	0.104392	0.002	0.00831639	Efna2	Epha3	curated	CPI-SS0C875BA24
Wnt4_Fzd1	Epithelium	Smooth_muscle_cells	Wnt4	Fzd1	1.17913	0.332384	0.755759	0	0	Wnt4	Fzd1	I2D	CPI-SS0CA020C34
Tgfb3_Tgfbr3	Epithelium	Smooth_muscle_cells	Tgfb3	Tgfbr3	0.0192286	0.626925	0.323077	0	0	Tgfb3	Tgfbr3	curated	CPI-SS0D46E2B45
Lta_Ripk1	Epithelium	Smooth_muscle_cells	Lta	Ripk1	0.00681171	0.64699	0.326901	0.005	0.0196716	Lta	Ripk1	IMEx	CPI-SS0D5C54214
Wnt4_Fzd8	Epithelium	Smooth_muscle_cells	Wnt4	Fzd8	1.17913	0.119744	0.649439	0.008	0.0302477	Wnt4	Fzd8	I2D	CPI-SS0D782F60B
Wnt7b_Fzd1	Epithelium	Smooth_muscle_cells	Wnt7b	Fzd1	0.650928	0.332384	0.491656	0	0	Wnt7b	Fzd1	curated	CPI-SS0D81C6C1D
Csf1r_Il34	Epithelium	Smooth_muscle_cells	Csf1r	Il34	0.0149525	1.10662	0.560785	0	0	Csf1r	Il34	curated	CPI-SS0DFA98A14
Dlk1_Notch2	Epithelium	Smooth_muscle_cells	Dlk1	Notch2	0.00321654	0.427191	0.215204	0.001	0.00430857	Dlk1	Notch2	curated	CPI-SS0E1A8414D
Sct_Vipr1	Epithelium	Smooth_muscle_cells	Sct	Vipr1	0.00988935	0.0362263	0.0230578	0.006	0.0232718	Sct	Vipr1	I2D	CPI-SS0EC70F078
Scgb3a1_Notch3	Epithelium	Smooth_muscle_cells	Scgb3a1	Notch3	0.0134055	5.90499	2.9592	0	0	Scgb3a1	Notch3	InnateDB-All	CPI-SS0F21DBF93
Fgf18_Fgfr1	Epithelium	Smooth_muscle_cells	Fgf18	Fgfr1	0.00335524	1.24645	0.624904	0	0	Fgf18	Fgfr1	I2D	CPI-SS0F2C6A4D4
Sema3e_Plxnd1	Epithelium	Smooth_muscle_cells	Sema3e	Plxnd1	0.125527	0.340917	0.233222	0	0	Sema3e	Plxnd1	curated	CPI-SS0F3A089DE
Tnf_Dag1	Epithelium	Smooth_muscle_cells	Tnf	Dag1	0.317548	3.56509	1.94132	0	0	Tnf	Dag1	InnateDB-All	CPI-SS0F8EFEECF
Tnfsf13_Tnfrsf1a	Epithelium	Smooth_muscle_cells	Tnfsf13	Tnfrsf1a	0.00181458	1.67909	0.840451	0.007	0.0267621	Tnfsf13	Tnfrsf1a	I2D	CPI-SS0F9B3B259
Jam3_Jam3	Epithelium	Smooth_muscle_cells	Jam3	Jam3	0.0154688	0.835289	0.425379	0	0	Jam3	Jam3	curated	CPI-SS0F9D53834
Inha_Tgfbr3	Epithelium	Smooth_muscle_cells	Inha	Tgfbr3	0.00307971	0.626925	0.315002	0	0	Inha	Tgfbr3	I2D	CPI-SS0FB37E079
Tnf_Ptprs	Epithelium	Smooth_muscle_cells	Tnf	Ptprs	0.317548	0.580782	0.449165	0	0	Tnf	Ptprs	InnateDB-All	CPI-SS0FBC9234C
Klrg2_Tnfsf9	Epithelium	Smooth_muscle_cells	Klrg2	Tnfsf9	0.10092	0.343234	0.222077	0	0	Klrg2	Tnfsf9	InnateDB-All	CPI-SS0FEC87269
Egfr_Tgfb1	Epithelium	Macrophages	Egfr	Tgfb1	0.292546	3.73109	2.01182	0	0	Egfr	Tgfb1	IMEx	CPI-SS0055264F3
Pvr_Tnfsf9	Epithelium	Macrophages	Pvr	Tnfsf9	1.24872	0.573665	0.911191	0	0	Pvr	Tnfsf9	InnateDB-All	CPI-SS00A8596B5
Egf_Nrg1	Epithelium	Macrophages	Egf	Nrg1	0.00474717	0.0556884	0.0302178	0.002	0.00831639	Egf	Nrg1	I2D	CPI-SS00A953C3A
Fgfr2_Cd83	Epithelium	Macrophages	Fgfr2	Cd83	0.340733	13.4663	6.90351	0	0	Fgfr2	Cd83	InnateDB-All	CPI-SS00D9A0644
Egfr_Mif	Epithelium	Macrophages	Egfr	Mif	0.292546	5.81415	3.05335	0	0	Egfr	Mif	IMEx	CPI-SS00EDDD458
Ffar3_Ccl4	Epithelium	Macrophages	Ffar3	Ccl4	0.00322581	258.904	129.453	0	0	Ffar3	Ccl4	IMEx	CPI-SS022AE18AF
Pdgfb_Lrp1	Epithelium	Macrophages	Pdgfb	Lrp1	0.115721	1.27992	0.697819	0	0	Pdgfb	Lrp1	I2D	CPI-SS02928C71A
Fam3c_Clec2d	Epithelium	Macrophages	Fam3c	Clec2d	0.257303	0.444088	0.350696	0.002	0.00831639	Fam3c	Clec2d	IMEx	CPI-SS02A0FF87F
Tfrc_Tnfsf13b	Epithelium	Macrophages	Tfrc	Tnfsf13b	0.191378	0.207792	0.199585	0	0	Tfrc	Tnfsf13b	IMEx	CPI-SS03133B4F2
Adora2a_Entpd1	Epithelium	Macrophages	Adora2a	Entpd1	0.00242838	0.46624	0.234334	0.004	0.0159549	Adora2a	Entpd1	curated	CPI-SS03E273233
C3_C3ar1	Epithelium	Macrophages	C3	C3ar1	0.626058	2.00555	1.3158	0	0	C3	C3ar1	guidetopharmacology.org	CPI-SS03E48EFEA
Adora1_Entpd1	Epithelium	Macrophages	Adora1	Entpd1	0.263037	0.46624	0.364638	0	0	Adora1	Entpd1	curated	CPI-SS03E7587E4
Tnf_Vsir	Epithelium	Macrophages	Tnf	Vsir	0.317548	1.01816	0.667856	0	0	Tnf	Vsir	IMEx	CPI-SS03FA58286
Dll1_Notch2	Epithelium	Macrophages	Dll1	Notch2	0.2323	0.552903	0.392601	0	0	Dll1	Notch2	curated	CPI-SS0423580E5
Tnfsf9_Tnfrsf9	Epithelium	Macrophages	Tnfsf9	Tnfrsf9	0.0752824	0.0690936	0.072188	0	0	Tnfsf9	Tnfrsf9	curated	CPI-SS0431D2256
Lrp6_Cklf	Epithelium	Macrophages	Lrp6	Cklf	0.640196	0.478656	0.559426	0	0	Lrp6	Cklf	IMEx	CPI-SS05B1FA8A8
Jag1_Notch2	Epithelium	Macrophages	Jag1	Notch2	0.112678	0.552903	0.332791	0.009	0.0337608	Jag1	Notch2	curated	CPI-SS060B82BBC
Cd55_Adgre5	Epithelium	Macrophages	Cd55	Adgre5	0.152403	0.973736	0.563069	0	0	Cd55	Adgre5	curated	CPI-SS061A7E099
Copa_P2ry6	Epithelium	Macrophages	Copa	P2ry6	1.96164	0.774879	1.36826	0	0	Copa	P2ry6	IMEx	CPI-SS065F7DA2A
Ltbr_Ltb	Epithelium	Macrophages	Ltbr	Ltb	0.797063	0.444621	0.620842	0	0	Ltbr	Ltb	curated	CPI-SS06CBC985C
Cd28_Cd86	Epithelium	Macrophages	Cd28	Cd86	0.0089045	1.76952	0.88921	0	0	Cd28	Cd86	curated	CPI-SS077D7365D
Tnfsf12_Tnfrsf25	Epithelium	Macrophages	Tnfsf12	Tnfrsf25	0.116515	0.0348081	0.0756617	0.011	0.040569	Tnfsf12	Tnfrsf25	I2D	CPI-SS079DDF890
Lta_Tnfrsf1b	Epithelium	Macrophages	Lta	Tnfrsf1b	0.00681171	1.69543	0.851121	0	0	Lta	Tnfrsf1b	curated	CPI-SS07D9A48A2
Gpr19_Enho	Epithelium	Macrophages	Gpr19	Enho	0.0347911	0.0969671	0.0658791	0.004	0.0159549	Gpr19	Enho	guidetopharmacology.org	CPI-SS07DFEBFA8
Alox5_Alox5ap	Epithelium	Macrophages	Alox5	Alox5ap	0.026126	7.08921	3.55767	0	0	Alox5	Alox5ap	guidetopharmacology.org	CPI-SS080611C5B
Ptprc_Mrc1	Epithelium	Macrophages	Ptprc	Mrc1	0.00413557	1.16665	0.585392	0.001	0.00430857	Ptprc	Mrc1	curated	CPI-SS0822AEF5F
Lta_Tnfrsf1a	Epithelium	Macrophages	Lta	Tnfrsf1a	0.00681171	1.72144	0.864123	0	0	Lta	Tnfrsf1a	curated	CPI-SS084BE3E4B
Cadm1_Cadm1	Epithelium	Macrophages	Cadm1	Cadm1	0.811286	0.99437	0.902828	0.002	0.00831639	Cadm1	Cadm1	curated	CPI-SS0889E281D
Tnf_Fas	Epithelium	Macrophages	Tnf	Fas	0.317548	0.633565	0.475556	0	0	Tnf	Fas	InnateDB-All	CPI-SS08B7D54A3
Cxcl17_Gpr35	Epithelium	Macrophages	Cxcl17	Gpr35	0.149533	0.178111	0.163822	0	0	Cxcl17	Gpr35	guidetopharmacology.org	CPI-SS08C995EB4
Egfr_Grn	Epithelium	Macrophages	Egfr	Grn	0.292546	5.76063	3.02659	0	0	Egfr	Grn	InnateDB-All	CPI-SS08CA619FE
Plxnb2_Sema4d	Epithelium	Macrophages	Plxnb2	Sema4d	2.5515	0.907541	1.72952	0	0	Plxnb2	Sema4d	curated	CPI-SS08FAC0A55
Csf2_Csf1r	Epithelium	Macrophages	Csf2	Csf1r	0.00778111	4.60942	2.3086	0	0	Csf2	Csf1r	guidetopharmacology.org	CPI-SS092E57263
Gm14548_Bst2	Epithelium	Macrophages	Gm14548	Bst2	0.0249483	5.65237	2.83866	0	0	Gm14548	Bst2	curated	CPI-SS095DCA7F7
Nampt_P2ry6	Epithelium	Macrophages	Nampt	P2ry6	0.287003	0.774879	0.530941	0	0	Nampt	P2ry6	IMEx	CPI-SS09A3FA737
Klrg2_Wnt11	Epithelium	Macrophages	Klrg2	Wnt11	0.10092	0.257941	0.17943	0	0	Klrg2	Wnt11	InnateDB-All	CPI-SS0A7B487D4
Tnfsf13_Fas	Epithelium	Macrophages	Tnfsf13	Fas	0.00181458	0.633565	0.31769	0	0	Tnfsf13	Fas	I2D	CPI-SS0A83A7E30
Plxnb2_Sema4c	Epithelium	Macrophages	Plxnb2	Sema4c	2.5515	0.0796763	1.31559	0.007	0.0267621	Plxnb2	Sema4c	curated	CPI-SS0AB21032D
Egfr_Nrg1	Epithelium	Macrophages	Egfr	Nrg1	0.292546	0.0556884	0.174117	0.001	0.00430857	Egfr	Nrg1	I2D	CPI-SS0B02DE712
Ccr5_Ccl7	Epithelium	Macrophages	Ccr5	Ccl7	0.00197112	25.3229	12.6624	0	0	Ccr5	Ccl7	curated	CPI-SS0B186A32C
Erbb3_Nrg1	Epithelium	Macrophages	Erbb3	Nrg1	0.981123	0.0556884	0.518406	0.001	0.00430857	Erbb3	Nrg1	curated	CPI-SS0BF9FA3F2
Tnfrsf1b_Grn	Epithelium	Macrophages	Tnfrsf1b	Grn	0.0955443	5.76063	2.92809	0	0	Tnfrsf1b	Grn	IMEx	CPI-SS0C4E86714
Pros1_Axl	Epithelium	Macrophages	Pros1	Axl	0.0429032	1.44395	0.743425	0	0	Pros1	Axl	guidetopharmacology.org	CPI-SS0C85BC9AF
Plxnb1_Sema4d	Epithelium	Macrophages	Plxnb1	Sema4d	0.156948	0.907541	0.532244	0	0	Plxnb1	Sema4d	curated	CPI-SS0CCCF7C69
Ide_Ccl6	Epithelium	Macrophages	Ide	Ccl6	0.297861	8.88025	4.58906	0	0	Ide	Ccl6	InnateDB-All	CPI-SS0D57FCA8C
Tnfrsf1a_Grn	Epithelium	Macrophages	Tnfrsf1a	Grn	1.29119	5.76063	3.52591	0	0	Tnfrsf1a	Grn	IMEx	CPI-SS0DA033F03
Ccr5_Ccl12	Epithelium	Macrophages	Ccr5	Ccl12	0.00197112	1.86543	0.933699	0.003	0.0121609	Ccr5	Ccl12	curated	CPI-SS0DFAF1FE2
Dlk1_Notch2	Epithelium	Macrophages	Dlk1	Notch2	0.00321654	0.552903	0.27806	0	0	Dlk1	Notch2	curated	CPI-SS0E1A8414D
Tnf_Tnfrsf1b	Epithelium	Macrophages	Tnf	Tnfrsf1b	0.317548	1.69543	1.00649	0	0	Tnf	Tnfrsf1b	curated	CPI-SS0E7D5974D
Icam1_Itgal	Epithelium	Macrophages	Icam1	Itgal	0.482417	0.307977	0.395197	0	0	Icam1	Itgal	curated	CPI-SS0E9A581F8
Sct_Vipr1	Epithelium	Macrophages	Sct	Vipr1	0.00988935	0.0357824	0.0228359	0.007	0.0267621	Sct	Vipr1	I2D	CPI-SS0EC70F078
Pgrmc2_Ccl4	Epithelium	Macrophages	Pgrmc2	Ccl4	0.389959	258.904	129.647	0	0	Pgrmc2	Ccl4	IMEx	CPI-SS0F3D40856
Tnfsf13_Tnfrsf1a	Epithelium	Macrophages	Tnfsf13	Tnfrsf1a	0.00181458	1.72144	0.861625	0.003	0.0121609	Tnfsf13	Tnfrsf1a	I2D	CPI-SS0F9B3B259
Klrg2_Tnfsf9	Epithelium	Macrophages	Klrg2	Tnfsf9	0.10092	0.573665	0.337292	0	0	Klrg2	Tnfsf9	InnateDB-All	CPI-SS0FEC87269
Egfr_Mif	Epithelium	Proliferative_cells	Egfr	Mif	0.292546	7.30769	3.80012	0	0	Egfr	Mif	IMEx	CPI-SS00EDDD458
Vegfa_Ephb2	Epithelium	Proliferative_cells	Vegfa	Ephb2	1.23451	0.211923	0.723218	0.004	0.0159549	Vegfa	Ephb2	I2D	CPI-SS02371A6D6
Epha2_Efna5	Epithelium	Proliferative_cells	Epha2	Efna5	1.65424	0.0627092	0.858474	0.004	0.0159549	Epha2	Efna5	curated	CPI-SS02AFCED82
Epha1_Efna5	Epithelium	Proliferative_cells	Epha1	Efna5	0.0554732	0.0627092	0.0590912	0.007	0.0267621	Epha1	Efna5	curated	CPI-SS03A2EFDD5
Ephb2_Efna5	Epithelium	Proliferative_cells	Ephb2	Efna5	0.164137	0.0627092	0.113423	0.007	0.0267621	Ephb2	Efna5	curated	CPI-SS0586F2596
Lrp6_Cklf	Epithelium	Proliferative_cells	Lrp6	Cklf	0.640196	0.509006	0.574601	0	0	Lrp6	Cklf	IMEx	CPI-SS05B1FA8A8
Efna3_Epha4	Epithelium	Proliferative_cells	Efna3	Epha4	0.00379499	0.333657	0.168726	0.007	0.0267621	Efna3	Epha4	curated	CPI-SS05B4EB419
Cd55_Adgre5	Epithelium	Proliferative_cells	Cd55	Adgre5	0.152403	0.424777	0.28859	0	0	Cd55	Adgre5	curated	CPI-SS061A7E099
Efna4_Epha4	Epithelium	Proliferative_cells	Efna4	Epha4	0.0872545	0.333657	0.210456	0.003	0.0121609	Efna4	Epha4	curated	CPI-SS0659DBE72
Fgfr2_Epha4	Epithelium	Proliferative_cells	Fgfr2	Epha4	0.340733	0.333657	0.337195	0.003	0.0121609	Fgfr2	Epha4	I2D	CPI-SS06A0B20BD
Fgfr4_Epha4	Epithelium	Proliferative_cells	Fgfr4	Epha4	0.0573332	0.333657	0.195495	0.003	0.0121609	Fgfr4	Epha4	I2D	CPI-SS0816A4ED4
Efnb2_Epha4	Epithelium	Proliferative_cells	Efnb2	Epha4	1.25942	0.333657	0.796538	0.003	0.0121609	Efnb2	Epha4	curated	CPI-SS087E0E3FB
Fgfr3_Epha4	Epithelium	Proliferative_cells	Fgfr3	Epha4	0.469474	0.333657	0.401566	0.003	0.0121609	Fgfr3	Epha4	I2D	CPI-SS0D1AE5C79
Nrg1_Neto2	Epithelium	Proliferative_cells	Nrg1	Neto2	0.00295613	0.0422926	0.0226244	0	0	Nrg1	Neto2	InnateDB-All	CPI-SS0E075E5AF
Efna2_Epha4	Epithelium	Proliferative_cells	Efna2	Epha4	0.0760818	0.333657	0.20487	0.003	0.0121609	Efna2	Epha4	curated	CPI-SS0E63AB61E
Tnf_Dag1	Epithelium	Proliferative_cells	Tnf	Dag1	0.317548	1.61838	0.967966	0.002	0.00831639	Tnf	Dag1	InnateDB-All	CPI-SS0F8EFEECF
Wnt5a_Fzd3	Fibroblast	Epithelium	Wnt5a	Fzd3	1.44038	0.0889493	0.764663	0	0	Wnt5a	Fzd3	curated	CPI-SS002673EFE
Ereg_Egfr	Fibroblast	Epithelium	Ereg	Egfr	0.321699	0.292546	0.307123	0	0	Ereg	Egfr	curated	CPI-SS004C23DCE
Rspo1_Lgr4	Fibroblast	Epithelium	Rspo1	Lgr4	4.03239	0.822775	2.42758	0	0	Rspo1	Lgr4	guidetopharmacology.org	CPI-SS0057AB387
Mdk_Lrp1	Fibroblast	Epithelium	Mdk	Lrp1	2.47029	0.561174	1.51573	0	0	Mdk	Lrp1	I2D	CPI-SS006C6537E
Fgf2_Fgfr4	Fibroblast	Epithelium	Fgf2	Fgfr4	0.379125	0.0573332	0.218229	0	0	Fgf2	Fgfr4	curated	CPI-SS008FB916C
Bmp7_Slamf1	Fibroblast	Epithelium	Bmp7	Slamf1	0.519269	0.0136468	0.266458	0	0	Bmp7	Slamf1	InnateDB-All	CPI-SS0097929A7
Adora2a_Nampt	Fibroblast	Epithelium	Adora2a	Nampt	0.073145	0.287003	0.180074	0.001	0.00430857	Adora2a	Nampt	I2D	CPI-SS00A6D366F
Fgf7_Fgfr3	Fibroblast	Epithelium	Fgf7	Fgfr3	0.154402	0.469474	0.311938	0	0	Fgf7	Fgfr3	I2D	CPI-SS00E68BB92
Egfr_Mif	Fibroblast	Epithelium	Egfr	Mif	0.662061	2.76173	1.7119	0	0	Egfr	Mif	IMEx	CPI-SS00EDDD458
Ptn_Ptprs	Fibroblast	Epithelium	Ptn	Ptprs	0.812974	0.26626	0.539617	0.002	0.00831639	Ptn	Ptprs	I2D	CPI-SS00F4DDF4B
Fgf1_Fgfr3	Fibroblast	Epithelium	Fgf1	Fgfr3	0.47753	0.469474	0.473502	0	0	Fgf1	Fgfr3	I2D	CPI-SS015819E65
Tgfb2_Tgfbr3	Fibroblast	Epithelium	Tgfb2	Tgfbr3	0.893143	0.0323018	0.462722	0	0	Tgfb2	Tgfbr3	curated	CPI-SS0178F5C45
Ncam1_Bdnf	Fibroblast	Epithelium	Ncam1	Bdnf	0.365013	0.172523	0.268768	0	0	Ncam1	Bdnf	I2D	CPI-SS01BCB9360
Wnt5a_Fzd2	Fibroblast	Epithelium	Wnt5a	Fzd2	1.44038	0.00210749	0.721242	0.007	0.0267621	Wnt5a	Fzd2	curated	CPI-SS01C2BA5C8
Fgf2_Fgfr1	Fibroblast	Epithelium	Fgf2	Fgfr1	0.379125	0.0360911	0.207608	0	0	Fgf2	Fgfr1	curated	CPI-SS01F67987A
Nrg1_Lgr4	Fibroblast	Epithelium	Nrg1	Lgr4	0.177284	0.822775	0.50003	0	0	Nrg1	Lgr4	InnateDB-All	CPI-SS02572E1EF
Efna5_Epha7	Fibroblast	Epithelium	Efna5	Epha7	0.525565	0.00512649	0.265346	0	0	Efna5	Epha7	curated	CPI-SS028688B7B
Fam3c_Clec2d	Fibroblast	Epithelium	Fam3c	Clec2d	0.486308	0.210556	0.348432	0.011	0.040569	Fam3c	Clec2d	IMEx	CPI-SS02A0FF87F
Wnt2_Fzd2	Fibroblast	Epithelium	Wnt2	Fzd2	0.381246	0.00210749	0.191677	0	0	Wnt2	Fzd2	curated	CPI-SS02C418D99
Cadm3_Cadm4	Fibroblast	Epithelium	Cadm3	Cadm4	0.267975	0.0701508	0.169063	0	0	Cadm3	Cadm4	curated	CPI-SS02D18D12B
Tnfsf12_Tnfrsf12a	Fibroblast	Epithelium	Tnfsf12	Tnfrsf12a	0.994148	9.02551	5.00983	0	0	Tnfsf12	Tnfrsf12a	curated	CPI-SS02EF3E1BA
Csf1_Slc7a1	Fibroblast	Epithelium	Csf1	Slc7a1	1.01036	0.961354	0.985856	0	0	Csf1	Slc7a1	I2D	CPI-SS03105D292
Nrp1_Vegfb	Fibroblast	Epithelium	Nrp1	Vegfb	1.71769	0.483216	1.10045	0	0	Nrp1	Vegfb	curated	CPI-SS033E6DE7E
Fgfr1_Fgfr2	Fibroblast	Epithelium	Fgfr1	Fgfr2	1.67003	0.340733	1.00538	0	0	Fgfr1	Fgfr2	InnateDB-All	CPI-SS0348DB5E3
Fgfr1_Fgf9	Fibroblast	Epithelium	Fgfr1	Fgf9	1.67003	0.0199332	0.84498	0	0	Fgfr1	Fgf9	I2D	CPI-SS038E93B77
Fgfr1_Ncam1	Fibroblast	Epithelium	Fgfr1	Ncam1	1.67003	0.00239097	0.836209	0	0	Fgfr1	Ncam1	curated	CPI-SS039799099
Axl_Gas6	Fibroblast	Epithelium	Axl	Gas6	3.22936	38.0649	20.6471	0	0	Axl	Gas6	guidetopharmacology.org	CPI-SS03A4F7DC8
Pdgfra_Pdgfc	Fibroblast	Epithelium	Pdgfra	Pdgfc	1.71076	0.251756	0.98126	0	0	Pdgfra	Pdgfc	curated	CPI-SS03CC15FF3
Fgf2_Cd44	Fibroblast	Epithelium	Fgf2	Cd44	0.379125	8.60746	4.49329	0	0	Fgf2	Cd44	I2D	CPI-SS03DA2A820
C3_C3ar1	Fibroblast	Epithelium	C3	C3ar1	83.8704	0.00147478	41.936	0.001	0.00430857	C3	C3ar1	guidetopharmacology.org	CPI-SS03E48EFEA
Bdnf_F11r	Fibroblast	Epithelium	Bdnf	F11r	0.462796	4.86185	2.66232	0	0	Bdnf	F11r	IMEx	CPI-SS03F0B666C
Epha3_Efna4	Fibroblast	Epithelium	Epha3	Efna4	0.902938	0.0872545	0.495096	0	0	Epha3	Efna4	curated	CPI-SS041888D39
Tbxa2r_Ghrl	Fibroblast	Epithelium	Tbxa2r	Ghrl	0.118567	0.0046619	0.0616144	0.007	0.0267621	Tbxa2r	Ghrl	InnateDB-All	CPI-SS042EB8C7A
Tnfsf9_Tnfrsf9	Fibroblast	Epithelium	Tnfsf9	Tnfrsf9	0.76335	0.00250786	0.382929	0	0	Tnfsf9	Tnfrsf9	curated	CPI-SS0431D2256
Ephb1_Efnb1	Fibroblast	Epithelium	Ephb1	Efnb1	0.0724864	0.49445	0.283468	0	0	Ephb1	Efnb1	curated	CPI-SS0470AF83E
Bmp7_Ptprk	Fibroblast	Epithelium	Bmp7	Ptprk	0.519269	2.30297	1.41112	0	0	Bmp7	Ptprk	InnateDB-All	CPI-SS0472C478C
Egfr_Areg	Fibroblast	Epithelium	Egfr	Areg	0.662061	0.53681	0.599436	0	0	Egfr	Areg	curated	CPI-SS0481D83A4
Fgf1_Fgfr2	Fibroblast	Epithelium	Fgf1	Fgfr2	0.47753	0.340733	0.409131	0	0	Fgf1	Fgfr2	I2D	CPI-SS04A97448D
Fgf2_Fgfr2	Fibroblast	Epithelium	Fgf2	Fgfr2	0.379125	0.340733	0.359929	0	0	Fgf2	Fgfr2	curated	CPI-SS05A94DE17
Lrp6_Cklf	Fibroblast	Epithelium	Lrp6	Cklf	0.906623	0.214723	0.560673	0.004	0.0159549	Lrp6	Cklf	IMEx	CPI-SS05B1FA8A8
Cd55_Adgre5	Fibroblast	Epithelium	Cd55	Adgre5	0.9368	0.183611	0.560205	0	0	Cd55	Adgre5	curated	CPI-SS061A7E099
Fgf1_Tgfbr3	Fibroblast	Epithelium	Fgf1	Tgfbr3	0.47753	0.0323018	0.254916	0	0	Fgf1	Tgfbr3	InnateDB-All	CPI-SS068C742A1
Npr2_Nppc	Fibroblast	Epithelium	Npr2	Nppc	0.200885	0.0254267	0.113156	0	0	Npr2	Nppc	guidetopharmacology.org	CPI-SS06B94F144
Nrg1_Lsr	Fibroblast	Epithelium	Nrg1	Lsr	0.177284	2.59926	1.38827	0	0	Nrg1	Lsr	InnateDB-All	CPI-SS0708FE6FF
Timp1_Fgfr2	Fibroblast	Epithelium	Timp1	Fgfr2	9.38338	0.340733	4.86205	0	0	Timp1	Fgfr2	InnateDB-All	CPI-SS0735F5C3A
Wnt5a_Ror1	Fibroblast	Epithelium	Wnt5a	Ror1	1.44038	0.0038889	0.722133	0.005	0.0196716	Wnt5a	Ror1	IMEx	CPI-SS073F3FAD5
Fgf1_Fgfr1	Fibroblast	Epithelium	Fgf1	Fgfr1	0.47753	0.0360911	0.25681	0	0	Fgf1	Fgfr1	curated	CPI-SS0755A26DD
Il15_Il15ra	Fibroblast	Epithelium	Il15	Il15ra	0.131531	0.103434	0.117483	0.001	0.00430857	Il15	Il15ra	guidetopharmacology.org	CPI-SS077B160B9
Fgfr1_Fgf7	Fibroblast	Epithelium	Fgfr1	Fgf7	1.67003	0.0009278	0.835477	0	0	Fgfr1	Fgf7	I2D	CPI-SS07833475A
Tnfsf12_Tnfrsf25	Fibroblast	Epithelium	Tnfsf12	Tnfrsf25	0.994148	0.00581316	0.499981	0	0	Tnfsf12	Tnfrsf25	I2D	CPI-SS079DDF890
Grn_Sort1	Fibroblast	Epithelium	Grn	Sort1	3.16358	0.551522	1.85755	0	0	Grn	Sort1	IMEx	CPI-SS07CCAD9BF
Notch2_Il24	Fibroblast	Epithelium	Notch2	Il24	0.407834	0.0307227	0.219278	0.007	0.0267621	Notch2	Il24	IMEx	CPI-SS07D71C546
Mdk_Sorl1	Fibroblast	Epithelium	Mdk	Sorl1	2.47029	1.05633	1.76331	0	0	Mdk	Sorl1	InnateDB-All	CPI-SS083CBFACD
Nrp1_Pgf	Fibroblast	Epithelium	Nrp1	Pgf	1.71769	0.281384	0.999538	0	0	Nrp1	Pgf	curated	CPI-SS0855C0353
Egfr_Copa	Fibroblast	Epithelium	Egfr	Copa	0.662061	1.96164	1.31185	0	0	Egfr	Copa	InnateDB-All	CPI-SS088A0A760
Egfr_Grn	Fibroblast	Epithelium	Egfr	Grn	0.662061	1.34068	1.00137	0	0	Egfr	Grn	InnateDB-All	CPI-SS08CA619FE
Adgrl1_Nrg1	Fibroblast	Epithelium	Adgrl1	Nrg1	0.219166	0.00295613	0.111061	0	0	Adgrl1	Nrg1	InnateDB-All	CPI-SS09375CA29
Bdnf_Sort1	Fibroblast	Epithelium	Bdnf	Sort1	0.462796	0.551522	0.507159	0	0	Bdnf	Sort1	I2D	CPI-SS09A36B221
Cadm3_Cadm1	Fibroblast	Epithelium	Cadm3	Cadm1	0.267975	0.811286	0.539631	0	0	Cadm3	Cadm1	curated	CPI-SS09C06644C
Pros1_Tyro3	Fibroblast	Epithelium	Pros1	Tyro3	0.873893	0.157394	0.515643	0	0	Pros1	Tyro3	guidetopharmacology.org	CPI-SS09C4988F8
Efna5_Epha5	Fibroblast	Epithelium	Efna5	Epha5	0.525565	0.00220635	0.263886	0	0	Efna5	Epha5	curated	CPI-SS09E3F5044
Npr1_Nppc	Fibroblast	Epithelium	Npr1	Nppc	0.635479	0.0254267	0.330453	0	0	Npr1	Nppc	InnateDB-All	CPI-SS0A1864A37
Egfr_Btc	Fibroblast	Epithelium	Egfr	Btc	0.662061	0.732201	0.697131	0	0	Egfr	Btc	curated	CPI-SS0A19E9C34
Cxcl12_Cxcr4	Fibroblast	Epithelium	Cxcl12	Cxcr4	13.4092	0.00627496	6.70774	0.006	0.0232718	Cxcl12	Cxcr4	curated	CPI-SS0A28DCA72
Epha3_Efna3	Fibroblast	Epithelium	Epha3	Efna3	0.902938	0.00379499	0.453366	0	0	Epha3	Efna3	curated	CPI-SS0AB0604B5
Tnfrsf11b_Tnfsf10	Fibroblast	Epithelium	Tnfrsf11b	Tnfsf10	0.309592	0.0191666	0.164379	0	0	Tnfrsf11b	Tnfsf10	curated	CPI-SS0AD0ED887
Wnt5a_Fzd1	Fibroblast	Epithelium	Wnt5a	Fzd1	1.44038	0.0376796	0.739028	0	0	Wnt5a	Fzd1	curated	CPI-SS0B2D5BA95
Tek_Angpt1	Fibroblast	Epithelium	Tek	Angpt1	0.191586	0.0798529	0.135719	0.009	0.0337608	Tek	Angpt1	curated	CPI-SS0B337B316
Cadm3_Epb41l1	Fibroblast	Epithelium	Cadm3	Epb41l1	0.267975	0.449038	0.358507	0	0	Cadm3	Epb41l1	curated	CPI-SS0B3829651
Nrg1_Erbb4	Fibroblast	Epithelium	Nrg1	Erbb4	0.177284	0.0194068	0.0983456	0	0	Nrg1	Erbb4	curated	CPI-SS0BD5C2A23
Epha3_Efna5	Fibroblast	Epithelium	Epha3	Efna5	0.902938	0.0270179	0.464978	0	0	Epha3	Efna5	curated	CPI-SS0BEAB521F
Egfr_Hbegf	Fibroblast	Epithelium	Egfr	Hbegf	0.662061	22.1468	11.4044	0	0	Egfr	Hbegf	curated	CPI-SS0C10824C7
Wnt2_Fzd4	Fibroblast	Epithelium	Wnt2	Fzd4	0.381246	0.152511	0.266878	0	0	Wnt2	Fzd4	curated	CPI-SS0C2561156
Ccl11_Ackr4	Fibroblast	Epithelium	Ccl11	Ackr4	11.6135	0.00229623	5.80791	0	0	Ccl11	Ackr4	I2D	CPI-SS0CB2E8B21
Fgf2_Fgfrl1	Fibroblast	Epithelium	Fgf2	Fgfrl1	0.379125	0.0560751	0.2176	0	0	Fgf2	Fgfrl1	I2D	CPI-SS0CB6968B9
Wnt5a_Ptprk	Fibroblast	Epithelium	Wnt5a	Ptprk	1.44038	2.30297	1.87167	0	0	Wnt5a	Ptprk	InnateDB-All	CPI-SS0CB863B46
Axl_Il15ra	Fibroblast	Epithelium	Axl	Il15ra	3.22936	0.103434	1.6664	0	0	Axl	Il15ra	I2D	CPI-SS0D0252D87
Ephb1_Efnb3	Fibroblast	Epithelium	Ephb1	Efnb3	0.0724864	0.00467112	0.0385788	0	0	Ephb1	Efnb3	curated	CPI-SS0D41C7AF5
Tgfb3_Tgfbr3	Fibroblast	Epithelium	Tgfb3	Tgfbr3	0.823419	0.0323018	0.427861	0	0	Tgfb3	Tgfbr3	curated	CPI-SS0D46E2B45
Fgf18_Fgfr4	Fibroblast	Epithelium	Fgf18	Fgfr4	0.131247	0.0573332	0.0942899	0	0	Fgf18	Fgfr4	I2D	CPI-SS0D4CA5D92
Wnt5a_Epha7	Fibroblast	Epithelium	Wnt5a	Epha7	1.44038	0.00512649	0.722751	0	0	Wnt5a	Epha7	InnateDB-All	CPI-SS0D4F593F1
Fgf2_Fgfr3	Fibroblast	Epithelium	Fgf2	Fgfr3	0.379125	0.469474	0.4243	0	0	Fgf2	Fgfr3	curated	CPI-SS0D636A374
Aplnr_Apln	Fibroblast	Epithelium	Aplnr	Apln	0.110996	0.0156305	0.0633131	0.004	0.0159549	Aplnr	Apln	guidetopharmacology.org	CPI-SS0D8148841
Fgf1_Fgfr4	Fibroblast	Epithelium	Fgf1	Fgfr4	0.47753	0.0573332	0.267431	0	0	Fgf1	Fgfr4	I2D	CPI-SS0D9366D11
Pdgfrb_Pdgfd	Fibroblast	Epithelium	Pdgfrb	Pdgfd	1.12048	0.294519	0.7075	0	0	Pdgfrb	Pdgfd	curated	CPI-SS0D954EA1C
Fgf7_Fgfr4	Fibroblast	Epithelium	Fgf7	Fgfr4	0.154402	0.0573332	0.105867	0	0	Fgf7	Fgfr4	I2D	CPI-SS0D95D41D6
Tnfrsf1a_Grn	Fibroblast	Epithelium	Tnfrsf1a	Grn	2.58147	1.34068	1.96108	0	0	Tnfrsf1a	Grn	IMEx	CPI-SS0DA033F03
Il6_Hrh1	Fibroblast	Epithelium	Il6	Hrh1	3.17379	0.104923	1.63936	0	0	Il6	Hrh1	IMEx	CPI-SS0DC2A6D35
Nrp1_Vegfa	Fibroblast	Epithelium	Nrp1	Vegfa	1.71769	1.23451	1.4761	0	0	Nrp1	Vegfa	curated	CPI-SS0DE0A486F
Nrg1_Neto2	Fibroblast	Epithelium	Nrg1	Neto2	0.177284	0.00632476	0.0918046	0	0	Nrg1	Neto2	InnateDB-All	CPI-SS0E075E5AF
Fgf18_Fgfr3	Fibroblast	Epithelium	Fgf18	Fgfr3	0.131247	0.469474	0.30036	0	0	Fgf18	Fgfr3	I2D	CPI-SS0E134097C
Egfr_Tgfa	Fibroblast	Epithelium	Egfr	Tgfa	0.662061	0.555291	0.608676	0	0	Egfr	Tgfa	curated	CPI-SS0E25CE362
Wnt5a_Fzd5	Fibroblast	Epithelium	Wnt5a	Fzd5	1.44038	0.499876	0.970126	0	0	Wnt5a	Fzd5	curated	CPI-SS0E32BEF02
Igf1_Igf1r	Fibroblast	Epithelium	Igf1	Igf1r	7.55825	0.0996971	3.82897	0	0	Igf1	Igf1r	curated	CPI-SS0E41702C1
Wnt2_Fzd1	Fibroblast	Epithelium	Wnt2	Fzd1	0.381246	0.0376796	0.209463	0	0	Wnt2	Fzd1	I2D	CPI-SS0E4DE8215
Rspo1_Lgr6	Fibroblast	Epithelium	Rspo1	Lgr6	4.03239	0.000530272	2.01646	0	0	Rspo1	Lgr6	guidetopharmacology.org	CPI-SS0E5397537
Fgf7_Fgfr2	Fibroblast	Epithelium	Fgf7	Fgfr2	0.154402	0.340733	0.247567	0	0	Fgf7	Fgfr2	I2D	CPI-SS0E928B8C8
Npr3_Nppc	Fibroblast	Epithelium	Npr3	Nppc	0.13081	0.0254267	0.0781185	0	0	Npr3	Nppc	I2D	CPI-SS0EB4002A2
Wnt2_Fzd3	Fibroblast	Epithelium	Wnt2	Fzd3	0.381246	0.0889493	0.235098	0	0	Wnt2	Fzd3	curated	CPI-SS0F26BB901
Fgf18_Fgfr1	Fibroblast	Epithelium	Fgf18	Fgfr1	0.131247	0.0360911	0.0836689	0.002	0.00831639	Fgf18	Fgfr1	I2D	CPI-SS0F2C6A4D4
Egfr_Egf	Fibroblast	Epithelium	Egfr	Egf	0.662061	0.00474717	0.333404	0	0	Egfr	Egf	curated	CPI-SS0F4D30D5A
Fgf18_Fgfr2	Fibroblast	Epithelium	Fgf18	Fgfr2	0.131247	0.340733	0.23599	0	0	Fgf18	Fgfr2	I2D	CPI-SS0F6A7A4DF
Jam3_Jam3	Fibroblast	Epithelium	Jam3	Jam3	0.437156	0.0154688	0.226312	0	0	Jam3	Jam3	curated	CPI-SS0F9D53834
Efna5_Epha4	Fibroblast	Epithelium	Efna5	Epha4	0.525565	0.255329	0.390447	0	0	Efna5	Epha4	curated	CPI-SS0FC01B947
Ereg_Erbb4	Fibroblast	Epithelium	Ereg	Erbb4	0.321699	0.0194068	0.170553	0	0	Ereg	Erbb4	curated	CPI-SS0FC42EC80
Cxcl10_Dpp4	Fibroblast	Epithelium	Cxcl10	Dpp4	3.70504	0.440338	2.07269	0.002	0.00831639	Cxcl10	Dpp4	curated	CPI-SS0FDAB7BA8
Wnt5a_Fzd3	Fibroblast	Fibroblast	Wnt5a	Fzd3	1.44038	0.130742	0.785559	0	0	Wnt5a	Fzd3	curated	CPI-SS002673EFE
Ereg_Egfr	Fibroblast	Fibroblast	Ereg	Egfr	0.321699	0.662061	0.49188	0	0	Ereg	Egfr	curated	CPI-SS004C23DCE
Egfr_Tgfb1	Fibroblast	Fibroblast	Egfr	Tgfb1	0.662061	0.411479	0.53677	0	0	Egfr	Tgfb1	IMEx	CPI-SS0055264F3
Rspo1_Lgr4	Fibroblast	Fibroblast	Rspo1	Lgr4	4.03239	0.277029	2.15471	0	0	Rspo1	Lgr4	guidetopharmacology.org	CPI-SS0057AB387
Mdk_Lrp1	Fibroblast	Fibroblast	Mdk	Lrp1	2.47029	5.13633	3.80331	0	0	Mdk	Lrp1	I2D	CPI-SS006C6537E
Dlk1_Notch3	Fibroblast	Fibroblast	Dlk1	Notch3	0.0302311	0.143018	0.0866244	0.011	0.040569	Dlk1	Notch3	curated	CPI-SS007AA9FDE
Fgf2_Fgfr4	Fibroblast	Fibroblast	Fgf2	Fgfr4	0.379125	0.0421419	0.210634	0	0	Fgf2	Fgfr4	curated	CPI-SS008FB916C
Adora2a_Nampt	Fibroblast	Fibroblast	Adora2a	Nampt	0.073145	0.224894	0.149019	0.007	0.0267621	Adora2a	Nampt	I2D	CPI-SS00A6D366F
Pvr_Tnfsf9	Fibroblast	Fibroblast	Pvr	Tnfsf9	0.696824	0.76335	0.730087	0	0	Pvr	Tnfsf9	InnateDB-All	CPI-SS00A8596B5
Egf_Nrg1	Fibroblast	Fibroblast	Egf	Nrg1	0.00618192	0.177284	0.0917332	0	0	Egf	Nrg1	I2D	CPI-SS00A953C3A
Tek_Angpt4	Fibroblast	Fibroblast	Tek	Angpt4	0.191586	0.11215	0.151868	0	0	Tek	Angpt4	curated	CPI-SS00BBA318F
Fgf7_Fgfr3	Fibroblast	Fibroblast	Fgf7	Fgfr3	0.154402	0.156176	0.155289	0	0	Fgf7	Fgfr3	I2D	CPI-SS00E68BB92
Egfr_Mif	Fibroblast	Fibroblast	Egfr	Mif	0.662061	5.98808	3.32507	0	0	Egfr	Mif	IMEx	CPI-SS00EDDD458
Ptn_Ptprs	Fibroblast	Fibroblast	Ptn	Ptprs	0.812974	0.594268	0.703621	0	0	Ptn	Ptprs	I2D	CPI-SS00F4DDF4B
Fgf1_Fgfr3	Fibroblast	Fibroblast	Fgf1	Fgfr3	0.47753	0.156176	0.316853	0.002	0.00831639	Fgf1	Fgfr3	I2D	CPI-SS015819E65
Bmp2_Smo	Fibroblast	Fibroblast	Bmp2	Smo	0.39688	0.648857	0.522869	0	0	Bmp2	Smo	I2D	CPI-SS016B7C7D6
Tgfb2_Tgfbr3	Fibroblast	Fibroblast	Tgfb2	Tgfbr3	0.893143	1.75463	1.32388	0	0	Tgfb2	Tgfbr3	curated	CPI-SS0178F5C45
Ncam1_Bdnf	Fibroblast	Fibroblast	Ncam1	Bdnf	0.365013	0.462796	0.413905	0	0	Ncam1	Bdnf	I2D	CPI-SS01BCB9360
Wnt5a_Fzd2	Fibroblast	Fibroblast	Wnt5a	Fzd2	1.44038	0.362458	0.901417	0	0	Wnt5a	Fzd2	curated	CPI-SS01C2BA5C8
Fgf2_Fgfr1	Fibroblast	Fibroblast	Fgf2	Fgfr1	0.379125	1.67003	1.02458	0	0	Fgf2	Fgfr1	curated	CPI-SS01F67987A
Nrg1_Lgr4	Fibroblast	Fibroblast	Nrg1	Lgr4	0.177284	0.277029	0.227157	0.002	0.00831639	Nrg1	Lgr4	InnateDB-All	CPI-SS02572E1EF
Kdr_Vegfc	Fibroblast	Fibroblast	Kdr	Vegfc	0.305476	0.119595	0.212536	0.001	0.00430857	Kdr	Vegfc	curated	CPI-SS0273C9AED
Efna5_Epha7	Fibroblast	Fibroblast	Efna5	Epha7	0.525565	0.0402467	0.282906	0	0	Efna5	Epha7	curated	CPI-SS028688B7B
Pdgfb_Lrp1	Fibroblast	Fibroblast	Pdgfb	Lrp1	0.0396552	5.13633	2.58799	0.001	0.00430857	Pdgfb	Lrp1	I2D	CPI-SS02928C71A
Fam3c_Clec2d	Fibroblast	Fibroblast	Fam3c	Clec2d	0.486308	0.627603	0.556955	0	0	Fam3c	Clec2d	IMEx	CPI-SS02A0FF87F
Epha2_Efna5	Fibroblast	Fibroblast	Epha2	Efna5	0.616949	0.525565	0.571257	0	0	Epha2	Efna5	curated	CPI-SS02AFCED82
Wnt2_Fzd2	Fibroblast	Fibroblast	Wnt2	Fzd2	0.381246	0.362458	0.371852	0	0	Wnt2	Fzd2	curated	CPI-SS02C418D99
Cadm3_Cadm4	Fibroblast	Fibroblast	Cadm3	Cadm4	0.267975	0.141272	0.204624	0	0	Cadm3	Cadm4	curated	CPI-SS02D18D12B
Tnfsf12_Tnfrsf12a	Fibroblast	Fibroblast	Tnfsf12	Tnfrsf12a	0.994148	6.36294	3.67855	0	0	Tnfsf12	Tnfrsf12a	curated	CPI-SS02EF3E1BA
Csf1_Slc7a1	Fibroblast	Fibroblast	Csf1	Slc7a1	1.01036	0.466669	0.738513	0	0	Csf1	Slc7a1	I2D	CPI-SS03105D292
Tfrc_Tnfsf13b	Fibroblast	Fibroblast	Tfrc	Tnfsf13b	0.0903868	0.10205	0.0962187	0.002	0.00831639	Tfrc	Tnfsf13b	IMEx	CPI-SS03133B4F2
Gdf11_Antxr1	Fibroblast	Fibroblast	Gdf11	Antxr1	0.0726633	1.14546	0.609061	0	0	Gdf11	Antxr1	InnateDB-All	CPI-SS0331C5A49
Nrp1_Vegfb	Fibroblast	Fibroblast	Nrp1	Vegfb	1.71769	0.238274	0.977983	0.009	0.0337608	Nrp1	Vegfb	curated	CPI-SS033E6DE7E
Fgfr1_Fgfr2	Fibroblast	Fibroblast	Fgfr1	Fgfr2	1.67003	0.254357	0.962192	0	0	Fgfr1	Fgfr2	InnateDB-All	CPI-SS0348DB5E3
Fgfr1_Fgf9	Fibroblast	Fibroblast	Fgfr1	Fgf9	1.67003	0.466586	1.06831	0	0	Fgfr1	Fgf9	I2D	CPI-SS038E93B77
Fgfr1_Ncam1	Fibroblast	Fibroblast	Fgfr1	Ncam1	1.67003	0.365013	1.01752	0	0	Fgfr1	Ncam1	curated	CPI-SS039799099
Epha1_Efna5	Fibroblast	Fibroblast	Epha1	Efna5	0.0353267	0.525565	0.280446	0	0	Epha1	Efna5	curated	CPI-SS03A2EFDD5
Axl_Gas6	Fibroblast	Fibroblast	Axl	Gas6	3.22936	25.4791	14.3542	0	0	Axl	Gas6	guidetopharmacology.org	CPI-SS03A4F7DC8
Pdgfra_Pdgfc	Fibroblast	Fibroblast	Pdgfra	Pdgfc	1.71076	0.162677	0.93672	0	0	Pdgfra	Pdgfc	curated	CPI-SS03CC15FF3
Fgf2_Cd44	Fibroblast	Fibroblast	Fgf2	Cd44	0.379125	2.23108	1.3051	0	0	Fgf2	Cd44	I2D	CPI-SS03DA2A820
Adora2a_Entpd1	Fibroblast	Fibroblast	Adora2a	Entpd1	0.073145	0.125281	0.0992128	0	0	Adora2a	Entpd1	curated	CPI-SS03E273233
C3_C3ar1	Fibroblast	Fibroblast	C3	C3ar1	83.8704	0.00654166	41.9385	0.001	0.00430857	C3	C3ar1	guidetopharmacology.org	CPI-SS03E48EFEA
Epha3_Efna4	Fibroblast	Fibroblast	Epha3	Efna4	0.902938	0.0831932	0.493065	0	0	Epha3	Efna4	curated	CPI-SS041888D39
Tnfsf9_Tnfrsf9	Fibroblast	Fibroblast	Tnfsf9	Tnfrsf9	0.76335	0.0119371	0.387644	0.001	0.00430857	Tnfsf9	Tnfrsf9	curated	CPI-SS0431D2256
Ephb1_Efnb1	Fibroblast	Fibroblast	Ephb1	Efnb1	0.0724864	0.430431	0.251459	0.002	0.00831639	Ephb1	Efnb1	curated	CPI-SS0470AF83E
Bmp7_Ptprk	Fibroblast	Fibroblast	Bmp7	Ptprk	0.519269	0.581755	0.550512	0.007	0.0267621	Bmp7	Ptprk	InnateDB-All	CPI-SS0472C478C
Pthlh_Pth1r	Fibroblast	Fibroblast	Pthlh	Pth1r	0.0277703	0.216106	0.121938	0.003	0.0121609	Pthlh	Pth1r	guidetopharmacology.org	CPI-SS0483CE4ED
Fgf1_Fgfr2	Fibroblast	Fibroblast	Fgf1	Fgfr2	0.47753	0.254357	0.365943	0	0	Fgf1	Fgfr2	I2D	CPI-SS04A97448D
Ntf3_Ntrk3	Fibroblast	Fibroblast	Ntf3	Ntrk3	0.2139	0.0199953	0.116948	0	0	Ntf3	Ntrk3	curated	CPI-SS05162C56B
Lamp1_Fam3c	Fibroblast	Fibroblast	Lamp1	Fam3c	5.30697	0.486308	2.89664	0.005	0.0196716	Lamp1	Fam3c	InnateDB-All	CPI-SS055E061C9
Edn2_Ednra	Fibroblast	Fibroblast	Edn2	Ednra	0.176461	0.0924274	0.134444	0.008	0.0302477	Edn2	Ednra	guidetopharmacology.org	CPI-SS056AA08CF
Igf2_Igf1r	Fibroblast	Fibroblast	Igf2	Igf1r	0.0510674	0.512248	0.281658	0.002	0.00831639	Igf2	Igf1r	curated	CPI-SS0579FA162
Ephb2_Efna5	Fibroblast	Fibroblast	Ephb2	Efna5	0.161775	0.525565	0.34367	0	0	Ephb2	Efna5	curated	CPI-SS0586F2596
Pdgfb_Pdgfrb	Fibroblast	Fibroblast	Pdgfb	Pdgfrb	0.0396552	1.12048	0.580068	0	0	Pdgfb	Pdgfrb	curated	CPI-SS05A26A1DE
Fgf2_Fgfr2	Fibroblast	Fibroblast	Fgf2	Fgfr2	0.379125	0.254357	0.316741	0	0	Fgf2	Fgfr2	curated	CPI-SS05A94DE17
Cd55_Adgre5	Fibroblast	Fibroblast	Cd55	Adgre5	0.9368	0.210849	0.573824	0	0	Cd55	Adgre5	curated	CPI-SS061A7E099
Fgfr4_Fgf9	Fibroblast	Fibroblast	Fgfr4	Fgf9	0.0421419	0.466586	0.254364	0	0	Fgfr4	Fgf9	I2D	CPI-SS0649EA05F
Fgf1_Tgfbr3	Fibroblast	Fibroblast	Fgf1	Tgfbr3	0.47753	1.75463	1.11608	0	0	Fgf1	Tgfbr3	InnateDB-All	CPI-SS068C742A1
Npr2_Nppc	Fibroblast	Fibroblast	Npr2	Nppc	0.200885	0.11958	0.160233	0	0	Npr2	Nppc	guidetopharmacology.org	CPI-SS06B94F144
Nrg1_Lsr	Fibroblast	Fibroblast	Nrg1	Lsr	0.177284	1.1046	0.640942	0	0	Nrg1	Lsr	InnateDB-All	CPI-SS0708FE6FF
Ackr3_Cxcl12	Fibroblast	Fibroblast	Ackr3	Cxcl12	1.25793	13.4092	7.33357	0	0	Ackr3	Cxcl12	guidetopharmacology.org	CPI-SS07155793F
Timp1_Fgfr2	Fibroblast	Fibroblast	Timp1	Fgfr2	9.38338	0.254357	4.81887	0	0	Timp1	Fgfr2	InnateDB-All	CPI-SS0735F5C3A
Wnt5a_Ror1	Fibroblast	Fibroblast	Wnt5a	Ror1	1.44038	0.232469	0.836423	0	0	Wnt5a	Ror1	IMEx	CPI-SS073F3FAD5
Fgf1_Fgfr1	Fibroblast	Fibroblast	Fgf1	Fgfr1	0.47753	1.67003	1.07378	0	0	Fgf1	Fgfr1	curated	CPI-SS0755A26DD
Fgfr1_Fgf7	Fibroblast	Fibroblast	Fgfr1	Fgf7	1.67003	0.154402	0.912214	0	0	Fgfr1	Fgf7	I2D	CPI-SS07833475A
Adora2b_Entpd1	Fibroblast	Fibroblast	Adora2b	Entpd1	0.148766	0.125281	0.137023	0.002	0.00831639	Adora2b	Entpd1	curated	CPI-SS079728E8B
Tnfsf12_Tnfrsf25	Fibroblast	Fibroblast	Tnfsf12	Tnfrsf25	0.994148	0.00582154	0.499985	0.008	0.0302477	Tnfsf12	Tnfrsf25	I2D	CPI-SS079DDF890
Fgfr3_Fgf9	Fibroblast	Fibroblast	Fgfr3	Fgf9	0.156176	0.466586	0.311381	0	0	Fgfr3	Fgf9	I2D	CPI-SS07A9A501C
Cmklr1_Rarres2	Fibroblast	Fibroblast	Cmklr1	Rarres2	0.101982	86.0168	43.0594	0	0	Cmklr1	Rarres2	guidetopharmacology.org	CPI-SS07D56EB05
Gpr19_Enho	Fibroblast	Fibroblast	Gpr19	Enho	0.0635013	0.378759	0.22113	0	0	Gpr19	Enho	guidetopharmacology.org	CPI-SS07DFEBFA8
Ccl7_Ackr1	Fibroblast	Fibroblast	Ccl7	Ackr1	31.4827	0.131441	15.8071	0.002	0.00831639	Ccl7	Ackr1	I2D	CPI-SS07EC65CED
Nrp1_Sema3a	Fibroblast	Fibroblast	Nrp1	Sema3a	1.71769	0.128513	0.923102	0	0	Nrp1	Sema3a	curated	CPI-SS08083B141
Fzd6_Wnt5a	Fibroblast	Fibroblast	Fzd6	Wnt5a	0.0464589	1.44038	0.743418	0.003	0.0121609	Fzd6	Wnt5a	curated	CPI-SS082AD7B6A
Mdk_Sorl1	Fibroblast	Fibroblast	Mdk	Sorl1	2.47029	0.221973	1.34613	0	0	Mdk	Sorl1	InnateDB-All	CPI-SS083CBFACD
Nrp1_Pgf	Fibroblast	Fibroblast	Nrp1	Pgf	1.71769	0.313755	1.01572	0	0	Nrp1	Pgf	curated	CPI-SS0855C0353
Tgfb1_Tgfbr3	Fibroblast	Fibroblast	Tgfb1	Tgfbr3	0.411479	1.75463	1.08305	0	0	Tgfb1	Tgfbr3	curated	CPI-SS085EE60B1
Ephb6_Efnb3	Fibroblast	Fibroblast	Ephb6	Efnb3	0.0810581	0.0191785	0.0501183	0.006	0.0232718	Ephb6	Efnb3	curated	CPI-SS08718E4FB
Jam2_Jam3	Fibroblast	Fibroblast	Jam2	Jam3	0.249866	0.437156	0.343511	0	0	Jam2	Jam3	curated	CPI-SS087B53ABF
Egfr_Copa	Fibroblast	Fibroblast	Egfr	Copa	0.662061	1.73445	1.19825	0	0	Egfr	Copa	InnateDB-All	CPI-SS088A0A760
Ntf5_Ntrk2	Fibroblast	Fibroblast	Ntf5	Ntrk2	0.0617356	0.271027	0.166381	0	0	Ntf5	Ntrk2	I2D	CPI-SS088C1035B
Egfr_Grn	Fibroblast	Fibroblast	Egfr	Grn	0.662061	3.16358	1.91282	0	0	Egfr	Grn	InnateDB-All	CPI-SS08CA619FE
Fgfr2_Fgf9	Fibroblast	Fibroblast	Fgfr2	Fgf9	0.254357	0.466586	0.360472	0	0	Fgfr2	Fgf9	I2D	CPI-SS0907A7598
Adgrl1_Nrg1	Fibroblast	Fibroblast	Adgrl1	Nrg1	0.219166	0.177284	0.198225	0	0	Adgrl1	Nrg1	InnateDB-All	CPI-SS09375CA29
Ntf3_Ntrk2	Fibroblast	Fibroblast	Ntf3	Ntrk2	0.2139	0.271027	0.242463	0	0	Ntf3	Ntrk2	curated	CPI-SS093E05DD4
Cadm3_Cadm1	Fibroblast	Fibroblast	Cadm3	Cadm1	0.267975	0.297733	0.282854	0	0	Cadm3	Cadm1	curated	CPI-SS09C06644C
Efna1_Epha3	Fibroblast	Fibroblast	Efna1	Epha3	0.495783	0.902938	0.69936	0	0	Efna1	Epha3	curated	CPI-SS09CA492BA
Efna5_Epha5	Fibroblast	Fibroblast	Efna5	Epha5	0.525565	0.00457497	0.26507	0.001	0.00430857	Efna5	Epha5	curated	CPI-SS09E3F5044
Npr1_Nppc	Fibroblast	Fibroblast	Npr1	Nppc	0.635479	0.11958	0.377529	0	0	Npr1	Nppc	InnateDB-All	CPI-SS0A1864A37
Wnt4_Smo	Fibroblast	Fibroblast	Wnt4	Smo	0.986073	0.648857	0.817465	0	0	Wnt4	Smo	I2D	CPI-SS0A69F13A3
Tnfsf13_Fas	Fibroblast	Fibroblast	Tnfsf13	Fas	0.0135711	0.645082	0.329326	0	0	Tnfsf13	Fas	I2D	CPI-SS0A83A7E30
Lgr4_Rspo3	Fibroblast	Fibroblast	Lgr4	Rspo3	0.277029	0.589646	0.433337	0.004	0.0159549	Lgr4	Rspo3	guidetopharmacology.org	CPI-SS0A874F65F
Plxnb2_Sema4c	Fibroblast	Fibroblast	Plxnb2	Sema4c	1.25661	0.273673	0.76514	0.002	0.00831639	Plxnb2	Sema4c	curated	CPI-SS0AB21032D
Csf1r_Csf1	Fibroblast	Fibroblast	Csf1r	Csf1	0.175623	1.01036	0.592991	0	0	Csf1r	Csf1	curated	CPI-SS0B01CF3AB
Egfr_Nrg1	Fibroblast	Fibroblast	Egfr	Nrg1	0.662061	0.177284	0.419673	0	0	Egfr	Nrg1	I2D	CPI-SS0B02DE712
Wnt5a_Fzd1	Fibroblast	Fibroblast	Wnt5a	Fzd1	1.44038	0.629945	1.03516	0	0	Wnt5a	Fzd1	curated	CPI-SS0B2D5BA95
Tek_Angpt1	Fibroblast	Fibroblast	Tek	Angpt1	0.191586	0.106028	0.148807	0.007	0.0267621	Tek	Angpt1	curated	CPI-SS0B337B316
Cadm3_Epb41l1	Fibroblast	Fibroblast	Cadm3	Epb41l1	0.267975	0.242169	0.255072	0	0	Cadm3	Epb41l1	curated	CPI-SS0B3829651
Pdgfa_Pdgfra	Fibroblast	Fibroblast	Pdgfa	Pdgfra	0.77059	1.71076	1.24068	0	0	Pdgfa	Pdgfra	curated	CPI-SS0B70EB09E
Bdnf_Ntrk2	Fibroblast	Fibroblast	Bdnf	Ntrk2	0.462796	0.271027	0.366911	0	0	Bdnf	Ntrk2	curated	CPI-SS0BA601DC4
Angpt2_Tek	Fibroblast	Fibroblast	Angpt2	Tek	0.0502706	0.191586	0.120928	0.002	0.00831639	Angpt2	Tek	curated	CPI-SS0BAB460FF
Epha3_Efna5	Fibroblast	Fibroblast	Epha3	Efna5	0.902938	0.525565	0.714252	0	0	Epha3	Efna5	curated	CPI-SS0BEAB521F
Plxnb2_Ptn	Fibroblast	Fibroblast	Plxnb2	Ptn	1.25661	0.812974	1.03479	0.004	0.0159549	Plxnb2	Ptn	I2D	CPI-SS0BFB29A42
Wnt2_Fzd4	Fibroblast	Fibroblast	Wnt2	Fzd4	0.381246	0.512291	0.446769	0	0	Wnt2	Fzd4	curated	CPI-SS0C2561156
Tnfrsf1b_Grn	Fibroblast	Fibroblast	Tnfrsf1b	Grn	0.196246	3.16358	1.67991	0	0	Tnfrsf1b	Grn	IMEx	CPI-SS0C4E86714
Wnt5a_Antxr1	Fibroblast	Fibroblast	Wnt5a	Antxr1	1.44038	1.14546	1.29292	0	0	Wnt5a	Antxr1	InnateDB-All	CPI-SS0C56C483F
Pros1_Axl	Fibroblast	Fibroblast	Pros1	Axl	0.873893	3.22936	2.05163	0	0	Pros1	Axl	guidetopharmacology.org	CPI-SS0C85BC9AF
Efna2_Epha3	Fibroblast	Fibroblast	Efna2	Epha3	0.0621626	0.902938	0.48255	0	0	Efna2	Epha3	curated	CPI-SS0C875BA24
Wnt4_Fzd1	Fibroblast	Fibroblast	Wnt4	Fzd1	0.986073	0.629945	0.808009	0	0	Wnt4	Fzd1	I2D	CPI-SS0CA020C34
Ccl11_Ackr4	Fibroblast	Fibroblast	Ccl11	Ackr4	11.6135	0.018083	5.81581	0	0	Ccl11	Ackr4	I2D	CPI-SS0CB2E8B21
Fgf2_Fgfrl1	Fibroblast	Fibroblast	Fgf2	Fgfrl1	0.379125	0.156163	0.267644	0	0	Fgf2	Fgfrl1	I2D	CPI-SS0CB6968B9
Wnt5a_Ptprk	Fibroblast	Fibroblast	Wnt5a	Ptprk	1.44038	0.581755	1.01107	0.007	0.0267621	Wnt5a	Ptprk	InnateDB-All	CPI-SS0CB863B46
Axl_Il15ra	Fibroblast	Fibroblast	Axl	Il15ra	3.22936	0.0234425	1.6264	0	0	Axl	Il15ra	I2D	CPI-SS0D0252D87
Ephb1_Efnb3	Fibroblast	Fibroblast	Ephb1	Efnb3	0.0724864	0.0191785	0.0458325	0.001	0.00430857	Ephb1	Efnb3	curated	CPI-SS0D41C7AF5
Tgfb3_Tgfbr3	Fibroblast	Fibroblast	Tgfb3	Tgfbr3	0.823419	1.75463	1.28902	0	0	Tgfb3	Tgfbr3	curated	CPI-SS0D46E2B45
Fgf18_Fgfr4	Fibroblast	Fibroblast	Fgf18	Fgfr4	0.131247	0.0421419	0.0866942	0.001	0.00430857	Fgf18	Fgfr4	I2D	CPI-SS0D4CA5D92
Wnt5a_Epha7	Fibroblast	Fibroblast	Wnt5a	Epha7	1.44038	0.0402467	0.740311	0	0	Wnt5a	Epha7	InnateDB-All	CPI-SS0D4F593F1
Fgf2_Fgfr3	Fibroblast	Fibroblast	Fgf2	Fgfr3	0.379125	0.156176	0.267651	0	0	Fgf2	Fgfr3	curated	CPI-SS0D636A374
Aplnr_Apln	Fibroblast	Fibroblast	Aplnr	Apln	0.110996	0.0559297	0.0834627	0	0	Aplnr	Apln	guidetopharmacology.org	CPI-SS0D8148841
Wnt7b_Fzd1	Fibroblast	Fibroblast	Wnt7b	Fzd1	0.166232	0.629945	0.398088	0	0	Wnt7b	Fzd1	curated	CPI-SS0D81C6C1D
Fgf1_Fgfr4	Fibroblast	Fibroblast	Fgf1	Fgfr4	0.47753	0.0421419	0.259836	0	0	Fgf1	Fgfr4	I2D	CPI-SS0D9366D11
Pdgfrb_Pdgfd	Fibroblast	Fibroblast	Pdgfrb	Pdgfd	1.12048	0.307794	0.714138	0	0	Pdgfrb	Pdgfd	curated	CPI-SS0D954EA1C
Fgf7_Fgfr4	Fibroblast	Fibroblast	Fgf7	Fgfr4	0.154402	0.0421419	0.0982717	0	0	Fgf7	Fgfr4	I2D	CPI-SS0D95D41D6
Tnfrsf1a_Grn	Fibroblast	Fibroblast	Tnfrsf1a	Grn	2.58147	3.16358	2.87253	0	0	Tnfrsf1a	Grn	IMEx	CPI-SS0DA033F03
Dpp4_Cxcl12	Fibroblast	Fibroblast	Dpp4	Cxcl12	0.682541	13.4092	7.04587	0	0	Dpp4	Cxcl12	curated	CPI-SS0DBA4D668
Ccl2_Ackr1	Fibroblast	Fibroblast	Ccl2	Ackr1	33.4521	0.131441	16.7918	0	0	Ccl2	Ackr1	curated	CPI-SS0DBFB8BEA
Il6_Hrh1	Fibroblast	Fibroblast	Il6	Hrh1	3.17379	0.0434163	1.6086	0.006	0.0232718	Il6	Hrh1	IMEx	CPI-SS0DC2A6D35
Lgr5_Rspo3	Fibroblast	Fibroblast	Lgr5	Rspo3	0.00748936	0.589646	0.298567	0	0	Lgr5	Rspo3	guidetopharmacology.org	CPI-SS0DCA749B0
Nrp1_Vegfa	Fibroblast	Fibroblast	Nrp1	Vegfa	1.71769	0.721848	1.21977	0.001	0.00430857	Nrp1	Vegfa	curated	CPI-SS0DE0A486F
Nrg1_Neto2	Fibroblast	Fibroblast	Nrg1	Neto2	0.177284	0.0311105	0.104197	0	0	Nrg1	Neto2	InnateDB-All	CPI-SS0E075E5AF
Fgf18_Fgfr3	Fibroblast	Fibroblast	Fgf18	Fgfr3	0.131247	0.156176	0.143711	0.007	0.0267621	Fgf18	Fgfr3	I2D	CPI-SS0E134097C
Dlk1_Notch2	Fibroblast	Fibroblast	Dlk1	Notch2	0.0302311	0.407834	0.219033	0.008	0.0302477	Dlk1	Notch2	curated	CPI-SS0E1A8414D
Wnt5a_Fzd5	Fibroblast	Fibroblast	Wnt5a	Fzd5	1.44038	0.156571	0.798474	0.006	0.0232718	Wnt5a	Fzd5	curated	CPI-SS0E32BEF02
Igf1_Igf1r	Fibroblast	Fibroblast	Igf1	Igf1r	7.55825	0.512248	4.03525	0	0	Igf1	Igf1r	curated	CPI-SS0E41702C1
Wnt2_Fzd1	Fibroblast	Fibroblast	Wnt2	Fzd1	0.381246	0.629945	0.505595	0	0	Wnt2	Fzd1	I2D	CPI-SS0E4DE8215
Rspo1_Lgr6	Fibroblast	Fibroblast	Rspo1	Lgr6	4.03239	0.00406178	2.01823	0	0	Rspo1	Lgr6	guidetopharmacology.org	CPI-SS0E5397537
Fgf7_Fgfr2	Fibroblast	Fibroblast	Fgf7	Fgfr2	0.154402	0.254357	0.204379	0	0	Fgf7	Fgfr2	I2D	CPI-SS0E928B8C8
Npr3_Nppc	Fibroblast	Fibroblast	Npr3	Nppc	0.13081	0.11958	0.125195	0	0	Npr3	Nppc	I2D	CPI-SS0EB4002A2
Rspo3_Lgr6	Fibroblast	Fibroblast	Rspo3	Lgr6	0.589646	0.00406178	0.296854	0.002	0.00831639	Rspo3	Lgr6	guidetopharmacology.org	CPI-SS0EB5364D4
Sct_Vipr1	Fibroblast	Fibroblast	Sct	Vipr1	0.027594	0.0388382	0.0332161	0.011	0.040569	Sct	Vipr1	I2D	CPI-SS0EC70F078
Cd40_Tnfsf13b	Fibroblast	Fibroblast	Cd40	Tnfsf13b	0.0282638	0.10205	0.0651571	0.001	0.00430857	Cd40	Tnfsf13b	I2D	CPI-SS0F00D756A
Lgr5_Rspo1	Fibroblast	Fibroblast	Lgr5	Rspo1	0.00748936	4.03239	2.01994	0	0	Lgr5	Rspo1	guidetopharmacology.org	CPI-SS0F102AAC5
Wnt2_Fzd3	Fibroblast	Fibroblast	Wnt2	Fzd3	0.381246	0.130742	0.255994	0	0	Wnt2	Fzd3	curated	CPI-SS0F26BB901
Fgf18_Fgfr1	Fibroblast	Fibroblast	Fgf18	Fgfr1	0.131247	1.67003	0.900636	0	0	Fgf18	Fgfr1	I2D	CPI-SS0F2C6A4D4
Fgf18_Fgfr2	Fibroblast	Fibroblast	Fgf18	Fgfr2	0.131247	0.254357	0.192802	0	0	Fgf18	Fgfr2	I2D	CPI-SS0F6A7A4DF
Efna4_Epha7	Fibroblast	Fibroblast	Efna4	Epha7	0.0831932	0.0402467	0.0617199	0.009	0.0337608	Efna4	Epha7	curated	CPI-SS0F81DBF22
Tnfsf13_Tnfrsf1a	Fibroblast	Fibroblast	Tnfsf13	Tnfrsf1a	0.0135711	2.58147	1.29752	0.001	0.00430857	Tnfsf13	Tnfrsf1a	I2D	CPI-SS0F9B3B259
Jam3_Jam3	Fibroblast	Fibroblast	Jam3	Jam3	0.437156	0.437156	0.437156	0	0	Jam3	Jam3	curated	CPI-SS0F9D53834
Dpp4_Ccl11	Fibroblast	Fibroblast	Dpp4	Ccl11	0.682541	11.6135	6.14804	0	0	Dpp4	Ccl11	curated	CPI-SS0FAF4BB9E
Inha_Tgfbr3	Fibroblast	Fibroblast	Inha	Tgfbr3	0.0383234	1.75463	0.896474	0	0	Inha	Tgfbr3	I2D	CPI-SS0FB37E079
Efna5_Epha4	Fibroblast	Fibroblast	Efna5	Epha4	0.525565	0.201094	0.363329	0	0	Efna5	Epha4	curated	CPI-SS0FC01B947
Cxcl10_Dpp4	Fibroblast	Fibroblast	Cxcl10	Dpp4	3.70504	0.682541	2.19379	0	0	Cxcl10	Dpp4	curated	CPI-SS0FDAB7BA8
Pdgfb_Pdgfra	Fibroblast	Fibroblast	Pdgfb	Pdgfra	0.0396552	1.71076	0.87521	0	0	Pdgfb	Pdgfra	curated	CPI-SS0FEEB187C
Wnt5a_Fzd3	Fibroblast	Endothelial_cells	Wnt5a	Fzd3	1.44038	0.0408453	0.740611	0	0	Wnt5a	Fzd3	curated	CPI-SS002673EFE
Ereg_Egfr	Fibroblast	Endothelial_cells	Ereg	Egfr	0.321699	0.0611467	0.191423	0.002	0.00831639	Ereg	Egfr	curated	CPI-SS004C23DCE
Egfr_Tgfb1	Fibroblast	Endothelial_cells	Egfr	Tgfb1	0.662061	2.31654	1.4893	0	0	Egfr	Tgfb1	IMEx	CPI-SS0055264F3
Rspo1_Lgr4	Fibroblast	Endothelial_cells	Rspo1	Lgr4	4.03239	0.209136	2.12076	0	0	Rspo1	Lgr4	guidetopharmacology.org	CPI-SS0057AB387
Mdk_Lrp1	Fibroblast	Endothelial_cells	Mdk	Lrp1	2.47029	0.142269	1.30628	0	0	Mdk	Lrp1	I2D	CPI-SS006C6537E
Eda_Eda2r	Fibroblast	Endothelial_cells	Eda	Eda2r	0.0515651	0.179677	0.115621	0	0	Eda	Eda2r	guidetopharmacology.org	CPI-SS00797FD15
Fgf2_Fgfr4	Fibroblast	Endothelial_cells	Fgf2	Fgfr4	0.379125	0.0270279	0.203077	0	0	Fgf2	Fgfr4	curated	CPI-SS008FB916C
Adora2a_Nampt	Fibroblast	Endothelial_cells	Adora2a	Nampt	0.073145	0.712703	0.392924	0	0	Adora2a	Nampt	I2D	CPI-SS00A6D366F
Fgf7_Fgfr3	Fibroblast	Endothelial_cells	Fgf7	Fgfr3	0.154402	0.378724	0.266563	0	0	Fgf7	Fgfr3	I2D	CPI-SS00E68BB92
Egfr_Mif	Fibroblast	Endothelial_cells	Egfr	Mif	0.662061	3.45234	2.0572	0	0	Egfr	Mif	IMEx	CPI-SS00EDDD458
Ptn_Ptprs	Fibroblast	Endothelial_cells	Ptn	Ptprs	0.812974	0.14491	0.478942	0.004	0.0159549	Ptn	Ptprs	I2D	CPI-SS00F4DDF4B
Notch1_Dll4	Fibroblast	Endothelial_cells	Notch1	Dll4	0.0643189	2.00278	1.03355	0	0	Notch1	Dll4	curated	CPI-SS012B7C21D
Fgf1_Fgfr3	Fibroblast	Endothelial_cells	Fgf1	Fgfr3	0.47753	0.378724	0.428127	0	0	Fgf1	Fgfr3	I2D	CPI-SS015819E65
Selp_Cd34	Fibroblast	Endothelial_cells	Selp	Cd34	0.214473	5.73838	2.97642	0.004	0.0159549	Selp	Cd34	curated	CPI-SS015E1E2C6
Bmp2_Smo	Fibroblast	Endothelial_cells	Bmp2	Smo	0.39688	0.122946	0.259913	0	0	Bmp2	Smo	I2D	CPI-SS016B7C7D6
Tgfb2_Tgfbr3	Fibroblast	Endothelial_cells	Tgfb2	Tgfbr3	0.893143	0.844438	0.868791	0	0	Tgfb2	Tgfbr3	curated	CPI-SS0178F5C45
Cd46_Jag1	Fibroblast	Endothelial_cells	Cd46	Jag1	0.0141124	1.07696	0.545536	0.001	0.00430857	Cd46	Jag1	curated	CPI-SS01A07768A
Wnt5a_Fzd2	Fibroblast	Endothelial_cells	Wnt5a	Fzd2	1.44038	0.00272366	0.72155	0.012	0.0439172	Wnt5a	Fzd2	curated	CPI-SS01C2BA5C8
Fgf2_Fgfr1	Fibroblast	Endothelial_cells	Fgf2	Fgfr1	0.379125	0.5045	0.441813	0	0	Fgf2	Fgfr1	curated	CPI-SS01F67987A
Nrg1_Lgr4	Fibroblast	Endothelial_cells	Nrg1	Lgr4	0.177284	0.209136	0.19321	0.008	0.0302477	Nrg1	Lgr4	InnateDB-All	CPI-SS02572E1EF
Kdr_Vegfc	Fibroblast	Endothelial_cells	Kdr	Vegfc	0.305476	0.545128	0.425302	0	0	Kdr	Vegfc	curated	CPI-SS0273C9AED
Notch2_Jag2	Fibroblast	Endothelial_cells	Notch2	Jag2	0.407834	0.128445	0.268139	0	0	Notch2	Jag2	curated	CPI-SS02770D68F
Notch2_Dll4	Fibroblast	Endothelial_cells	Notch2	Dll4	0.407834	2.00278	1.20531	0	0	Notch2	Dll4	curated	CPI-SS027CDEA08
Fam3c_Clec2d	Fibroblast	Endothelial_cells	Fam3c	Clec2d	0.486308	1.24574	0.866025	0	0	Fam3c	Clec2d	IMEx	CPI-SS02A0FF87F
Wnt2_Fzd2	Fibroblast	Endothelial_cells	Wnt2	Fzd2	0.381246	0.00272366	0.191985	0	0	Wnt2	Fzd2	curated	CPI-SS02C418D99
Tnf_Notch1	Fibroblast	Endothelial_cells	Tnf	Notch1	0.119102	1.85906	0.989083	0.009	0.0337608	Tnf	Notch1	I2D	CPI-SS02EBC1BB0
Tnfsf12_Tnfrsf12a	Fibroblast	Endothelial_cells	Tnfsf12	Tnfrsf12a	0.994148	3.47521	2.23468	0	0	Tnfsf12	Tnfrsf12a	curated	CPI-SS02EF3E1BA
Csf1_Slc7a1	Fibroblast	Endothelial_cells	Csf1	Slc7a1	1.01036	0.519633	0.764995	0	0	Csf1	Slc7a1	I2D	CPI-SS03105D292
Gdf11_Antxr1	Fibroblast	Endothelial_cells	Gdf11	Antxr1	0.0726633	0.093007	0.0828352	0	0	Gdf11	Antxr1	InnateDB-All	CPI-SS0331C5A49
Cxadr_Fam3c	Fibroblast	Endothelial_cells	Cxadr	Fam3c	1.4775	1.0456	1.26155	0	0	Cxadr	Fam3c	IMEx	CPI-SS033CB0BB2
Nrp1_Vegfb	Fibroblast	Endothelial_cells	Nrp1	Vegfb	1.71769	0.275134	0.996413	0.002	0.00831639	Nrp1	Vegfb	curated	CPI-SS033E6DE7E
Fgfr1_Fgfr2	Fibroblast	Endothelial_cells	Fgfr1	Fgfr2	1.67003	0.158284	0.914155	0	0	Fgfr1	Fgfr2	InnateDB-All	CPI-SS0348DB5E3
Fgfr1_Fgf9	Fibroblast	Endothelial_cells	Fgfr1	Fgf9	1.67003	0.015292	0.842659	0	0	Fgfr1	Fgf9	I2D	CPI-SS038E93B77
Fgfr1_Ncam1	Fibroblast	Endothelial_cells	Fgfr1	Ncam1	1.67003	0.0408124	0.855419	0	0	Fgfr1	Ncam1	curated	CPI-SS039799099
Axl_Gas6	Fibroblast	Endothelial_cells	Axl	Gas6	3.22936	9.15713	6.19324	0	0	Axl	Gas6	guidetopharmacology.org	CPI-SS03A4F7DC8
Pdgfra_Pdgfc	Fibroblast	Endothelial_cells	Pdgfra	Pdgfc	1.71076	0.286279	0.998522	0	0	Pdgfra	Pdgfc	curated	CPI-SS03CC15FF3
Fgf2_Cd44	Fibroblast	Endothelial_cells	Fgf2	Cd44	0.379125	1.90703	1.14308	0	0	Fgf2	Cd44	I2D	CPI-SS03DA2A820
Adora2a_Entpd1	Fibroblast	Endothelial_cells	Adora2a	Entpd1	0.073145	1.57111	0.822129	0	0	Adora2a	Entpd1	curated	CPI-SS03E273233
Adora1_Entpd1	Fibroblast	Endothelial_cells	Adora1	Entpd1	0.0568174	1.57111	0.813965	0	0	Adora1	Entpd1	curated	CPI-SS03E7587E4
Bdnf_F11r	Fibroblast	Endothelial_cells	Bdnf	F11r	0.462796	4.33087	2.39683	0.001	0.00430857	Bdnf	F11r	IMEx	CPI-SS03F0B666C
Tnf_Vsir	Fibroblast	Endothelial_cells	Tnf	Vsir	0.119102	0.547668	0.333385	0	0	Tnf	Vsir	IMEx	CPI-SS03FA58286
Epha3_Efna4	Fibroblast	Endothelial_cells	Epha3	Efna4	0.902938	0.0606992	0.481818	0	0	Epha3	Efna4	curated	CPI-SS041888D39
Tbxa2r_Ghrl	Fibroblast	Endothelial_cells	Tbxa2r	Ghrl	0.118567	0.00495357	0.0617602	0.011	0.040569	Tbxa2r	Ghrl	InnateDB-All	CPI-SS042EB8C7A
Tnfsf9_Tnfrsf9	Fibroblast	Endothelial_cells	Tnfsf9	Tnfrsf9	0.76335	0.0369098	0.40013	0	0	Tnfsf9	Tnfrsf9	curated	CPI-SS0431D2256
Sema4a_Plxnd1	Fibroblast	Endothelial_cells	Sema4a	Plxnd1	0.0645183	1.3969	0.730711	0	0	Sema4a	Plxnd1	curated	CPI-SS044C72D0D
Ephb1_Efnb1	Fibroblast	Endothelial_cells	Ephb1	Efnb1	0.0724864	0.28237	0.177428	0.013	0.0471363	Ephb1	Efnb1	curated	CPI-SS0470AF83E
Bmp7_Ptprk	Fibroblast	Endothelial_cells	Bmp7	Ptprk	0.519269	0.96949	0.74438	0	0	Bmp7	Ptprk	InnateDB-All	CPI-SS0472C478C
Dll1_Notch1	Fibroblast	Endothelial_cells	Dll1	Notch1	0.0674468	1.85906	0.963256	0.001	0.00430857	Dll1	Notch1	curated	CPI-SS04A5D6B6F
Fgf1_Fgfr2	Fibroblast	Endothelial_cells	Fgf1	Fgfr2	0.47753	0.158284	0.317907	0	0	Fgf1	Fgfr2	I2D	CPI-SS04A97448D
Esam_Esam	Fibroblast	Endothelial_cells	Esam	Esam	0.868425	10.5377	5.70308	0	0	Esam	Esam	curated	CPI-SS04C672963
Ntf3_Ntrk3	Fibroblast	Endothelial_cells	Ntf3	Ntrk3	0.2139	0.00204516	0.107973	0.007	0.0267621	Ntf3	Ntrk3	curated	CPI-SS05162C56B
Lamp1_Fam3c	Fibroblast	Endothelial_cells	Lamp1	Fam3c	5.30697	1.0456	3.17628	0	0	Lamp1	Fam3c	InnateDB-All	CPI-SS055E061C9
Igf2_Igf1r	Fibroblast	Endothelial_cells	Igf2	Igf1r	0.0510674	0.445398	0.248233	0	0	Igf2	Igf1r	curated	CPI-SS0579FA162
Ephb2_Efna5	Fibroblast	Endothelial_cells	Ephb2	Efna5	0.161775	0.142891	0.152333	0	0	Ephb2	Efna5	curated	CPI-SS0586F2596
Fgf2_Fgfr2	Fibroblast	Endothelial_cells	Fgf2	Fgfr2	0.379125	0.158284	0.268705	0	0	Fgf2	Fgfr2	curated	CPI-SS05A94DE17
Lrp6_Cklf	Fibroblast	Endothelial_cells	Lrp6	Cklf	0.906623	0.221031	0.563827	0.011	0.040569	Lrp6	Cklf	IMEx	CPI-SS05B1FA8A8
Csf1r_Csf3	Fibroblast	Endothelial_cells	Csf1r	Csf3	0.175623	4.04481	2.11021	0	0	Csf1r	Csf3	guidetopharmacology.org	CPI-SS05BE83BC6
Cd55_Adgre5	Fibroblast	Endothelial_cells	Cd55	Adgre5	0.9368	0.371935	0.654367	0	0	Cd55	Adgre5	curated	CPI-SS061A7E099
Fgfr4_Ptprr	Fibroblast	Endothelial_cells	Fgfr4	Ptprr	0.0421419	0.508412	0.275277	0	0	Fgfr4	Ptprr	InnateDB-All	CPI-SS0658257AC
Fgf1_Tgfbr3	Fibroblast	Endothelial_cells	Fgf1	Tgfbr3	0.47753	0.844438	0.660984	0	0	Fgf1	Tgfbr3	InnateDB-All	CPI-SS068C742A1
Npr2_Nppc	Fibroblast	Endothelial_cells	Npr2	Nppc	0.200885	0.0184061	0.109645	0	0	Npr2	Nppc	guidetopharmacology.org	CPI-SS06B94F144
Cd44_Sele	Fibroblast	Endothelial_cells	Cd44	Sele	2.23108	0.92918	1.58013	0	0	Cd44	Sele	curated	CPI-SS06F83AE58
Nrg1_Lsr	Fibroblast	Endothelial_cells	Nrg1	Lsr	0.177284	0.882552	0.529918	0.001	0.00430857	Nrg1	Lsr	InnateDB-All	CPI-SS0708FE6FF
Ackr3_Cxcl12	Fibroblast	Endothelial_cells	Ackr3	Cxcl12	1.25793	0.557814	0.907874	0	0	Ackr3	Cxcl12	guidetopharmacology.org	CPI-SS07155793F
Timp1_Fgfr2	Fibroblast	Endothelial_cells	Timp1	Fgfr2	9.38338	0.158284	4.77083	0	0	Timp1	Fgfr2	InnateDB-All	CPI-SS0735F5C3A
Fgf1_Fgfr1	Fibroblast	Endothelial_cells	Fgf1	Fgfr1	0.47753	0.5045	0.491015	0	0	Fgf1	Fgfr1	curated	CPI-SS0755A26DD
Il15_Il15ra	Fibroblast	Endothelial_cells	Il15	Il15ra	0.131531	0.181491	0.156511	0	0	Il15	Il15ra	guidetopharmacology.org	CPI-SS077B160B9
Adora2b_Entpd1	Fibroblast	Endothelial_cells	Adora2b	Entpd1	0.148766	1.57111	0.85994	0	0	Adora2b	Entpd1	curated	CPI-SS079728E8B
Tnfsf12_Tnfrsf25	Fibroblast	Endothelial_cells	Tnfsf12	Tnfrsf25	0.994148	0.0163466	0.505247	0	0	Tnfsf12	Tnfrsf25	I2D	CPI-SS079DDF890
Gpr19_Enho	Fibroblast	Endothelial_cells	Gpr19	Enho	0.0635013	0.343271	0.203386	0	0	Gpr19	Enho	guidetopharmacology.org	CPI-SS07DFEBFA8
Ccl7_Ackr1	Fibroblast	Endothelial_cells	Ccl7	Ackr1	31.4827	8.61339	20.048	0	0	Ccl7	Ackr1	I2D	CPI-SS07EC65CED
Nrp1_Sema3a	Fibroblast	Endothelial_cells	Nrp1	Sema3a	1.71769	0.120623	0.919158	0	0	Nrp1	Sema3a	curated	CPI-SS08083B141
Mdk_Sorl1	Fibroblast	Endothelial_cells	Mdk	Sorl1	2.47029	0.326603	1.39845	0	0	Mdk	Sorl1	InnateDB-All	CPI-SS083CBFACD
Nrp1_Pgf	Fibroblast	Endothelial_cells	Nrp1	Pgf	1.71769	0.245708	0.9817	0	0	Nrp1	Pgf	curated	CPI-SS0855C0353
Tgfb1_Tgfbr3	Fibroblast	Endothelial_cells	Tgfb1	Tgfbr3	0.411479	0.844438	0.627959	0	0	Tgfb1	Tgfbr3	curated	CPI-SS085EE60B1
Jam2_Jam3	Fibroblast	Endothelial_cells	Jam2	Jam3	0.249866	0.415554	0.33271	0	0	Jam2	Jam3	curated	CPI-SS087B53ABF
Tnf_Fas	Fibroblast	Endothelial_cells	Tnf	Fas	0.119102	2.20802	1.16356	0.005	0.0196716	Tnf	Fas	InnateDB-All	CPI-SS08B7D54A3
Notch1_Jag2	Fibroblast	Endothelial_cells	Notch1	Jag2	0.0643189	0.128445	0.0963817	0.005	0.0196716	Notch1	Jag2	curated	CPI-SS08C3D27F7
Egfr_Grn	Fibroblast	Endothelial_cells	Egfr	Grn	0.662061	2.42497	1.54352	0	0	Egfr	Grn	InnateDB-All	CPI-SS08CA619FE
Ephb6_Efnb2	Fibroblast	Endothelial_cells	Ephb6	Efnb2	0.0810581	1.6251	0.85308	0.003	0.0121609	Ephb6	Efnb2	curated	CPI-SS090FC28E1
Adgrl1_Nrg1	Fibroblast	Endothelial_cells	Adgrl1	Nrg1	0.219166	0.01031	0.114738	0	0	Adgrl1	Nrg1	InnateDB-All	CPI-SS09375CA29
Ntf3_Ntrk2	Fibroblast	Endothelial_cells	Ntf3	Ntrk2	0.2139	0.00821029	0.111055	0	0	Ntf3	Ntrk2	curated	CPI-SS093E05DD4
Cadm3_Cadm1	Fibroblast	Endothelial_cells	Cadm3	Cadm1	0.267975	0.40529	0.336633	0	0	Cadm3	Cadm1	curated	CPI-SS09C06644C
Pros1_Tyro3	Fibroblast	Endothelial_cells	Pros1	Tyro3	0.873893	0.05493	0.464411	0	0	Pros1	Tyro3	guidetopharmacology.org	CPI-SS09C4988F8
Tnf_Flt4	Fibroblast	Endothelial_cells	Tnf	Flt4	0.119102	1.33877	0.728938	0	0	Tnf	Flt4	InnateDB-All	CPI-SS09C917D22
Efna5_Epha5	Fibroblast	Endothelial_cells	Efna5	Epha5	0.525565	0.0056956	0.26563	0	0	Efna5	Epha5	curated	CPI-SS09E3F5044
Npr1_Nppc	Fibroblast	Endothelial_cells	Npr1	Nppc	0.635479	0.0184061	0.326942	0	0	Npr1	Nppc	InnateDB-All	CPI-SS0A1864A37
Cxcl12_Cxcr4	Fibroblast	Endothelial_cells	Cxcl12	Cxcr4	13.4092	0.206248	6.80772	0	0	Cxcl12	Cxcr4	curated	CPI-SS0A28DCA72
Wnt4_Smo	Fibroblast	Endothelial_cells	Wnt4	Smo	0.986073	0.122946	0.55451	0	0	Wnt4	Smo	I2D	CPI-SS0A69F13A3
Tnfsf13_Fas	Fibroblast	Endothelial_cells	Tnfsf13	Fas	0.0135711	2.20802	1.1108	0	0	Tnfsf13	Fas	I2D	CPI-SS0A83A7E30
Epha3_Efna3	Fibroblast	Endothelial_cells	Epha3	Efna3	0.902938	0.00360752	0.453273	0	0	Epha3	Efna3	curated	CPI-SS0AB0604B5
Plxnb2_Sema4c	Fibroblast	Endothelial_cells	Plxnb2	Sema4c	1.25661	0.386261	0.821435	0	0	Plxnb2	Sema4c	curated	CPI-SS0AB21032D
Tnfrsf11b_Tnfsf10	Fibroblast	Endothelial_cells	Tnfrsf11b	Tnfsf10	0.309592	0.283318	0.296455	0	0	Tnfrsf11b	Tnfsf10	curated	CPI-SS0AD0ED887
Csf1r_Csf1	Fibroblast	Endothelial_cells	Csf1r	Csf1	0.175623	0.537438	0.356531	0	0	Csf1r	Csf1	curated	CPI-SS0B01CF3AB
Egfr_Nrg1	Fibroblast	Endothelial_cells	Egfr	Nrg1	0.662061	0.01031	0.336185	0.006	0.0232718	Egfr	Nrg1	I2D	CPI-SS0B02DE712
Wnt5a_Fzd1	Fibroblast	Endothelial_cells	Wnt5a	Fzd1	1.44038	0.0638266	0.752101	0	0	Wnt5a	Fzd1	curated	CPI-SS0B2D5BA95
Cadm3_Epb41l1	Fibroblast	Endothelial_cells	Cadm3	Epb41l1	0.267975	0.12954	0.198757	0.003	0.0121609	Cadm3	Epb41l1	curated	CPI-SS0B3829651
Tnf_Sema4c	Fibroblast	Endothelial_cells	Tnf	Sema4c	0.119102	0.386261	0.252682	0	0	Tnf	Sema4c	InnateDB-All	CPI-SS0B81F1BF5
Vegfa_Flt1	Fibroblast	Endothelial_cells	Vegfa	Flt1	0.721848	9.56114	5.14149	0	0	Vegfa	Flt1	curated	CPI-SS0B9B3870A
Angpt2_Tek	Fibroblast	Endothelial_cells	Angpt2	Tek	0.0502706	1.89733	0.973798	0	0	Angpt2	Tek	curated	CPI-SS0BAB460FF
Epha3_Efna5	Fibroblast	Endothelial_cells	Epha3	Efna5	0.902938	0.142891	0.522915	0	0	Epha3	Efna5	curated	CPI-SS0BEAB521F
Plxnb2_Ptn	Fibroblast	Endothelial_cells	Plxnb2	Ptn	1.25661	1.0716	1.16411	0	0	Plxnb2	Ptn	I2D	CPI-SS0BFB29A42
Efnb2_Ephb1	Fibroblast	Endothelial_cells	Efnb2	Ephb1	0.341075	0.0925674	0.216821	0.001	0.00430857	Efnb2	Ephb1	curated	CPI-SS0BFD8E056
Vegfa_Kdr	Fibroblast	Endothelial_cells	Vegfa	Kdr	0.721848	4.76917	2.74551	0	0	Vegfa	Kdr	curated	CPI-SS0C03F7CDC
Wnt2_Fzd4	Fibroblast	Endothelial_cells	Wnt2	Fzd4	0.381246	0.759345	0.570295	0	0	Wnt2	Fzd4	curated	CPI-SS0C2561156
Notch3_Jag2	Fibroblast	Endothelial_cells	Notch3	Jag2	0.143018	0.128445	0.135731	0	0	Notch3	Jag2	curated	CPI-SS0C4D54E39
Tnfrsf1b_Grn	Fibroblast	Endothelial_cells	Tnfrsf1b	Grn	0.196246	2.42497	1.31061	0.001	0.00430857	Tnfrsf1b	Grn	IMEx	CPI-SS0C4E86714
Wnt5a_Antxr1	Fibroblast	Endothelial_cells	Wnt5a	Antxr1	1.44038	0.093007	0.766692	0	0	Wnt5a	Antxr1	InnateDB-All	CPI-SS0C56C483F
Pros1_Axl	Fibroblast	Endothelial_cells	Pros1	Axl	0.873893	0.0555034	0.464698	0	0	Pros1	Axl	guidetopharmacology.org	CPI-SS0C85BC9AF
Ccl11_Ackr4	Fibroblast	Endothelial_cells	Ccl11	Ackr4	11.6135	0.0563792	5.83496	0	0	Ccl11	Ackr4	I2D	CPI-SS0CB2E8B21
Fgf2_Fgfrl1	Fibroblast	Endothelial_cells	Fgf2	Fgfrl1	0.379125	0.150666	0.264896	0	0	Fgf2	Fgfrl1	I2D	CPI-SS0CB6968B9
Wnt5a_Ptprk	Fibroblast	Endothelial_cells	Wnt5a	Ptprk	1.44038	0.96949	1.20493	0.001	0.00430857	Wnt5a	Ptprk	InnateDB-All	CPI-SS0CB863B46
Fgfr2_Ptprr	Fibroblast	Endothelial_cells	Fgfr2	Ptprr	0.254357	0.508412	0.381385	0	0	Fgfr2	Ptprr	InnateDB-All	CPI-SS0CC898553
Axl_Il15ra	Fibroblast	Endothelial_cells	Axl	Il15ra	3.22936	0.181491	1.70542	0	0	Axl	Il15ra	I2D	CPI-SS0D0252D87
Tgfb3_Tgfbr3	Fibroblast	Endothelial_cells	Tgfb3	Tgfbr3	0.823419	0.844438	0.833929	0	0	Tgfb3	Tgfbr3	curated	CPI-SS0D46E2B45
Fgf18_Fgfr4	Fibroblast	Endothelial_cells	Fgf18	Fgfr4	0.131247	0.0270279	0.0791372	0.001	0.00430857	Fgf18	Fgfr4	I2D	CPI-SS0D4CA5D92
Fgf2_Fgfr3	Fibroblast	Endothelial_cells	Fgf2	Fgfr3	0.379125	0.378724	0.378925	0	0	Fgf2	Fgfr3	curated	CPI-SS0D636A374
Aplnr_Apln	Fibroblast	Endothelial_cells	Aplnr	Apln	0.110996	0.100684	0.10584	0	0	Aplnr	Apln	guidetopharmacology.org	CPI-SS0D8148841
Fgf1_Fgfr4	Fibroblast	Endothelial_cells	Fgf1	Fgfr4	0.47753	0.0270279	0.252279	0	0	Fgf1	Fgfr4	I2D	CPI-SS0D9366D11
Pdgfrb_Pdgfd	Fibroblast	Endothelial_cells	Pdgfrb	Pdgfd	1.12048	0.261395	0.690938	0	0	Pdgfrb	Pdgfd	curated	CPI-SS0D954EA1C
Fgf7_Fgfr4	Fibroblast	Endothelial_cells	Fgf7	Fgfr4	0.154402	0.0270279	0.0907147	0	0	Fgf7	Fgfr4	I2D	CPI-SS0D95D41D6
Tnfrsf1a_Grn	Fibroblast	Endothelial_cells	Tnfrsf1a	Grn	2.58147	2.42497	2.50322	0	0	Tnfrsf1a	Grn	IMEx	CPI-SS0DA033F03
Ccl2_Ackr1	Fibroblast	Endothelial_cells	Ccl2	Ackr1	33.4521	8.61339	21.0328	0	0	Ccl2	Ackr1	curated	CPI-SS0DBFB8BEA
Il6_Hrh1	Fibroblast	Endothelial_cells	Il6	Hrh1	3.17379	0.0417049	1.60775	0.005	0.0196716	Il6	Hrh1	IMEx	CPI-SS0DC2A6D35
Lgr5_Rspo3	Fibroblast	Endothelial_cells	Lgr5	Rspo3	0.00748936	0.174152	0.0908209	0	0	Lgr5	Rspo3	guidetopharmacology.org	CPI-SS0DCA749B0
Nrg1_Neto2	Fibroblast	Endothelial_cells	Nrg1	Neto2	0.177284	0.0109032	0.0940938	0	0	Nrg1	Neto2	InnateDB-All	CPI-SS0E075E5AF
Fgf18_Fgfr3	Fibroblast	Endothelial_cells	Fgf18	Fgfr3	0.131247	0.378724	0.254985	0	0	Fgf18	Fgfr3	I2D	CPI-SS0E134097C
Wnt5a_Fzd5	Fibroblast	Endothelial_cells	Wnt5a	Fzd5	1.44038	0.467261	0.953819	0	0	Wnt5a	Fzd5	curated	CPI-SS0E32BEF02
Igf1_Igf1r	Fibroblast	Endothelial_cells	Igf1	Igf1r	7.55825	0.445398	4.00182	0	0	Igf1	Igf1r	curated	CPI-SS0E41702C1
Wnt2_Fzd1	Fibroblast	Endothelial_cells	Wnt2	Fzd1	0.381246	0.0638266	0.222536	0	0	Wnt2	Fzd1	I2D	CPI-SS0E4DE8215
Fgf7_Fgfr2	Fibroblast	Endothelial_cells	Fgf7	Fgfr2	0.154402	0.158284	0.156343	0	0	Fgf7	Fgfr2	I2D	CPI-SS0E928B8C8
Icam1_Itgal	Fibroblast	Endothelial_cells	Icam1	Itgal	1.86392	0.0165082	0.940212	0.008	0.0302477	Icam1	Itgal	curated	CPI-SS0E9A581F8
Npr3_Nppc	Fibroblast	Endothelial_cells	Npr3	Nppc	0.13081	0.0184061	0.0746082	0.004	0.0159549	Npr3	Nppc	I2D	CPI-SS0EB4002A2
Nrp2_Sema3f	Fibroblast	Endothelial_cells	Nrp2	Sema3f	0.259725	0.689489	0.474607	0	0	Nrp2	Sema3f	curated	CPI-SS0F15C1AB3
Wnt2_Fzd3	Fibroblast	Endothelial_cells	Wnt2	Fzd3	0.381246	0.0408453	0.211046	0	0	Wnt2	Fzd3	curated	CPI-SS0F26BB901
Fgf18_Fgfr1	Fibroblast	Endothelial_cells	Fgf18	Fgfr1	0.131247	0.5045	0.317873	0	0	Fgf18	Fgfr1	I2D	CPI-SS0F2C6A4D4
Sema3e_Plxnd1	Fibroblast	Endothelial_cells	Sema3e	Plxnd1	0.058999	1.3969	0.727951	0	0	Sema3e	Plxnd1	curated	CPI-SS0F3A089DE
Egfr_Egf	Fibroblast	Endothelial_cells	Egfr	Egf	0.662061	0.0130029	0.337532	0	0	Egfr	Egf	curated	CPI-SS0F4D30D5A
Fgf18_Fgfr2	Fibroblast	Endothelial_cells	Fgf18	Fgfr2	0.131247	0.158284	0.144765	0.003	0.0121609	Fgf18	Fgfr2	I2D	CPI-SS0F6A7A4DF
Flt4_Vegfc	Fibroblast	Endothelial_cells	Flt4	Vegfc	0.0233729	0.545128	0.284251	0	0	Flt4	Vegfc	curated	CPI-SS0F972435E
Tnfsf13_Tnfrsf1a	Fibroblast	Endothelial_cells	Tnfsf13	Tnfrsf1a	0.0135711	4.31036	2.16197	0	0	Tnfsf13	Tnfrsf1a	I2D	CPI-SS0F9B3B259
Jam3_Jam3	Fibroblast	Endothelial_cells	Jam3	Jam3	0.437156	0.415554	0.426355	0	0	Jam3	Jam3	curated	CPI-SS0F9D53834
Inha_Tgfbr3	Fibroblast	Endothelial_cells	Inha	Tgfbr3	0.0383234	0.844438	0.441381	0	0	Inha	Tgfbr3	I2D	CPI-SS0FB37E079
Efna5_Epha4	Fibroblast	Endothelial_cells	Efna5	Epha4	0.525565	0.470568	0.498067	0	0	Efna5	Epha4	curated	CPI-SS0FC01B947
Ereg_Erbb4	Fibroblast	Endothelial_cells	Ereg	Erbb4	0.321699	0.00316318	0.162431	0.012	0.0439172	Ereg	Erbb4	curated	CPI-SS0FC42EC80
Wnt5a_Fzd3	Fibroblast	Smooth_muscle_cells	Wnt5a	Fzd3	1.44038	0.0691304	0.754753	0	0	Wnt5a	Fzd3	curated	CPI-SS002673EFE
Ereg_Egfr	Fibroblast	Smooth_muscle_cells	Ereg	Egfr	0.321699	0.124343	0.223021	0	0	Ereg	Egfr	curated	CPI-SS004C23DCE
Egfr_Tgfb1	Fibroblast	Smooth_muscle_cells	Egfr	Tgfb1	0.662061	0.674062	0.668061	0	0	Egfr	Tgfb1	IMEx	CPI-SS0055264F3
Rspo1_Lgr4	Fibroblast	Smooth_muscle_cells	Rspo1	Lgr4	4.03239	0.211435	2.12191	0	0	Rspo1	Lgr4	guidetopharmacology.org	CPI-SS0057AB387
Mdk_Lrp1	Fibroblast	Smooth_muscle_cells	Mdk	Lrp1	2.47029	1.14224	1.80626	0	0	Mdk	Lrp1	I2D	CPI-SS006C6537E
Dlk1_Notch3	Fibroblast	Smooth_muscle_cells	Dlk1	Notch3	0.0302311	5.90499	2.96761	0	0	Dlk1	Notch3	curated	CPI-SS007AA9FDE
Fgf2_Fgfr4	Fibroblast	Smooth_muscle_cells	Fgf2	Fgfr4	0.379125	0.00799182	0.193559	0.003	0.0121609	Fgf2	Fgfr4	curated	CPI-SS008FB916C
Bmp7_Slamf1	Fibroblast	Smooth_muscle_cells	Bmp7	Slamf1	0.519269	0.0188558	0.269063	0.001	0.00430857	Bmp7	Slamf1	InnateDB-All	CPI-SS0097929A7
Adora2a_Nampt	Fibroblast	Smooth_muscle_cells	Adora2a	Nampt	0.073145	0.885959	0.479552	0	0	Adora2a	Nampt	I2D	CPI-SS00A6D366F
Tek_Angpt4	Fibroblast	Smooth_muscle_cells	Tek	Angpt4	0.191586	0.549174	0.37038	0	0	Tek	Angpt4	curated	CPI-SS00BBA318F
Fgf7_Fgfr3	Fibroblast	Smooth_muscle_cells	Fgf7	Fgfr3	0.154402	0.130103	0.142252	0	0	Fgf7	Fgfr3	I2D	CPI-SS00E68BB92
Egfr_Mif	Fibroblast	Smooth_muscle_cells	Egfr	Mif	0.662061	6.132	3.39703	0	0	Egfr	Mif	IMEx	CPI-SS00EDDD458
Ptn_Ptprs	Fibroblast	Smooth_muscle_cells	Ptn	Ptprs	0.812974	0.580782	0.696878	0	0	Ptn	Ptprs	I2D	CPI-SS00F4DDF4B
Fgf1_Fgfr3	Fibroblast	Smooth_muscle_cells	Fgf1	Fgfr3	0.47753	0.130103	0.303816	0.011	0.040569	Fgf1	Fgfr3	I2D	CPI-SS015819E65
Bmp2_Smo	Fibroblast	Smooth_muscle_cells	Bmp2	Smo	0.39688	0.205976	0.301428	0	0	Bmp2	Smo	I2D	CPI-SS016B7C7D6
Tgfb2_Tgfbr3	Fibroblast	Smooth_muscle_cells	Tgfb2	Tgfbr3	0.893143	0.626925	0.760034	0	0	Tgfb2	Tgfbr3	curated	CPI-SS0178F5C45
Cd46_Jag1	Fibroblast	Smooth_muscle_cells	Cd46	Jag1	0.0141124	2.01499	1.01455	0	0	Cd46	Jag1	curated	CPI-SS01A07768A
Ncam1_Bdnf	Fibroblast	Smooth_muscle_cells	Ncam1	Bdnf	0.365013	0.226172	0.295593	0	0	Ncam1	Bdnf	I2D	CPI-SS01BCB9360
Wnt5a_Fzd2	Fibroblast	Smooth_muscle_cells	Wnt5a	Fzd2	1.44038	0.196557	0.818466	0	0	Wnt5a	Fzd2	curated	CPI-SS01C2BA5C8
Fgf2_Fgfr1	Fibroblast	Smooth_muscle_cells	Fgf2	Fgfr1	0.379125	1.24645	0.812789	0	0	Fgf2	Fgfr1	curated	CPI-SS01F67987A
Nrg1_Lgr4	Fibroblast	Smooth_muscle_cells	Nrg1	Lgr4	0.177284	0.211435	0.19436	0.011	0.040569	Nrg1	Lgr4	InnateDB-All	CPI-SS02572E1EF
Efna5_Epha7	Fibroblast	Smooth_muscle_cells	Efna5	Epha7	0.525565	0.00596757	0.265766	0	0	Efna5	Epha7	curated	CPI-SS028688B7B
Fam3c_Clec2d	Fibroblast	Smooth_muscle_cells	Fam3c	Clec2d	0.486308	0.301861	0.394084	0.001	0.00430857	Fam3c	Clec2d	IMEx	CPI-SS02A0FF87F
Wnt2_Fzd2	Fibroblast	Smooth_muscle_cells	Wnt2	Fzd2	0.381246	0.196557	0.288901	0	0	Wnt2	Fzd2	curated	CPI-SS02C418D99
Csf1_Slc7a1	Fibroblast	Smooth_muscle_cells	Csf1	Slc7a1	1.01036	0.305266	0.657812	0	0	Csf1	Slc7a1	I2D	CPI-SS03105D292
Gdf11_Antxr1	Fibroblast	Smooth_muscle_cells	Gdf11	Antxr1	0.0726633	0.850732	0.461697	0	0	Gdf11	Antxr1	InnateDB-All	CPI-SS0331C5A49
Nrp1_Vegfb	Fibroblast	Smooth_muscle_cells	Nrp1	Vegfb	1.71769	0.631874	1.17478	0	0	Nrp1	Vegfb	curated	CPI-SS033E6DE7E
Fgfr1_Fgfr2	Fibroblast	Smooth_muscle_cells	Fgfr1	Fgfr2	1.67003	0.258663	0.964344	0	0	Fgfr1	Fgfr2	InnateDB-All	CPI-SS0348DB5E3
Fgfr1_Ncam1	Fibroblast	Smooth_muscle_cells	Fgfr1	Ncam1	1.67003	0.110317	0.890171	0	0	Fgfr1	Ncam1	curated	CPI-SS039799099
Axl_Gas6	Fibroblast	Smooth_muscle_cells	Axl	Gas6	3.22936	7.23258	5.23097	0	0	Axl	Gas6	guidetopharmacology.org	CPI-SS03A4F7DC8
Pdgfra_Pdgfc	Fibroblast	Smooth_muscle_cells	Pdgfra	Pdgfc	1.71076	0.152873	0.931819	0	0	Pdgfra	Pdgfc	curated	CPI-SS03CC15FF3
Fgf2_Cd44	Fibroblast	Smooth_muscle_cells	Fgf2	Cd44	0.379125	2.0097	1.19441	0	0	Fgf2	Cd44	I2D	CPI-SS03DA2A820
Adora2a_Entpd1	Fibroblast	Smooth_muscle_cells	Adora2a	Entpd1	0.073145	0.805652	0.439398	0	0	Adora2a	Entpd1	curated	CPI-SS03E273233
Adora1_Entpd1	Fibroblast	Smooth_muscle_cells	Adora1	Entpd1	0.0568174	0.805652	0.431235	0.003	0.0121609	Adora1	Entpd1	curated	CPI-SS03E7587E4
Epha3_Efna4	Fibroblast	Smooth_muscle_cells	Epha3	Efna4	0.902938	0.0353243	0.469131	0	0	Epha3	Efna4	curated	CPI-SS041888D39
Tnfsf9_Tnfrsf9	Fibroblast	Smooth_muscle_cells	Tnfsf9	Tnfrsf9	0.76335	0.0266769	0.395014	0	0	Tnfsf9	Tnfrsf9	curated	CPI-SS0431D2256
Dll1_Notch3	Fibroblast	Smooth_muscle_cells	Dll1	Notch3	0.0674468	5.90499	2.98622	0	0	Dll1	Notch3	curated	CPI-SS047232C64
Bmp7_Ptprk	Fibroblast	Smooth_muscle_cells	Bmp7	Ptprk	0.519269	0.569883	0.544576	0.007	0.0267621	Bmp7	Ptprk	InnateDB-All	CPI-SS0472C478C
Pthlh_Pth1r	Fibroblast	Smooth_muscle_cells	Pthlh	Pth1r	0.0277703	0.56377	0.29577	0	0	Pthlh	Pth1r	guidetopharmacology.org	CPI-SS0483CE4ED
Fgf1_Fgfr2	Fibroblast	Smooth_muscle_cells	Fgf1	Fgfr2	0.47753	0.258663	0.368096	0	0	Fgf1	Fgfr2	I2D	CPI-SS04A97448D
Esam_Esam	Fibroblast	Smooth_muscle_cells	Esam	Esam	0.868425	2.78494	1.82668	0	0	Esam	Esam	curated	CPI-SS04C672963
Copa_Sort1	Fibroblast	Smooth_muscle_cells	Copa	Sort1	1.73445	1.32255	1.5285	0	0	Copa	Sort1	IMEx	CPI-SS04F3A1E5C
Ntf3_Ntrk3	Fibroblast	Smooth_muscle_cells	Ntf3	Ntrk3	0.2139	0.27577	0.244835	0	0	Ntf3	Ntrk3	curated	CPI-SS05162C56B
Edn2_Ednra	Fibroblast	Smooth_muscle_cells	Edn2	Ednra	0.176461	0.792519	0.48449	0	0	Edn2	Ednra	guidetopharmacology.org	CPI-SS056AA08CF
Igf2_Igf1r	Fibroblast	Smooth_muscle_cells	Igf2	Igf1r	0.0510674	0.905404	0.478235	0	0	Igf2	Igf1r	curated	CPI-SS0579FA162
Pdgfb_Pdgfrb	Fibroblast	Smooth_muscle_cells	Pdgfb	Pdgfrb	0.0396552	2.7155	1.37758	0	0	Pdgfb	Pdgfrb	curated	CPI-SS05A26A1DE
Fgf2_Fgfr2	Fibroblast	Smooth_muscle_cells	Fgf2	Fgfr2	0.379125	0.258663	0.318894	0	0	Fgf2	Fgfr2	curated	CPI-SS05A94DE17
Jag1_Notch2	Fibroblast	Smooth_muscle_cells	Jag1	Notch2	0.234076	0.427191	0.330633	0.01	0.0372317	Jag1	Notch2	curated	CPI-SS060B82BBC
Cd55_Adgre5	Fibroblast	Smooth_muscle_cells	Cd55	Adgre5	0.9368	0.603745	0.770272	0	0	Cd55	Adgre5	curated	CPI-SS061A7E099
Fgf1_Tgfbr3	Fibroblast	Smooth_muscle_cells	Fgf1	Tgfbr3	0.47753	0.626925	0.552227	0	0	Fgf1	Tgfbr3	InnateDB-All	CPI-SS068C742A1
Ackr3_Cxcl12	Fibroblast	Smooth_muscle_cells	Ackr3	Cxcl12	1.25793	0.494611	0.876273	0	0	Ackr3	Cxcl12	guidetopharmacology.org	CPI-SS07155793F
Timp1_Fgfr2	Fibroblast	Smooth_muscle_cells	Timp1	Fgfr2	9.38338	0.258663	4.82102	0	0	Timp1	Fgfr2	InnateDB-All	CPI-SS0735F5C3A
Wnt5a_Ror1	Fibroblast	Smooth_muscle_cells	Wnt5a	Ror1	1.44038	0.338909	0.889643	0	0	Wnt5a	Ror1	IMEx	CPI-SS073F3FAD5
Fgf1_Fgfr1	Fibroblast	Smooth_muscle_cells	Fgf1	Fgfr1	0.47753	1.24645	0.861991	0	0	Fgf1	Fgfr1	curated	CPI-SS0755A26DD
Fgfr1_Fgf7	Fibroblast	Smooth_muscle_cells	Fgfr1	Fgf7	1.67003	0.0239901	0.847008	0	0	Fgfr1	Fgf7	I2D	CPI-SS07833475A
Adora2b_Entpd1	Fibroblast	Smooth_muscle_cells	Adora2b	Entpd1	0.148766	0.805652	0.477209	0	0	Adora2b	Entpd1	curated	CPI-SS079728E8B
Tnfsf12_Tnfrsf25	Fibroblast	Smooth_muscle_cells	Tnfsf12	Tnfrsf25	0.994148	0.0122589	0.503204	0	0	Tnfsf12	Tnfrsf25	I2D	CPI-SS079DDF890
Grn_Sort1	Fibroblast	Smooth_muscle_cells	Grn	Sort1	3.16358	1.32255	2.24307	0	0	Grn	Sort1	IMEx	CPI-SS07CCAD9BF
Cmklr1_Rarres2	Fibroblast	Smooth_muscle_cells	Cmklr1	Rarres2	0.101982	10.6999	5.40095	0	0	Cmklr1	Rarres2	guidetopharmacology.org	CPI-SS07D56EB05
Gpr19_Enho	Fibroblast	Smooth_muscle_cells	Gpr19	Enho	0.0635013	0.31548	0.189491	0	0	Gpr19	Enho	guidetopharmacology.org	CPI-SS07DFEBFA8
Mdk_Sorl1	Fibroblast	Smooth_muscle_cells	Mdk	Sorl1	2.47029	0.502587	1.48644	0	0	Mdk	Sorl1	InnateDB-All	CPI-SS083CBFACD
Nrp1_Pgf	Fibroblast	Smooth_muscle_cells	Nrp1	Pgf	1.71769	0.597232	1.15746	0	0	Nrp1	Pgf	curated	CPI-SS0855C0353
Tgfb1_Tgfbr3	Fibroblast	Smooth_muscle_cells	Tgfb1	Tgfbr3	0.411479	0.626925	0.519202	0	0	Tgfb1	Tgfbr3	curated	CPI-SS085EE60B1
Jam2_Jam3	Fibroblast	Smooth_muscle_cells	Jam2	Jam3	0.249866	0.835289	0.542577	0	0	Jam2	Jam3	curated	CPI-SS087B53ABF
Egfr_Copa	Fibroblast	Smooth_muscle_cells	Egfr	Copa	0.662061	1.69696	1.17951	0	0	Egfr	Copa	InnateDB-All	CPI-SS088A0A760
Ntf5_Ntrk2	Fibroblast	Smooth_muscle_cells	Ntf5	Ntrk2	0.0617356	0.49852	0.280128	0	0	Ntf5	Ntrk2	I2D	CPI-SS088C1035B
Egfr_Grn	Fibroblast	Smooth_muscle_cells	Egfr	Grn	0.662061	1.70051	1.18129	0	0	Egfr	Grn	InnateDB-All	CPI-SS08CA619FE
Adgrl1_Nrg1	Fibroblast	Smooth_muscle_cells	Adgrl1	Nrg1	0.219166	0.00390632	0.111536	0.013	0.0471363	Adgrl1	Nrg1	InnateDB-All	CPI-SS09375CA29
Dll4_Notch3	Fibroblast	Smooth_muscle_cells	Dll4	Notch3	0.0511048	5.90499	2.97805	0	0	Dll4	Notch3	curated	CPI-SS0938C6980
Ntf3_Ntrk2	Fibroblast	Smooth_muscle_cells	Ntf3	Ntrk2	0.2139	0.49852	0.35621	0	0	Ntf3	Ntrk2	curated	CPI-SS093E05DD4
Bdnf_Sort1	Fibroblast	Smooth_muscle_cells	Bdnf	Sort1	0.462796	1.32255	0.892673	0	0	Bdnf	Sort1	I2D	CPI-SS09A36B221
Pros1_Tyro3	Fibroblast	Smooth_muscle_cells	Pros1	Tyro3	0.873893	0.0368152	0.455354	0.003	0.0121609	Pros1	Tyro3	guidetopharmacology.org	CPI-SS09C4988F8
Efna1_Epha3	Fibroblast	Smooth_muscle_cells	Efna1	Epha3	0.495783	0.132702	0.314242	0.006	0.0232718	Efna1	Epha3	curated	CPI-SS09CA492BA
Cxcl12_Cxcr4	Fibroblast	Smooth_muscle_cells	Cxcl12	Cxcr4	13.4092	0.0041021	6.70665	0.004	0.0159549	Cxcl12	Cxcr4	curated	CPI-SS0A28DCA72
Wnt4_Smo	Fibroblast	Smooth_muscle_cells	Wnt4	Smo	0.986073	0.205976	0.596024	0	0	Wnt4	Smo	I2D	CPI-SS0A69F13A3
Tnfsf13_Fas	Fibroblast	Smooth_muscle_cells	Tnfsf13	Fas	0.0135711	0.869942	0.441756	0	0	Tnfsf13	Fas	I2D	CPI-SS0A83A7E30
Epha3_Efna3	Fibroblast	Smooth_muscle_cells	Epha3	Efna3	0.902938	0.00483565	0.453887	0	0	Epha3	Efna3	curated	CPI-SS0AB0604B5
Plxnb2_Sema4c	Fibroblast	Smooth_muscle_cells	Plxnb2	Sema4c	1.25661	0.16567	0.711139	0.007	0.0267621	Plxnb2	Sema4c	curated	CPI-SS0AB21032D
Csf1r_Csf1	Fibroblast	Smooth_muscle_cells	Csf1r	Csf1	0.175623	0.1492	0.162412	0.001	0.00430857	Csf1r	Csf1	curated	CPI-SS0B01CF3AB
Wnt5a_Fzd1	Fibroblast	Smooth_muscle_cells	Wnt5a	Fzd1	1.44038	0.332384	0.88638	0	0	Wnt5a	Fzd1	curated	CPI-SS0B2D5BA95
Tek_Angpt1	Fibroblast	Smooth_muscle_cells	Tek	Angpt1	0.191586	0.294623	0.243104	0	0	Tek	Angpt1	curated	CPI-SS0B337B316
Cadm3_Epb41l1	Fibroblast	Smooth_muscle_cells	Cadm3	Epb41l1	0.267975	0.50834	0.388158	0	0	Cadm3	Epb41l1	curated	CPI-SS0B3829651
Notch1_Jag1	Fibroblast	Smooth_muscle_cells	Notch1	Jag1	0.0643189	2.01499	1.03966	0.003	0.0121609	Notch1	Jag1	curated	CPI-SS0B87FE6E0
Jag1_Notch3	Fibroblast	Smooth_muscle_cells	Jag1	Notch3	0.234076	5.90499	3.06953	0	0	Jag1	Notch3	curated	CPI-SS0B99F22A2
Bdnf_Ntrk2	Fibroblast	Smooth_muscle_cells	Bdnf	Ntrk2	0.462796	0.49852	0.480658	0	0	Bdnf	Ntrk2	curated	CPI-SS0BA601DC4
Epha3_Efna5	Fibroblast	Smooth_muscle_cells	Epha3	Efna5	0.902938	0.0468951	0.474916	0	0	Epha3	Efna5	curated	CPI-SS0BEAB521F
Wnt2_Fzd4	Fibroblast	Smooth_muscle_cells	Wnt2	Fzd4	0.381246	0.354589	0.367918	0	0	Wnt2	Fzd4	curated	CPI-SS0C2561156
Wnt5a_Antxr1	Fibroblast	Smooth_muscle_cells	Wnt5a	Antxr1	1.44038	0.850732	1.14555	0	0	Wnt5a	Antxr1	InnateDB-All	CPI-SS0C56C483F
Pros1_Axl	Fibroblast	Smooth_muscle_cells	Pros1	Axl	0.873893	2.9368	1.90535	0	0	Pros1	Axl	guidetopharmacology.org	CPI-SS0C85BC9AF
Efna2_Epha3	Fibroblast	Smooth_muscle_cells	Efna2	Epha3	0.0621626	0.132702	0.0974324	0.004	0.0159549	Efna2	Epha3	curated	CPI-SS0C875BA24
Wnt4_Fzd1	Fibroblast	Smooth_muscle_cells	Wnt4	Fzd1	0.986073	0.332384	0.659228	0	0	Wnt4	Fzd1	I2D	CPI-SS0CA020C34
Fgf2_Fgfrl1	Fibroblast	Smooth_muscle_cells	Fgf2	Fgfrl1	0.379125	0.179789	0.279457	0	0	Fgf2	Fgfrl1	I2D	CPI-SS0CB6968B9
Wnt5a_Ptprk	Fibroblast	Smooth_muscle_cells	Wnt5a	Ptprk	1.44038	0.569883	1.00513	0.008	0.0302477	Wnt5a	Ptprk	InnateDB-All	CPI-SS0CB863B46
Ccl2_Ccr2	Fibroblast	Smooth_muscle_cells	Ccl2	Ccr2	33.4521	0.00210894	16.7271	0.007	0.0267621	Ccl2	Ccr2	curated	CPI-SS0CF0E4DE9
Axl_Il15ra	Fibroblast	Smooth_muscle_cells	Axl	Il15ra	3.22936	0.0569558	1.64316	0	0	Axl	Il15ra	I2D	CPI-SS0D0252D87
Nrp2_Pgf	Fibroblast	Smooth_muscle_cells	Nrp2	Pgf	0.259725	0.597232	0.428479	0.002	0.00831639	Nrp2	Pgf	curated	CPI-SS0D22A09AD
Ephb1_Efnb3	Fibroblast	Smooth_muscle_cells	Ephb1	Efnb3	0.0724864	0.00540254	0.0389445	0.009	0.0337608	Ephb1	Efnb3	curated	CPI-SS0D41C7AF5
Tgfb3_Tgfbr3	Fibroblast	Smooth_muscle_cells	Tgfb3	Tgfbr3	0.823419	0.626925	0.725172	0	0	Tgfb3	Tgfbr3	curated	CPI-SS0D46E2B45
Wnt5a_Epha7	Fibroblast	Smooth_muscle_cells	Wnt5a	Epha7	1.44038	0.00596757	0.723172	0.001	0.00430857	Wnt5a	Epha7	InnateDB-All	CPI-SS0D4F593F1
Fgf2_Fgfr3	Fibroblast	Smooth_muscle_cells	Fgf2	Fgfr3	0.379125	0.130103	0.254614	0	0	Fgf2	Fgfr3	curated	CPI-SS0D636A374
Pdgfrb_Pdgfd	Fibroblast	Smooth_muscle_cells	Pdgfrb	Pdgfd	1.12048	0.233047	0.676764	0	0	Pdgfrb	Pdgfd	curated	CPI-SS0D954EA1C
Tnfrsf1a_Grn	Fibroblast	Smooth_muscle_cells	Tnfrsf1a	Grn	2.58147	1.70051	2.14099	0	0	Tnfrsf1a	Grn	IMEx	CPI-SS0DA033F03
Il6_Hrh1	Fibroblast	Smooth_muscle_cells	Il6	Hrh1	3.17379	0.03383	1.60381	0.011	0.040569	Il6	Hrh1	IMEx	CPI-SS0DC2A6D35
Lgr5_Rspo3	Fibroblast	Smooth_muscle_cells	Lgr5	Rspo3	0.00748936	0.0480109	0.0277501	0.01	0.0372317	Lgr5	Rspo3	guidetopharmacology.org	CPI-SS0DCA749B0
Csf1r_Il34	Fibroblast	Smooth_muscle_cells	Csf1r	Il34	0.175623	1.10662	0.64112	0	0	Csf1r	Il34	curated	CPI-SS0DFA98A14
Nrg1_Neto2	Fibroblast	Smooth_muscle_cells	Nrg1	Neto2	0.177284	0.0166906	0.0969875	0	0	Nrg1	Neto2	InnateDB-All	CPI-SS0E075E5AF
Fgf18_Fgfr3	Fibroblast	Smooth_muscle_cells	Fgf18	Fgfr3	0.131247	0.130103	0.130675	0.01	0.0372317	Fgf18	Fgfr3	I2D	CPI-SS0E134097C
Dlk1_Notch2	Fibroblast	Smooth_muscle_cells	Dlk1	Notch2	0.0302311	0.427191	0.228711	0.006	0.0232718	Dlk1	Notch2	curated	CPI-SS0E1A8414D
Wnt5a_Fzd5	Fibroblast	Smooth_muscle_cells	Wnt5a	Fzd5	1.44038	0.294568	0.867472	0.001	0.00430857	Wnt5a	Fzd5	curated	CPI-SS0E32BEF02
Igf1_Igf1r	Fibroblast	Smooth_muscle_cells	Igf1	Igf1r	7.55825	0.905404	4.23183	0	0	Igf1	Igf1r	curated	CPI-SS0E41702C1
Wnt2_Fzd1	Fibroblast	Smooth_muscle_cells	Wnt2	Fzd1	0.381246	0.332384	0.356815	0	0	Wnt2	Fzd1	I2D	CPI-SS0E4DE8215
Rspo1_Lgr6	Fibroblast	Smooth_muscle_cells	Rspo1	Lgr6	4.03239	0.413408	2.2229	0	0	Rspo1	Lgr6	guidetopharmacology.org	CPI-SS0E5397537
Fgf7_Fgfr2	Fibroblast	Smooth_muscle_cells	Fgf7	Fgfr2	0.154402	0.258663	0.206532	0	0	Fgf7	Fgfr2	I2D	CPI-SS0E928B8C8
Rspo3_Lgr6	Fibroblast	Smooth_muscle_cells	Rspo3	Lgr6	0.589646	0.413408	0.501527	0	0	Rspo3	Lgr6	guidetopharmacology.org	CPI-SS0EB5364D4
Sct_Vipr1	Fibroblast	Smooth_muscle_cells	Sct	Vipr1	0.027594	0.0362263	0.0319101	0.01	0.0372317	Sct	Vipr1	I2D	CPI-SS0EC70F078
Nrp2_Sema3f	Fibroblast	Smooth_muscle_cells	Nrp2	Sema3f	0.259725	0.462255	0.36099	0.002	0.00831639	Nrp2	Sema3f	curated	CPI-SS0F15C1AB3
Scgb3a1_Notch3	Fibroblast	Smooth_muscle_cells	Scgb3a1	Notch3	0.00761698	5.90499	2.9563	0	0	Scgb3a1	Notch3	InnateDB-All	CPI-SS0F21DBF93
Wnt2_Fzd3	Fibroblast	Smooth_muscle_cells	Wnt2	Fzd3	0.381246	0.0691304	0.225188	0	0	Wnt2	Fzd3	curated	CPI-SS0F26BB901
Fgf18_Fgfr1	Fibroblast	Smooth_muscle_cells	Fgf18	Fgfr1	0.131247	1.24645	0.688849	0	0	Fgf18	Fgfr1	I2D	CPI-SS0F2C6A4D4
Fgf18_Fgfr2	Fibroblast	Smooth_muscle_cells	Fgf18	Fgfr2	0.131247	0.258663	0.194955	0	0	Fgf18	Fgfr2	I2D	CPI-SS0F6A7A4DF
Tnfsf13_Tnfrsf1a	Fibroblast	Smooth_muscle_cells	Tnfsf13	Tnfrsf1a	0.0135711	1.67909	0.846329	0.011	0.040569	Tnfsf13	Tnfrsf1a	I2D	CPI-SS0F9B3B259
Jam3_Jam3	Fibroblast	Smooth_muscle_cells	Jam3	Jam3	0.437156	0.835289	0.636222	0	0	Jam3	Jam3	curated	CPI-SS0F9D53834
Inha_Tgfbr3	Fibroblast	Smooth_muscle_cells	Inha	Tgfbr3	0.0383234	0.626925	0.332624	0	0	Inha	Tgfbr3	I2D	CPI-SS0FB37E079
Efna5_Epha4	Fibroblast	Smooth_muscle_cells	Efna5	Epha4	0.525565	0.151807	0.338686	0	0	Efna5	Epha4	curated	CPI-SS0FC01B947
Wnt5a_Fzd3	Fibroblast	Macrophages	Wnt5a	Fzd3	1.44038	0.0478127	0.744094	0	0	Wnt5a	Fzd3	curated	CPI-SS002673EFE
Ereg_Egfr	Fibroblast	Macrophages	Ereg	Egfr	0.321699	0.0649537	0.193326	0.002	0.00831639	Ereg	Egfr	curated	CPI-SS004C23DCE
Egfr_Tgfb1	Fibroblast	Macrophages	Egfr	Tgfb1	0.662061	3.73109	2.19658	0	0	Egfr	Tgfb1	IMEx	CPI-SS0055264F3
Rspo1_Lgr4	Fibroblast	Macrophages	Rspo1	Lgr4	4.03239	0.237544	2.13497	0	0	Rspo1	Lgr4	guidetopharmacology.org	CPI-SS0057AB387
Mdk_Lrp1	Fibroblast	Macrophages	Mdk	Lrp1	2.47029	1.27992	1.8751	0	0	Mdk	Lrp1	I2D	CPI-SS006C6537E
Fgf2_Fgfr4	Fibroblast	Macrophages	Fgf2	Fgfr4	0.379125	0.0297872	0.204456	0	0	Fgf2	Fgfr4	curated	CPI-SS008FB916C
Bmp7_Slamf1	Fibroblast	Macrophages	Bmp7	Slamf1	0.519269	0.0857955	0.302533	0	0	Bmp7	Slamf1	InnateDB-All	CPI-SS0097929A7
Adora2a_Nampt	Fibroblast	Macrophages	Adora2a	Nampt	0.073145	0.814277	0.443711	0	0	Adora2a	Nampt	I2D	CPI-SS00A6D366F
Pvr_Tnfsf9	Fibroblast	Macrophages	Pvr	Tnfsf9	0.696824	0.573665	0.635244	0	0	Pvr	Tnfsf9	InnateDB-All	CPI-SS00A8596B5
Fgfr2_Cd83	Fibroblast	Macrophages	Fgfr2	Cd83	0.254357	13.4663	6.86032	0	0	Fgfr2	Cd83	InnateDB-All	CPI-SS00D9A0644
Fgf7_Fgfr3	Fibroblast	Macrophages	Fgf7	Fgfr3	0.154402	0.246907	0.200654	0	0	Fgf7	Fgfr3	I2D	CPI-SS00E68BB92
Egfr_Mif	Fibroblast	Macrophages	Egfr	Mif	0.662061	5.81415	3.23811	0	0	Egfr	Mif	IMEx	CPI-SS00EDDD458
Ptn_Ptprs	Fibroblast	Macrophages	Ptn	Ptprs	0.812974	0.270975	0.541975	0.003	0.0121609	Ptn	Ptprs	I2D	CPI-SS00F4DDF4B
Fgf1_Fgfr3	Fibroblast	Macrophages	Fgf1	Fgfr3	0.47753	0.246907	0.362218	0	0	Fgf1	Fgfr3	I2D	CPI-SS015819E65
Ncam1_Bdnf	Fibroblast	Macrophages	Ncam1	Bdnf	0.365013	0.0961951	0.230604	0	0	Ncam1	Bdnf	I2D	CPI-SS01BCB9360
Fgf2_Fgfr1	Fibroblast	Macrophages	Fgf2	Fgfr1	0.379125	0.0917505	0.235438	0	0	Fgf2	Fgfr1	curated	CPI-SS01F67987A
Nrg1_Lgr4	Fibroblast	Macrophages	Nrg1	Lgr4	0.177284	0.237544	0.207414	0.004	0.0159549	Nrg1	Lgr4	InnateDB-All	CPI-SS02572E1EF
Notch2_Jag2	Fibroblast	Macrophages	Notch2	Jag2	0.407834	0.0345947	0.221214	0.003	0.0121609	Notch2	Jag2	curated	CPI-SS02770D68F
Efna5_Epha7	Fibroblast	Macrophages	Efna5	Epha7	0.525565	0.021364	0.273465	0	0	Efna5	Epha7	curated	CPI-SS028688B7B
Fam3c_Clec2d	Fibroblast	Macrophages	Fam3c	Clec2d	0.486308	0.444088	0.465198	0	0	Fam3c	Clec2d	IMEx	CPI-SS02A0FF87F
Selp_Selplg	Fibroblast	Macrophages	Selp	Selplg	0.214473	1.74318	0.978825	0.004	0.0159549	Selp	Selplg	curated	CPI-SS02B7540B0
Cadm3_Cadm4	Fibroblast	Macrophages	Cadm3	Cadm4	0.267975	0.0585544	0.163265	0	0	Cadm3	Cadm4	curated	CPI-SS02D18D12B
Tnfsf12_Tnfrsf12a	Fibroblast	Macrophages	Tnfsf12	Tnfrsf12a	0.994148	3.96574	2.47994	0	0	Tnfsf12	Tnfrsf12a	curated	CPI-SS02EF3E1BA
Csf1_Slc7a1	Fibroblast	Macrophages	Csf1	Slc7a1	1.01036	0.43019	0.720274	0	0	Csf1	Slc7a1	I2D	CPI-SS03105D292
Tfrc_Tnfsf13b	Fibroblast	Macrophages	Tfrc	Tnfsf13b	0.0903868	0.207792	0.14909	0	0	Tfrc	Tnfsf13b	IMEx	CPI-SS03133B4F2
Gdf11_Antxr1	Fibroblast	Macrophages	Gdf11	Antxr1	0.0726633	0.018984	0.0458237	0.005	0.0196716	Gdf11	Antxr1	InnateDB-All	CPI-SS0331C5A49
Nrp1_Vegfb	Fibroblast	Macrophages	Nrp1	Vegfb	1.71769	0.281348	0.99952	0.003	0.0121609	Nrp1	Vegfb	curated	CPI-SS033E6DE7E
Fgfr1_Fgfr2	Fibroblast	Macrophages	Fgfr1	Fgfr2	1.67003	0.183963	0.926995	0	0	Fgfr1	Fgfr2	InnateDB-All	CPI-SS0348DB5E3
Fgfr1_Fgf9	Fibroblast	Macrophages	Fgfr1	Fgf9	1.67003	0.0130949	0.841561	0	0	Fgfr1	Fgf9	I2D	CPI-SS038E93B77
Axl_Gas6	Fibroblast	Macrophages	Axl	Gas6	3.22936	13.8461	8.53771	0	0	Axl	Gas6	guidetopharmacology.org	CPI-SS03A4F7DC8
Pdgfra_Pdgfc	Fibroblast	Macrophages	Pdgfra	Pdgfc	1.71076	0.19761	0.954187	0	0	Pdgfra	Pdgfc	curated	CPI-SS03CC15FF3
Fgf2_Cd44	Fibroblast	Macrophages	Fgf2	Cd44	0.379125	6.18871	3.28392	0	0	Fgf2	Cd44	I2D	CPI-SS03DA2A820
Adora2a_Entpd1	Fibroblast	Macrophages	Adora2a	Entpd1	0.073145	0.46624	0.269692	0	0	Adora2a	Entpd1	curated	CPI-SS03E273233
C3_C3ar1	Fibroblast	Macrophages	C3	C3ar1	83.8704	2.00555	42.938	0	0	C3	C3ar1	guidetopharmacology.org	CPI-SS03E48EFEA
Tnf_Vsir	Fibroblast	Macrophages	Tnf	Vsir	0.119102	1.01816	0.568633	0	0	Tnf	Vsir	IMEx	CPI-SS03FA58286
Epha3_Efna4	Fibroblast	Macrophages	Epha3	Efna4	0.902938	0.0592077	0.481073	0	0	Epha3	Efna4	curated	CPI-SS041888D39
Tnfsf9_Tnfrsf9	Fibroblast	Macrophages	Tnfsf9	Tnfrsf9	0.76335	0.0690936	0.416222	0	0	Tnfsf9	Tnfrsf9	curated	CPI-SS0431D2256
Ephb1_Efnb1	Fibroblast	Macrophages	Ephb1	Efnb1	0.0724864	0.249824	0.161155	0.013	0.0471363	Ephb1	Efnb1	curated	CPI-SS0470AF83E
Bmp7_Ptprk	Fibroblast	Macrophages	Bmp7	Ptprk	0.519269	0.776186	0.647728	0.001	0.00430857	Bmp7	Ptprk	InnateDB-All	CPI-SS0472C478C
Egfr_Areg	Fibroblast	Macrophages	Egfr	Areg	0.662061	0.615559	0.63881	0.002	0.00831639	Egfr	Areg	curated	CPI-SS0481D83A4
Fgf1_Fgfr2	Fibroblast	Macrophages	Fgf1	Fgfr2	0.47753	0.183963	0.330746	0	0	Fgf1	Fgfr2	I2D	CPI-SS04A97448D
Ntf3_Ntrk3	Fibroblast	Macrophages	Ntf3	Ntrk3	0.2139	0.0226219	0.118261	0	0	Ntf3	Ntrk3	curated	CPI-SS05162C56B
Fgf2_Fgfr2	Fibroblast	Macrophages	Fgf2	Fgfr2	0.379125	0.183963	0.281544	0	0	Fgf2	Fgfr2	curated	CPI-SS05A94DE17
Lrp6_Cklf	Fibroblast	Macrophages	Lrp6	Cklf	0.906623	0.478656	0.69264	0	0	Lrp6	Cklf	IMEx	CPI-SS05B1FA8A8
Jag1_Notch2	Fibroblast	Macrophages	Jag1	Notch2	0.234076	0.552903	0.39349	0.002	0.00831639	Jag1	Notch2	curated	CPI-SS060B82BBC
Cd55_Adgre5	Fibroblast	Macrophages	Cd55	Adgre5	0.9368	0.973736	0.955268	0	0	Cd55	Adgre5	curated	CPI-SS061A7E099
Copa_P2ry6	Fibroblast	Macrophages	Copa	P2ry6	1.73445	0.774879	1.25466	0	0	Copa	P2ry6	IMEx	CPI-SS065F7DA2A
Ltbr_Ltb	Fibroblast	Macrophages	Ltbr	Ltb	0.652977	0.444621	0.548799	0	0	Ltbr	Ltb	curated	CPI-SS06CBC985C
Nrg1_Lsr	Fibroblast	Macrophages	Nrg1	Lsr	0.177284	1.33699	0.757135	0	0	Nrg1	Lsr	InnateDB-All	CPI-SS0708FE6FF
Timp1_Fgfr2	Fibroblast	Macrophages	Timp1	Fgfr2	9.38338	0.183963	4.78367	0	0	Timp1	Fgfr2	InnateDB-All	CPI-SS0735F5C3A
Wnt5a_Ror1	Fibroblast	Macrophages	Wnt5a	Ror1	1.44038	0.0137498	0.727063	0.001	0.00430857	Wnt5a	Ror1	IMEx	CPI-SS073F3FAD5
Fgf1_Fgfr1	Fibroblast	Macrophages	Fgf1	Fgfr1	0.47753	0.0917505	0.28464	0	0	Fgf1	Fgfr1	curated	CPI-SS0755A26DD
Il15_Il15ra	Fibroblast	Macrophages	Il15	Il15ra	0.131531	0.127244	0.129388	0.002	0.00831639	Il15	Il15ra	guidetopharmacology.org	CPI-SS077B160B9
Cd28_Cd86	Fibroblast	Macrophages	Cd28	Cd86	0.0404167	1.76952	0.904966	0	0	Cd28	Cd86	curated	CPI-SS077D7365D
Adora2b_Entpd1	Fibroblast	Macrophages	Adora2b	Entpd1	0.148766	0.46624	0.307503	0	0	Adora2b	Entpd1	curated	CPI-SS079728E8B
Tnfsf12_Tnfrsf25	Fibroblast	Macrophages	Tnfsf12	Tnfrsf25	0.994148	0.0348081	0.514478	0	0	Tnfsf12	Tnfrsf25	I2D	CPI-SS079DDF890
Gpr19_Enho	Fibroblast	Macrophages	Gpr19	Enho	0.0635013	0.0969671	0.0802342	0	0	Gpr19	Enho	guidetopharmacology.org	CPI-SS07DFEBFA8
Ccl7_Ackr1	Fibroblast	Macrophages	Ccl7	Ackr1	31.4827	0.0883702	15.7855	0.005	0.0196716	Ccl7	Ackr1	I2D	CPI-SS07EC65CED
Mdk_Sorl1	Fibroblast	Macrophages	Mdk	Sorl1	2.47029	0.814628	1.64246	0	0	Mdk	Sorl1	InnateDB-All	CPI-SS083CBFACD
Cxcl17_Gpr35	Fibroblast	Macrophages	Cxcl17	Gpr35	0.048775	0.178111	0.113443	0.002	0.00831639	Cxcl17	Gpr35	guidetopharmacology.org	CPI-SS08C995EB4
Egfr_Grn	Fibroblast	Macrophages	Egfr	Grn	0.662061	5.76063	3.21135	0	0	Egfr	Grn	InnateDB-All	CPI-SS08CA619FE
Plxnb2_Sema4d	Fibroblast	Macrophages	Plxnb2	Sema4d	1.25661	0.907541	1.08207	0	0	Plxnb2	Sema4d	curated	CPI-SS08FAC0A55
Adgrl1_Nrg1	Fibroblast	Macrophages	Adgrl1	Nrg1	0.219166	0.0556884	0.137427	0	0	Adgrl1	Nrg1	InnateDB-All	CPI-SS09375CA29
Nampt_P2ry6	Fibroblast	Macrophages	Nampt	P2ry6	0.224894	0.774879	0.499887	0	0	Nampt	P2ry6	IMEx	CPI-SS09A3FA737
Cadm3_Cadm1	Fibroblast	Macrophages	Cadm3	Cadm1	0.267975	0.99437	0.631173	0	0	Cadm3	Cadm1	curated	CPI-SS09C06644C
Pros1_Tyro3	Fibroblast	Macrophages	Pros1	Tyro3	0.873893	0.051839	0.462866	0	0	Pros1	Tyro3	guidetopharmacology.org	CPI-SS09C4988F8
Cxcl12_Cxcr4	Fibroblast	Macrophages	Cxcl12	Cxcr4	13.4092	2.4724	7.9408	0	0	Cxcl12	Cxcr4	curated	CPI-SS0A28DCA72
Tnfsf13_Fas	Fibroblast	Macrophages	Tnfsf13	Fas	0.0135711	0.633565	0.323568	0	0	Tnfsf13	Fas	I2D	CPI-SS0A83A7E30
Epha3_Efna3	Fibroblast	Macrophages	Epha3	Efna3	0.902938	0.00302447	0.452981	0	0	Epha3	Efna3	curated	CPI-SS0AB0604B5
Tnfrsf11b_Tnfsf10	Fibroblast	Macrophages	Tnfrsf11b	Tnfsf10	0.309592	0.0388286	0.17421	0	0	Tnfrsf11b	Tnfsf10	curated	CPI-SS0AD0ED887
Egfr_Nrg1	Fibroblast	Macrophages	Egfr	Nrg1	0.662061	0.0556884	0.358875	0	0	Egfr	Nrg1	I2D	CPI-SS0B02DE712
Wnt5a_Fzd1	Fibroblast	Macrophages	Wnt5a	Fzd1	1.44038	0.0527542	0.746565	0	0	Wnt5a	Fzd1	curated	CPI-SS0B2D5BA95
Cadm3_Epb41l1	Fibroblast	Macrophages	Cadm3	Epb41l1	0.267975	0.282553	0.275264	0	0	Cadm3	Epb41l1	curated	CPI-SS0B3829651
Nrg1_Erbb4	Fibroblast	Macrophages	Nrg1	Erbb4	0.177284	0.0119777	0.0946311	0.002	0.00831639	Nrg1	Erbb4	curated	CPI-SS0BD5C2A23
Epha3_Efna5	Fibroblast	Macrophages	Epha3	Efna5	0.902938	0.0125735	0.457756	0	0	Epha3	Efna5	curated	CPI-SS0BEAB521F
Wnt2_Fzd4	Fibroblast	Macrophages	Wnt2	Fzd4	0.381246	0.0763238	0.228785	0	0	Wnt2	Fzd4	curated	CPI-SS0C2561156
Notch3_Jag2	Fibroblast	Macrophages	Notch3	Jag2	0.143018	0.0345947	0.0888061	0.012	0.0439172	Notch3	Jag2	curated	CPI-SS0C4D54E39
Tnfrsf1b_Grn	Fibroblast	Macrophages	Tnfrsf1b	Grn	0.196246	5.76063	2.97844	0	0	Tnfrsf1b	Grn	IMEx	CPI-SS0C4E86714
Wnt5a_Antxr1	Fibroblast	Macrophages	Wnt5a	Antxr1	1.44038	0.018984	0.72968	0.001	0.00430857	Wnt5a	Antxr1	InnateDB-All	CPI-SS0C56C483F
Pros1_Axl	Fibroblast	Macrophages	Pros1	Axl	0.873893	1.44395	1.15892	0	0	Pros1	Axl	guidetopharmacology.org	CPI-SS0C85BC9AF
Wnt5a_Ptprk	Fibroblast	Macrophages	Wnt5a	Ptprk	1.44038	0.776186	1.10828	0.007	0.0267621	Wnt5a	Ptprk	InnateDB-All	CPI-SS0CB863B46
Plxnb1_Sema4d	Fibroblast	Macrophages	Plxnb1	Sema4d	0.148845	0.907541	0.528193	0	0	Plxnb1	Sema4d	curated	CPI-SS0CCCF7C69
Ccl2_Ccr2	Fibroblast	Macrophages	Ccl2	Ccr2	33.4521	0.706125	17.0791	0	0	Ccl2	Ccr2	curated	CPI-SS0CF0E4DE9
Axl_Il15ra	Fibroblast	Macrophages	Axl	Il15ra	3.22936	0.127244	1.6783	0	0	Axl	Il15ra	I2D	CPI-SS0D0252D87
Fgf18_Fgfr4	Fibroblast	Macrophages	Fgf18	Fgfr4	0.131247	0.0297872	0.0805169	0.002	0.00831639	Fgf18	Fgfr4	I2D	CPI-SS0D4CA5D92
Wnt5a_Epha7	Fibroblast	Macrophages	Wnt5a	Epha7	1.44038	0.021364	0.73087	0	0	Wnt5a	Epha7	InnateDB-All	CPI-SS0D4F593F1
Ide_Ccl6	Fibroblast	Macrophages	Ide	Ccl6	0.227849	8.88025	4.55405	0	0	Ide	Ccl6	InnateDB-All	CPI-SS0D57FCA8C
Fgf2_Fgfr3	Fibroblast	Macrophages	Fgf2	Fgfr3	0.379125	0.246907	0.313016	0	0	Fgf2	Fgfr3	curated	CPI-SS0D636A374
Fgf1_Fgfr4	Fibroblast	Macrophages	Fgf1	Fgfr4	0.47753	0.0297872	0.253658	0	0	Fgf1	Fgfr4	I2D	CPI-SS0D9366D11
Pdgfrb_Pdgfd	Fibroblast	Macrophages	Pdgfrb	Pdgfd	1.12048	0.151951	0.636216	0	0	Pdgfrb	Pdgfd	curated	CPI-SS0D954EA1C
Fgf7_Fgfr4	Fibroblast	Macrophages	Fgf7	Fgfr4	0.154402	0.0297872	0.0920944	0	0	Fgf7	Fgfr4	I2D	CPI-SS0D95D41D6
Tnfrsf1a_Grn	Fibroblast	Macrophages	Tnfrsf1a	Grn	2.58147	5.76063	4.17105	0	0	Tnfrsf1a	Grn	IMEx	CPI-SS0DA033F03
Ccl2_Ackr1	Fibroblast	Macrophages	Ccl2	Ackr1	33.4521	0.0883702	16.7703	0.008	0.0302477	Ccl2	Ackr1	curated	CPI-SS0DBFB8BEA
Il6_Hrh1	Fibroblast	Macrophages	Il6	Hrh1	3.17379	0.0812882	1.62754	0.003	0.0121609	Il6	Hrh1	IMEx	CPI-SS0DC2A6D35
Nrp1_Vegfa	Fibroblast	Macrophages	Nrp1	Vegfa	1.71769	1.56774	1.64271	0	0	Nrp1	Vegfa	curated	CPI-SS0DE0A486F
Nrg1_Neto2	Fibroblast	Macrophages	Nrg1	Neto2	0.177284	0.00706639	0.0921754	0	0	Nrg1	Neto2	InnateDB-All	CPI-SS0E075E5AF
Pecam1_Cd38	Fibroblast	Macrophages	Pecam1	Cd38	0.119081	0.997719	0.5584	0.013	0.0471363	Pecam1	Cd38	curated	CPI-SS0E0DEA7D5
Fgf18_Fgfr3	Fibroblast	Macrophages	Fgf18	Fgfr3	0.131247	0.246907	0.189077	0.002	0.00831639	Fgf18	Fgfr3	I2D	CPI-SS0E134097C
Dlk1_Notch2	Fibroblast	Macrophages	Dlk1	Notch2	0.0302311	0.552903	0.291567	0.005	0.0196716	Dlk1	Notch2	curated	CPI-SS0E1A8414D
Wnt5a_Fzd5	Fibroblast	Macrophages	Wnt5a	Fzd5	1.44038	0.277336	0.858856	0	0	Wnt5a	Fzd5	curated	CPI-SS0E32BEF02
Igf1_Igf1r	Fibroblast	Macrophages	Igf1	Igf1r	7.55825	0.207416	3.88283	0	0	Igf1	Igf1r	curated	CPI-SS0E41702C1
Wnt2_Fzd1	Fibroblast	Macrophages	Wnt2	Fzd1	0.381246	0.0527542	0.217	0	0	Wnt2	Fzd1	I2D	CPI-SS0E4DE8215
Tnf_Tnfrsf1b	Fibroblast	Macrophages	Tnf	Tnfrsf1b	0.119102	1.69543	0.907266	0.001	0.00430857	Tnf	Tnfrsf1b	curated	CPI-SS0E7D5974D
Fgf7_Fgfr2	Fibroblast	Macrophages	Fgf7	Fgfr2	0.154402	0.183963	0.169182	0	0	Fgf7	Fgfr2	I2D	CPI-SS0E928B8C8
Icam1_Itgal	Fibroblast	Macrophages	Icam1	Itgal	1.86392	0.307977	1.08595	0	0	Icam1	Itgal	curated	CPI-SS0E9A581F8
Cd40_Tnfsf13b	Fibroblast	Macrophages	Cd40	Tnfsf13b	0.0282638	0.207792	0.118028	0	0	Cd40	Tnfsf13b	I2D	CPI-SS0F00D756A
Wnt2_Fzd3	Fibroblast	Macrophages	Wnt2	Fzd3	0.381246	0.0478127	0.214529	0	0	Wnt2	Fzd3	curated	CPI-SS0F26BB901
Fgf18_Fgfr1	Fibroblast	Macrophages	Fgf18	Fgfr1	0.131247	0.0917505	0.111499	0	0	Fgf18	Fgfr1	I2D	CPI-SS0F2C6A4D4
Pgrmc2_Ccl4	Fibroblast	Macrophages	Pgrmc2	Ccl4	0.334408	258.904	129.619	0	0	Pgrmc2	Ccl4	IMEx	CPI-SS0F3D40856
Fgf18_Fgfr2	Fibroblast	Macrophages	Fgf18	Fgfr2	0.131247	0.183963	0.157605	0	0	Fgf18	Fgfr2	I2D	CPI-SS0F6A7A4DF
Tnfsf13_Tnfrsf1a	Fibroblast	Macrophages	Tnfsf13	Tnfrsf1a	0.0135711	1.72144	0.867503	0.012	0.0439172	Tnfsf13	Tnfrsf1a	I2D	CPI-SS0F9B3B259
Jam3_Jam3	Fibroblast	Macrophages	Jam3	Jam3	0.437156	0.0168918	0.227024	0.004	0.0159549	Jam3	Jam3	curated	CPI-SS0F9D53834
Efna5_Epha4	Fibroblast	Macrophages	Efna5	Epha4	0.525565	0.145119	0.335342	0	0	Efna5	Epha4	curated	CPI-SS0FC01B947
Ereg_Erbb4	Fibroblast	Macrophages	Ereg	Erbb4	0.321699	0.0119777	0.166838	0.003	0.0121609	Ereg	Erbb4	curated	CPI-SS0FC42EC80
Wnt5a_Fzd3	Fibroblast	Proliferative_cells	Wnt5a	Fzd3	1.44038	0.0501694	0.745273	0	0	Wnt5a	Fzd3	curated	CPI-SS002673EFE
Ereg_Egfr	Fibroblast	Proliferative_cells	Ereg	Egfr	0.321699	0.132205	0.226952	0	0	Ereg	Egfr	curated	CPI-SS004C23DCE
Rspo1_Lgr4	Fibroblast	Proliferative_cells	Rspo1	Lgr4	4.03239	0.553984	2.29319	0	0	Rspo1	Lgr4	guidetopharmacology.org	CPI-SS0057AB387
Mdk_Lrp1	Fibroblast	Proliferative_cells	Mdk	Lrp1	2.47029	0.333636	1.40196	0	0	Mdk	Lrp1	I2D	CPI-SS006C6537E
Fgf2_Fgfr4	Fibroblast	Proliferative_cells	Fgf2	Fgfr4	0.379125	0.0788052	0.228965	0	0	Fgf2	Fgfr4	curated	CPI-SS008FB916C
Bmp7_Slamf1	Fibroblast	Proliferative_cells	Bmp7	Slamf1	0.519269	0.0142867	0.266778	0	0	Bmp7	Slamf1	InnateDB-All	CPI-SS0097929A7
Adora2a_Nampt	Fibroblast	Proliferative_cells	Adora2a	Nampt	0.073145	0.268641	0.170893	0.003	0.0121609	Adora2a	Nampt	I2D	CPI-SS00A6D366F
Fgf7_Fgfr3	Fibroblast	Proliferative_cells	Fgf7	Fgfr3	0.154402	0.225	0.189701	0	0	Fgf7	Fgfr3	I2D	CPI-SS00E68BB92
Egfr_Mif	Fibroblast	Proliferative_cells	Egfr	Mif	0.662061	7.30769	3.98487	0	0	Egfr	Mif	IMEx	CPI-SS00EDDD458
Ptn_Ptprs	Fibroblast	Proliferative_cells	Ptn	Ptprs	0.812974	0.302209	0.557592	0.002	0.00831639	Ptn	Ptprs	I2D	CPI-SS00F4DDF4B
Fgf1_Fgfr3	Fibroblast	Proliferative_cells	Fgf1	Fgfr3	0.47753	0.225	0.351265	0	0	Fgf1	Fgfr3	I2D	CPI-SS015819E65
Tgfb2_Tgfbr3	Fibroblast	Proliferative_cells	Tgfb2	Tgfbr3	0.893143	0.0215338	0.457338	0.006	0.0232718	Tgfb2	Tgfbr3	curated	CPI-SS0178F5C45
Ncam1_Bdnf	Fibroblast	Proliferative_cells	Ncam1	Bdnf	0.365013	0.0910975	0.228055	0	0	Ncam1	Bdnf	I2D	CPI-SS01BCB9360
Wnt5a_Fzd2	Fibroblast	Proliferative_cells	Wnt5a	Fzd2	1.44038	0.00724118	0.723809	0.001	0.00430857	Wnt5a	Fzd2	curated	CPI-SS01C2BA5C8
Fgf2_Fgfr1	Fibroblast	Proliferative_cells	Fgf2	Fgfr1	0.379125	0.0200313	0.199578	0	0	Fgf2	Fgfr1	curated	CPI-SS01F67987A
Nrg1_Lgr4	Fibroblast	Proliferative_cells	Nrg1	Lgr4	0.177284	0.553984	0.365634	0	0	Nrg1	Lgr4	InnateDB-All	CPI-SS02572E1EF
Notch2_Jag2	Fibroblast	Proliferative_cells	Notch2	Jag2	0.407834	0.0203872	0.214111	0.002	0.00831639	Notch2	Jag2	curated	CPI-SS02770D68F
Efna5_Epha7	Fibroblast	Proliferative_cells	Efna5	Epha7	0.525565	0.00390898	0.264737	0	0	Efna5	Epha7	curated	CPI-SS028688B7B
Wnt2_Fzd2	Fibroblast	Proliferative_cells	Wnt2	Fzd2	0.381246	0.00724118	0.194244	0	0	Wnt2	Fzd2	curated	CPI-SS02C418D99
Cadm3_Cadm4	Fibroblast	Proliferative_cells	Cadm3	Cadm4	0.267975	0.0494468	0.158711	0	0	Cadm3	Cadm4	curated	CPI-SS02D18D12B
Tnfsf12_Tnfrsf12a	Fibroblast	Proliferative_cells	Tnfsf12	Tnfrsf12a	0.994148	5.72122	3.35768	0	0	Tnfsf12	Tnfrsf12a	curated	CPI-SS02EF3E1BA
Csf1_Slc7a1	Fibroblast	Proliferative_cells	Csf1	Slc7a1	1.01036	0.5354	0.772879	0	0	Csf1	Slc7a1	I2D	CPI-SS03105D292
Nrp1_Vegfb	Fibroblast	Proliferative_cells	Nrp1	Vegfb	1.71769	0.549364	1.13353	0	0	Nrp1	Vegfb	curated	CPI-SS033E6DE7E
Fgfr1_Fgfr2	Fibroblast	Proliferative_cells	Fgfr1	Fgfr2	1.67003	0.279269	0.974647	0	0	Fgfr1	Fgfr2	InnateDB-All	CPI-SS0348DB5E3
Fgfr1_Fgf9	Fibroblast	Proliferative_cells	Fgfr1	Fgf9	1.67003	0.010653	0.84034	0	0	Fgfr1	Fgf9	I2D	CPI-SS038E93B77
Fgfr1_Ncam1	Fibroblast	Proliferative_cells	Fgfr1	Ncam1	1.67003	0.00852381	0.839275	0	0	Fgfr1	Ncam1	curated	CPI-SS039799099
Axl_Gas6	Fibroblast	Proliferative_cells	Axl	Gas6	3.22936	15.6136	9.42145	0	0	Axl	Gas6	guidetopharmacology.org	CPI-SS03A4F7DC8
Pdgfra_Pdgfc	Fibroblast	Proliferative_cells	Pdgfra	Pdgfc	1.71076	0.196985	0.953874	0	0	Pdgfra	Pdgfc	curated	CPI-SS03CC15FF3
Fgf2_Cd44	Fibroblast	Proliferative_cells	Fgf2	Cd44	0.379125	5.58514	2.98213	0	0	Fgf2	Cd44	I2D	CPI-SS03DA2A820
Bdnf_F11r	Fibroblast	Proliferative_cells	Bdnf	F11r	0.462796	3.67737	2.07009	0.002	0.00831639	Bdnf	F11r	IMEx	CPI-SS03F0B666C
Epha3_Efna4	Fibroblast	Proliferative_cells	Epha3	Efna4	0.902938	0.10839	0.505664	0	0	Epha3	Efna4	curated	CPI-SS041888D39
Tnfsf9_Tnfrsf9	Fibroblast	Proliferative_cells	Tnfsf9	Tnfrsf9	0.76335	0.00286024	0.383105	0.01	0.0372317	Tnfsf9	Tnfrsf9	curated	CPI-SS0431D2256
Ephb1_Efnb1	Fibroblast	Proliferative_cells	Ephb1	Efnb1	0.0724864	0.440325	0.256406	0.002	0.00831639	Ephb1	Efnb1	curated	CPI-SS0470AF83E
Bmp7_Ptprk	Fibroblast	Proliferative_cells	Bmp7	Ptprk	0.519269	1.37711	0.948192	0	0	Bmp7	Ptprk	InnateDB-All	CPI-SS0472C478C
Egfr_Areg	Fibroblast	Proliferative_cells	Egfr	Areg	0.662061	0.6136	0.637831	0	0	Egfr	Areg	curated	CPI-SS0481D83A4
Fgf1_Fgfr2	Fibroblast	Proliferative_cells	Fgf1	Fgfr2	0.47753	0.279269	0.378399	0	0	Fgf1	Fgfr2	I2D	CPI-SS04A97448D
Ntf3_Ntrk3	Fibroblast	Proliferative_cells	Ntf3	Ntrk3	0.2139	0.0094628	0.111682	0	0	Ntf3	Ntrk3	curated	CPI-SS05162C56B
Fgf2_Fgfr2	Fibroblast	Proliferative_cells	Fgf2	Fgfr2	0.379125	0.279269	0.329197	0	0	Fgf2	Fgfr2	curated	CPI-SS05A94DE17
Lrp6_Cklf	Fibroblast	Proliferative_cells	Lrp6	Cklf	0.906623	0.509006	0.707814	0	0	Lrp6	Cklf	IMEx	CPI-SS05B1FA8A8
Cd55_Adgre5	Fibroblast	Proliferative_cells	Cd55	Adgre5	0.9368	0.424777	0.680788	0	0	Cd55	Adgre5	curated	CPI-SS061A7E099
Fgf1_Tgfbr3	Fibroblast	Proliferative_cells	Fgf1	Tgfbr3	0.47753	0.0215338	0.249532	0.011	0.040569	Fgf1	Tgfbr3	InnateDB-All	CPI-SS068C742A1
Npr2_Nppc	Fibroblast	Proliferative_cells	Npr2	Nppc	0.200885	0.00949886	0.105192	0.002	0.00831639	Npr2	Nppc	guidetopharmacology.org	CPI-SS06B94F144
Nrg1_Lsr	Fibroblast	Proliferative_cells	Nrg1	Lsr	0.177284	3.03289	1.60509	0	0	Nrg1	Lsr	InnateDB-All	CPI-SS0708FE6FF
Timp1_Fgfr2	Fibroblast	Proliferative_cells	Timp1	Fgfr2	9.38338	0.279269	4.83132	0	0	Timp1	Fgfr2	InnateDB-All	CPI-SS0735F5C3A
Adora2b_Entpd1	Fibroblast	Proliferative_cells	Adora2b	Entpd1	0.148766	0.0168272	0.0827964	0.013	0.0471363	Adora2b	Entpd1	curated	CPI-SS079728E8B
Tnfsf12_Tnfrsf25	Fibroblast	Proliferative_cells	Tnfsf12	Tnfrsf25	0.994148	0.00702837	0.500588	0	0	Tnfsf12	Tnfrsf25	I2D	CPI-SS079DDF890
Grn_Sort1	Fibroblast	Proliferative_cells	Grn	Sort1	3.16358	0.505345	1.83446	0	0	Grn	Sort1	IMEx	CPI-SS07CCAD9BF
Mdk_Sorl1	Fibroblast	Proliferative_cells	Mdk	Sorl1	2.47029	0.777005	1.62365	0	0	Mdk	Sorl1	InnateDB-All	CPI-SS083CBFACD
Egfr_Copa	Fibroblast	Proliferative_cells	Egfr	Copa	0.662061	1.63378	1.14792	0	0	Egfr	Copa	InnateDB-All	CPI-SS088A0A760
Egfr_Grn	Fibroblast	Proliferative_cells	Egfr	Grn	0.662061	1.37545	1.01876	0	0	Egfr	Grn	InnateDB-All	CPI-SS08CA619FE
Adgrl1_Nrg1	Fibroblast	Proliferative_cells	Adgrl1	Nrg1	0.219166	0.00302404	0.111095	0.01	0.0372317	Adgrl1	Nrg1	InnateDB-All	CPI-SS09375CA29
Bdnf_Sort1	Fibroblast	Proliferative_cells	Bdnf	Sort1	0.462796	0.505345	0.484071	0	0	Bdnf	Sort1	I2D	CPI-SS09A36B221
Cadm3_Cadm1	Fibroblast	Proliferative_cells	Cadm3	Cadm1	0.267975	0.742696	0.505336	0	0	Cadm3	Cadm1	curated	CPI-SS09C06644C
Pros1_Tyro3	Fibroblast	Proliferative_cells	Pros1	Tyro3	0.873893	0.125872	0.499882	0	0	Pros1	Tyro3	guidetopharmacology.org	CPI-SS09C4988F8
Npr1_Nppc	Fibroblast	Proliferative_cells	Npr1	Nppc	0.635479	0.00949886	0.322489	0.003	0.0121609	Npr1	Nppc	InnateDB-All	CPI-SS0A1864A37
Egfr_Btc	Fibroblast	Proliferative_cells	Egfr	Btc	0.662061	0.649638	0.655849	0	0	Egfr	Btc	curated	CPI-SS0A19E9C34
Cxcl12_Cxcr4	Fibroblast	Proliferative_cells	Cxcl12	Cxcr4	13.4092	0.00907262	6.70914	0.005	0.0196716	Cxcl12	Cxcr4	curated	CPI-SS0A28DCA72
Epha3_Efna3	Fibroblast	Proliferative_cells	Epha3	Efna3	0.902938	0.00368316	0.45331	0.001	0.00430857	Epha3	Efna3	curated	CPI-SS0AB0604B5
Tnfrsf11b_Tnfsf10	Fibroblast	Proliferative_cells	Tnfrsf11b	Tnfsf10	0.309592	0.0200531	0.164822	0	0	Tnfrsf11b	Tnfsf10	curated	CPI-SS0AD0ED887
Wnt5a_Fzd1	Fibroblast	Proliferative_cells	Wnt5a	Fzd1	1.44038	0.0716666	0.756021	0	0	Wnt5a	Fzd1	curated	CPI-SS0B2D5BA95
Cadm3_Epb41l1	Fibroblast	Proliferative_cells	Cadm3	Epb41l1	0.267975	0.294854	0.281415	0	0	Cadm3	Epb41l1	curated	CPI-SS0B3829651
Nrg1_Erbb4	Fibroblast	Proliferative_cells	Nrg1	Erbb4	0.177284	0.0200534	0.0986689	0	0	Nrg1	Erbb4	curated	CPI-SS0BD5C2A23
Epha3_Efna5	Fibroblast	Proliferative_cells	Epha3	Efna5	0.902938	0.0627092	0.482823	0	0	Epha3	Efna5	curated	CPI-SS0BEAB521F
Wnt2_Fzd4	Fibroblast	Proliferative_cells	Wnt2	Fzd4	0.381246	0.128211	0.254728	0	0	Wnt2	Fzd4	curated	CPI-SS0C2561156
Pros1_Axl	Fibroblast	Proliferative_cells	Pros1	Axl	0.873893	0.0213494	0.447621	0.007	0.0267621	Pros1	Axl	guidetopharmacology.org	CPI-SS0C85BC9AF
Fgf2_Fgfrl1	Fibroblast	Proliferative_cells	Fgf2	Fgfrl1	0.379125	0.0432518	0.211189	0	0	Fgf2	Fgfrl1	I2D	CPI-SS0CB6968B9
Wnt5a_Ptprk	Fibroblast	Proliferative_cells	Wnt5a	Ptprk	1.44038	1.37711	1.40875	0	0	Wnt5a	Ptprk	InnateDB-All	CPI-SS0CB863B46
Axl_Il15ra	Fibroblast	Proliferative_cells	Axl	Il15ra	3.22936	0.0596266	1.64449	0	0	Axl	Il15ra	I2D	CPI-SS0D0252D87
Ephb1_Efnb3	Fibroblast	Proliferative_cells	Ephb1	Efnb3	0.0724864	0.00643706	0.0394617	0.002	0.00831639	Ephb1	Efnb3	curated	CPI-SS0D41C7AF5
Tgfb3_Tgfbr3	Fibroblast	Proliferative_cells	Tgfb3	Tgfbr3	0.823419	0.0215338	0.422477	0.003	0.0121609	Tgfb3	Tgfbr3	curated	CPI-SS0D46E2B45
Fgf18_Fgfr4	Fibroblast	Proliferative_cells	Fgf18	Fgfr4	0.131247	0.0788052	0.105026	0	0	Fgf18	Fgfr4	I2D	CPI-SS0D4CA5D92
Wnt5a_Epha7	Fibroblast	Proliferative_cells	Wnt5a	Epha7	1.44038	0.00390898	0.722143	0	0	Wnt5a	Epha7	InnateDB-All	CPI-SS0D4F593F1
Fgf2_Fgfr3	Fibroblast	Proliferative_cells	Fgf2	Fgfr3	0.379125	0.225	0.302063	0	0	Fgf2	Fgfr3	curated	CPI-SS0D636A374
Fgf1_Fgfr4	Fibroblast	Proliferative_cells	Fgf1	Fgfr4	0.47753	0.0788052	0.278167	0	0	Fgf1	Fgfr4	I2D	CPI-SS0D9366D11
Pdgfrb_Pdgfd	Fibroblast	Proliferative_cells	Pdgfrb	Pdgfd	1.12048	0.178211	0.649346	0	0	Pdgfrb	Pdgfd	curated	CPI-SS0D954EA1C
Fgf7_Fgfr4	Fibroblast	Proliferative_cells	Fgf7	Fgfr4	0.154402	0.0788052	0.116603	0	0	Fgf7	Fgfr4	I2D	CPI-SS0D95D41D6
Tnfrsf1a_Grn	Fibroblast	Proliferative_cells	Tnfrsf1a	Grn	2.58147	1.37545	1.97846	0	0	Tnfrsf1a	Grn	IMEx	CPI-SS0DA033F03
Il6_Hrh1	Fibroblast	Proliferative_cells	Il6	Hrh1	3.17379	0.035865	1.60483	0.007	0.0267621	Il6	Hrh1	IMEx	CPI-SS0DC2A6D35
Nrp1_Vegfa	Fibroblast	Proliferative_cells	Nrp1	Vegfa	1.71769	0.743688	1.23069	0	0	Nrp1	Vegfa	curated	CPI-SS0DE0A486F
Nrg1_Neto2	Fibroblast	Proliferative_cells	Nrg1	Neto2	0.177284	0.0422926	0.109789	0	0	Nrg1	Neto2	InnateDB-All	CPI-SS0E075E5AF
Fgf18_Fgfr3	Fibroblast	Proliferative_cells	Fgf18	Fgfr3	0.131247	0.225	0.178123	0.001	0.00430857	Fgf18	Fgfr3	I2D	CPI-SS0E134097C
Egfr_Tgfa	Fibroblast	Proliferative_cells	Egfr	Tgfa	0.662061	0.424725	0.543393	0	0	Egfr	Tgfa	curated	CPI-SS0E25CE362
Wnt5a_Fzd5	Fibroblast	Proliferative_cells	Wnt5a	Fzd5	1.44038	0.44952	0.944948	0	0	Wnt5a	Fzd5	curated	CPI-SS0E32BEF02
Igf1_Igf1r	Fibroblast	Proliferative_cells	Igf1	Igf1r	7.55825	0.0473558	3.8028	0	0	Igf1	Igf1r	curated	CPI-SS0E41702C1
Wnt2_Fzd1	Fibroblast	Proliferative_cells	Wnt2	Fzd1	0.381246	0.0716666	0.226456	0	0	Wnt2	Fzd1	I2D	CPI-SS0E4DE8215
Fgf7_Fgfr2	Fibroblast	Proliferative_cells	Fgf7	Fgfr2	0.154402	0.279269	0.216835	0	0	Fgf7	Fgfr2	I2D	CPI-SS0E928B8C8
Wnt2_Fzd3	Fibroblast	Proliferative_cells	Wnt2	Fzd3	0.381246	0.0501694	0.215708	0	0	Wnt2	Fzd3	curated	CPI-SS0F26BB901
Egfr_Egf	Fibroblast	Proliferative_cells	Egfr	Egf	0.662061	0.0113259	0.336693	0	0	Egfr	Egf	curated	CPI-SS0F4D30D5A
Fgf18_Fgfr2	Fibroblast	Proliferative_cells	Fgf18	Fgfr2	0.131247	0.279269	0.205258	0	0	Fgf18	Fgfr2	I2D	CPI-SS0F6A7A4DF
Jam3_Jam3	Fibroblast	Proliferative_cells	Jam3	Jam3	0.437156	0.0121946	0.224675	0.013	0.0471363	Jam3	Jam3	curated	CPI-SS0F9D53834
Efna5_Epha4	Fibroblast	Proliferative_cells	Efna5	Epha4	0.525565	0.333657	0.429611	0	0	Efna5	Epha4	curated	CPI-SS0FC01B947
Ereg_Erbb4	Fibroblast	Proliferative_cells	Ereg	Erbb4	0.321699	0.0200534	0.170876	0	0	Ereg	Erbb4	curated	CPI-SS0FC42EC80
Cxcl10_Dpp4	Fibroblast	Proliferative_cells	Cxcl10	Dpp4	3.70504	0.4367	2.07087	0.003	0.0121609	Cxcl10	Dpp4	curated	CPI-SS0FDAB7BA8
Epha4_Efnb1	Endothelial_cells	Epithelium	Epha4	Efnb1	0.470568	0.49445	0.482509	0	0	Epha4	Efnb1	curated	CPI-SS00046DCF3
Adora2a_Nampt	Endothelial_cells	Epithelium	Adora2a	Nampt	0.0418302	0.287003	0.164416	0	0	Adora2a	Nampt	I2D	CPI-SS00A6D366F
Tek_Angpt4	Endothelial_cells	Epithelium	Tek	Angpt4	1.89733	0.000542611	0.948934	0.002	0.00831639	Tek	Angpt4	curated	CPI-SS00BBA318F
Pomc_Mc1r	Endothelial_cells	Epithelium	Pomc	Mc1r	0.0854482	0.0124338	0.048941	0	0	Pomc	Mc1r	guidetopharmacology.org	CPI-SS00BD8FF72
Ptn_Ptprs	Endothelial_cells	Epithelium	Ptn	Ptprs	1.0716	0.26626	0.668932	0	0	Ptn	Ptprs	I2D	CPI-SS00F4DDF4B
Ncam1_Bdnf	Endothelial_cells	Epithelium	Ncam1	Bdnf	0.0408124	0.172523	0.106668	0.001	0.00430857	Ncam1	Bdnf	I2D	CPI-SS01BCB9360
Nrp2_Sema3c	Endothelial_cells	Epithelium	Nrp2	Sema3c	3.40738	1.27872	2.34305	0	0	Nrp2	Sema3c	curated	CPI-SS0241A1F57
Kdr_Vegfc	Endothelial_cells	Epithelium	Kdr	Vegfc	4.76917	0.0100238	2.3896	0	0	Kdr	Vegfc	curated	CPI-SS0273C9AED
Efna5_Epha7	Endothelial_cells	Epithelium	Efna5	Epha7	0.142891	0.00512649	0.074009	0	0	Efna5	Epha7	curated	CPI-SS028688B7B
Pdgfb_Lrp1	Endothelial_cells	Epithelium	Pdgfb	Lrp1	0.588088	0.561174	0.574631	0	0	Pdgfb	Lrp1	I2D	CPI-SS02928C71A
Fam3c_Clec2d	Endothelial_cells	Epithelium	Fam3c	Clec2d	1.0456	0.210556	0.628077	0	0	Fam3c	Clec2d	IMEx	CPI-SS02A0FF87F
Selp_Selplg	Endothelial_cells	Epithelium	Selp	Selplg	43.7805	0.00411685	21.8923	0	0	Selp	Selplg	curated	CPI-SS02B7540B0
Cadm3_Cadm4	Endothelial_cells	Epithelium	Cadm3	Cadm4	0.11193	0.0701508	0.0910404	0	0	Cadm3	Cadm4	curated	CPI-SS02D18D12B
Kit_Kitl	Endothelial_cells	Epithelium	Kit	Kitl	0.152701	1.89933	1.02601	0	0	Kit	Kitl	curated	CPI-SS02D7A1DDE
Tnfsf12_Tnfrsf12a	Endothelial_cells	Epithelium	Tnfsf12	Tnfrsf12a	0.831326	9.02551	4.92842	0	0	Tnfsf12	Tnfrsf12a	curated	CPI-SS02EF3E1BA
Fzd9_Wnt7a	Endothelial_cells	Epithelium	Fzd9	Wnt7a	0.046882	0.079731	0.0633065	0	0	Fzd9	Wnt7a	I2D	CPI-SS030EDC420
Csf1_Slc7a1	Endothelial_cells	Epithelium	Csf1	Slc7a1	0.537438	0.961354	0.749396	0	0	Csf1	Slc7a1	I2D	CPI-SS03105D292
Nrp1_Vegfb	Endothelial_cells	Epithelium	Nrp1	Vegfb	4.16333	0.483216	2.32327	0	0	Nrp1	Vegfb	curated	CPI-SS033E6DE7E
Fgfr1_Fgfr2	Endothelial_cells	Epithelium	Fgfr1	Fgfr2	0.5045	0.340733	0.422617	0	0	Fgfr1	Fgfr2	InnateDB-All	CPI-SS0348DB5E3
Fgfr1_Fgf9	Endothelial_cells	Epithelium	Fgfr1	Fgf9	0.5045	0.0199332	0.262217	0	0	Fgfr1	Fgf9	I2D	CPI-SS038E93B77
Fgfr1_Ncam1	Endothelial_cells	Epithelium	Fgfr1	Ncam1	0.5045	0.00239097	0.253446	0	0	Fgfr1	Ncam1	curated	CPI-SS039799099
Flt4_Pdgfc	Endothelial_cells	Epithelium	Flt4	Pdgfc	1.33877	0.251756	0.795264	0	0	Flt4	Pdgfc	guidetopharmacology.org	CPI-SS03A3EE72E
Efna1_Epha7	Endothelial_cells	Epithelium	Efna1	Epha7	4.58464	0.00512649	2.29488	0	0	Efna1	Epha7	curated	CPI-SS03E450F99
Mertk_Gas6	Endothelial_cells	Epithelium	Mertk	Gas6	0.147406	38.0649	19.1062	0	0	Mertk	Gas6	guidetopharmacology.org	CPI-SS0415CC75D
Dll1_Notch2	Endothelial_cells	Epithelium	Dll1	Notch2	0.443342	0.27198	0.357661	0	0	Dll1	Notch2	curated	CPI-SS0423580E5
Igf2_Igf2r	Endothelial_cells	Epithelium	Igf2	Igf2r	0.474686	0.385922	0.430304	0	0	Igf2	Igf2r	curated	CPI-SS042A6F835
Tbxa2r_Ghrl	Endothelial_cells	Epithelium	Tbxa2r	Ghrl	0.383702	0.0046619	0.194182	0	0	Tbxa2r	Ghrl	InnateDB-All	CPI-SS042EB8C7A
Efna1_Epha2	Endothelial_cells	Epithelium	Efna1	Epha2	4.58464	1.65424	3.11944	0	0	Efna1	Epha2	curated	CPI-SS046F6F0C1
Ephb1_Efnb1	Endothelial_cells	Epithelium	Ephb1	Efnb1	0.0925674	0.49445	0.293509	0	0	Ephb1	Efnb1	curated	CPI-SS0470AF83E
Pthlh_Pth1r	Endothelial_cells	Epithelium	Pthlh	Pth1r	0.332854	0.0147236	0.173789	0	0	Pthlh	Pth1r	guidetopharmacology.org	CPI-SS0483CE4ED
Dll1_Notch1	Endothelial_cells	Epithelium	Dll1	Notch1	0.443342	0.227945	0.335643	0	0	Dll1	Notch1	curated	CPI-SS04A5D6B6F
Esam_Esam	Endothelial_cells	Epithelium	Esam	Esam	10.5377	0.303158	5.42045	0	0	Esam	Esam	curated	CPI-SS04C672963
Sele_Glg1	Endothelial_cells	Epithelium	Sele	Glg1	0.92918	0.658381	0.79378	0	0	Sele	Glg1	curated	CPI-SS04F90EE0D
Igf2_Igf1r	Endothelial_cells	Epithelium	Igf2	Igf1r	0.474686	0.0996971	0.287192	0	0	Igf2	Igf1r	curated	CPI-SS0579FA162
Jag1_Notch2	Endothelial_cells	Epithelium	Jag1	Notch2	1.07696	0.27198	0.67447	0	0	Jag1	Notch2	curated	CPI-SS060B82BBC
Cd55_Adgre5	Endothelial_cells	Epithelium	Cd55	Adgre5	0.561036	0.183611	0.372323	0	0	Cd55	Adgre5	curated	CPI-SS061A7E099
Npr2_Nppc	Endothelial_cells	Epithelium	Npr2	Nppc	0.106032	0.0254267	0.0657292	0	0	Npr2	Nppc	guidetopharmacology.org	CPI-SS06B94F144
Timp1_Fgfr2	Endothelial_cells	Epithelium	Timp1	Fgfr2	0.961036	0.340733	0.650884	0	0	Timp1	Fgfr2	InnateDB-All	CPI-SS0735F5C3A
Efna1_Epha5	Endothelial_cells	Epithelium	Efna1	Epha5	4.58464	0.00220635	2.29342	0	0	Efna1	Epha5	curated	CPI-SS0762B455F
Il15_Il15ra	Endothelial_cells	Epithelium	Il15	Il15ra	0.526236	0.103434	0.314835	0	0	Il15	Il15ra	guidetopharmacology.org	CPI-SS077B160B9
Fgfr1_Fgf7	Endothelial_cells	Epithelium	Fgfr1	Fgf7	0.5045	0.0009278	0.252714	0	0	Fgfr1	Fgf7	I2D	CPI-SS07833475A
Tnfsf12_Tnfrsf25	Endothelial_cells	Epithelium	Tnfsf12	Tnfrsf25	0.831326	0.00581316	0.418569	0	0	Tnfsf12	Tnfrsf25	I2D	CPI-SS079DDF890
Epha4_Efnb3	Endothelial_cells	Epithelium	Epha4	Efnb3	0.470568	0.00467112	0.237619	0	0	Epha4	Efnb3	curated	CPI-SS07CA5A6F1
Grn_Sort1	Endothelial_cells	Epithelium	Grn	Sort1	2.42497	0.551522	1.48825	0	0	Grn	Sort1	IMEx	CPI-SS07CCAD9BF
Efnb2_Ephb3	Endothelial_cells	Epithelium	Efnb2	Ephb3	1.6251	0.219219	0.922161	0	0	Efnb2	Ephb3	curated	CPI-SS082ABF1EA
Fzd6_Wnt5a	Endothelial_cells	Epithelium	Fzd6	Wnt5a	0.979968	0.152056	0.566012	0	0	Fzd6	Wnt5a	curated	CPI-SS082AD7B6A
Csf3_Csf3r	Endothelial_cells	Epithelium	Csf3	Csf3r	4.04481	0.00124939	2.02303	0	0	Csf3	Csf3r	curated	CPI-SS08376F0E6
Nrp1_Pgf	Endothelial_cells	Epithelium	Nrp1	Pgf	4.16333	0.281384	2.22236	0	0	Nrp1	Pgf	curated	CPI-SS0855C0353
Tgfb1_Tgfbr3	Endothelial_cells	Epithelium	Tgfb1	Tgfbr3	2.31654	0.0323018	1.17442	0	0	Tgfb1	Tgfbr3	curated	CPI-SS085EE60B1
Ephb4_Efnb3	Endothelial_cells	Epithelium	Ephb4	Efnb3	1.02334	0.00467112	0.514005	0	0	Ephb4	Efnb3	curated	CPI-SS0865716E5
Sele_Selplg	Endothelial_cells	Epithelium	Sele	Selplg	0.92918	0.00411685	0.466648	0	0	Sele	Selplg	curated	CPI-SS086A1C18B
Jam2_Jam3	Endothelial_cells	Epithelium	Jam2	Jam3	3.05723	0.0154688	1.53635	0	0	Jam2	Jam3	curated	CPI-SS087B53ABF
Efnb2_Epha4	Endothelial_cells	Epithelium	Efnb2	Epha4	1.6251	0.255329	0.940216	0	0	Efnb2	Epha4	curated	CPI-SS087E0E3FB
Notch1_Jag2	Endothelial_cells	Epithelium	Notch1	Jag2	1.85906	0.00571577	0.93239	0	0	Notch1	Jag2	curated	CPI-SS08C3D27F7
Efnb2_Ephb4	Endothelial_cells	Epithelium	Efnb2	Ephb4	1.6251	0.320561	0.972832	0	0	Efnb2	Ephb4	curated	CPI-SS08D0F9109
Adgrl1_Nrg1	Endothelial_cells	Epithelium	Adgrl1	Nrg1	0.120336	0.00295613	0.061646	0	0	Adgrl1	Nrg1	InnateDB-All	CPI-SS09375CA29
Dll4_Notch3	Endothelial_cells	Epithelium	Dll4	Notch3	2.00278	0.006629	1.00471	0.006	0.0232718	Dll4	Notch3	curated	CPI-SS0938C6980
Flt1_Vegfb	Endothelial_cells	Epithelium	Flt1	Vegfb	9.56114	0.483216	5.02218	0	0	Flt1	Vegfb	curated	CPI-SS0947A8549
Ackr1_Ccl17	Endothelial_cells	Epithelium	Ackr1	Ccl17	8.61339	0.00299178	4.30819	0	0	Ackr1	Ccl17	I2D	CPI-SS0974EB232
Adrb2_Vegfb	Endothelial_cells	Epithelium	Adrb2	Vegfb	0.88427	0.483216	0.683743	0	0	Adrb2	Vegfb	InnateDB-All	CPI-SS098425155
Nampt_P2ry6	Endothelial_cells	Epithelium	Nampt	P2ry6	0.712703	0.197875	0.455289	0	0	Nampt	P2ry6	IMEx	CPI-SS09A3FA737
Cadm3_Cadm1	Endothelial_cells	Epithelium	Cadm3	Cadm1	0.11193	0.811286	0.461608	0	0	Cadm3	Cadm1	curated	CPI-SS09C06644C
Pros1_Tyro3	Endothelial_cells	Epithelium	Pros1	Tyro3	1.04669	0.157394	0.602043	0	0	Pros1	Tyro3	guidetopharmacology.org	CPI-SS09C4988F8
Efna5_Epha5	Endothelial_cells	Epithelium	Efna5	Epha5	0.142891	0.00220635	0.0725489	0	0	Efna5	Epha5	curated	CPI-SS09E3F5044
Npr1_Nppc	Endothelial_cells	Epithelium	Npr1	Nppc	1.1409	0.0254267	0.583162	0	0	Npr1	Nppc	InnateDB-All	CPI-SS0A1864A37
Notch1_Dlk1	Endothelial_cells	Epithelium	Notch1	Dlk1	1.85906	0.00321654	0.93114	0	0	Notch1	Dlk1	curated	CPI-SS0A34EE366
Igf2_Ide	Endothelial_cells	Epithelium	Igf2	Ide	0.474686	0.297861	0.386274	0	0	Igf2	Ide	I2D	CPI-SS0A3569604
Lrp5_Fam3b	Endothelial_cells	Epithelium	Lrp5	Fam3b	0.676544	0.237265	0.456905	0	0	Lrp5	Fam3b	InnateDB-All	CPI-SS0A4EE6FE1
L1cam_L1cam	Endothelial_cells	Epithelium	L1cam	L1cam	0.138162	0.0226409	0.0804014	0	0	L1cam	L1cam	curated	CPI-SS0ACD487F0
Tnfrsf11b_Tnfsf10	Endothelial_cells	Epithelium	Tnfrsf11b	Tnfsf10	0.0850102	0.0191666	0.0520884	0	0	Tnfrsf11b	Tnfsf10	curated	CPI-SS0AD0ED887
Tek_Angpt1	Endothelial_cells	Epithelium	Tek	Angpt1	1.89733	0.0798529	0.988589	0	0	Tek	Angpt1	curated	CPI-SS0B337B316
Cadm3_Epb41l1	Endothelial_cells	Epithelium	Cadm3	Epb41l1	0.11193	0.449038	0.280484	0	0	Cadm3	Epb41l1	curated	CPI-SS0B3829651
Notch1_Wnt4	Endothelial_cells	Epithelium	Notch1	Wnt4	1.85906	1.17913	1.5191	0	0	Notch1	Wnt4	I2D	CPI-SS0B42AD9EF
Notch1_Jag1	Endothelial_cells	Epithelium	Notch1	Jag1	1.85906	0.112678	0.985871	0	0	Notch1	Jag1	curated	CPI-SS0B87FE6E0
Wnt2_Fzd4	Endothelial_cells	Epithelium	Wnt2	Fzd4	0.0743369	0.152511	0.113424	0	0	Wnt2	Fzd4	curated	CPI-SS0C2561156
Tnfrsf1b_Grn	Endothelial_cells	Epithelium	Tnfrsf1b	Grn	0.352974	1.34068	0.846828	0	0	Tnfrsf1b	Grn	IMEx	CPI-SS0C4E86714
Nrp2_Pgf	Endothelial_cells	Epithelium	Nrp2	Pgf	3.40738	0.281384	1.84438	0	0	Nrp2	Pgf	curated	CPI-SS0D22A09AD
Ephb1_Efnb3	Endothelial_cells	Epithelium	Ephb1	Efnb3	0.0925674	0.00467112	0.0486193	0	0	Ephb1	Efnb3	curated	CPI-SS0D41C7AF5
Icam1_Areg	Endothelial_cells	Epithelium	Icam1	Areg	15.5694	0.53681	8.05311	0	0	Icam1	Areg	InnateDB-All	CPI-SS0D4C221B8
Aplnr_Apln	Endothelial_cells	Epithelium	Aplnr	Apln	0.499659	0.0156305	0.257645	0	0	Aplnr	Apln	guidetopharmacology.org	CPI-SS0D8148841
Tnfrsf1a_Grn	Endothelial_cells	Epithelium	Tnfrsf1a	Grn	4.31036	1.34068	2.82552	0	0	Tnfrsf1a	Grn	IMEx	CPI-SS0DA033F03
Il6_Hrh1	Endothelial_cells	Epithelium	Il6	Hrh1	3.26623	0.104923	1.68558	0	0	Il6	Hrh1	IMEx	CPI-SS0DC2A6D35
Nrp1_Vegfa	Endothelial_cells	Epithelium	Nrp1	Vegfa	4.16333	1.23451	2.69892	0	0	Nrp1	Vegfa	curated	CPI-SS0DE0A486F
Tnfsf10_Ripk1	Endothelial_cells	Epithelium	Tnfsf10	Ripk1	0.283318	0.501022	0.39217	0	0	Tnfsf10	Ripk1	InnateDB-All	CPI-SS0DEDA3567
Nrp2_Vegfa	Endothelial_cells	Epithelium	Nrp2	Vegfa	3.40738	1.23451	2.32095	0	0	Nrp2	Vegfa	curated	CPI-SS0E00478B4
Pecam1_Cd38	Endothelial_cells	Epithelium	Pecam1	Cd38	17.1868	0.0277633	8.60731	0	0	Pecam1	Cd38	curated	CPI-SS0E0DEA7D5
Igf1_Igf1r	Endothelial_cells	Epithelium	Igf1	Igf1r	0.384302	0.0996971	0.242	0.003	0.0121609	Igf1	Igf1r	curated	CPI-SS0E41702C1
Wnt2_Fzd1	Endothelial_cells	Epithelium	Wnt2	Fzd1	0.0743369	0.0376796	0.0560082	0	0	Wnt2	Fzd1	I2D	CPI-SS0E4DE8215
Flt1_Pgf	Endothelial_cells	Epithelium	Flt1	Pgf	9.56114	0.281384	4.92126	0	0	Flt1	Pgf	curated	CPI-SS0E61DB5DF
Icam1_Itgal	Endothelial_cells	Epithelium	Icam1	Itgal	15.5694	0.00125339	7.78534	0	0	Icam1	Itgal	curated	CPI-SS0E9A581F8
Npr3_Nppc	Endothelial_cells	Epithelium	Npr3	Nppc	0.113087	0.0254267	0.0692567	0	0	Npr3	Nppc	I2D	CPI-SS0EB4002A2
Efna1_Epha4	Endothelial_cells	Epithelium	Efna1	Epha4	4.58464	0.255329	2.41998	0	0	Efna1	Epha4	curated	CPI-SS0EBFE1854
Nrp2_Sema3f	Endothelial_cells	Epithelium	Nrp2	Sema3f	3.40738	0.207939	1.80766	0	0	Nrp2	Sema3f	curated	CPI-SS0F15C1AB3
Ephb4_Efnb1	Endothelial_cells	Epithelium	Ephb4	Efnb1	1.02334	0.49445	0.758894	0	0	Ephb4	Efnb1	curated	CPI-SS0F21D6CA0
Wnt2_Fzd3	Endothelial_cells	Epithelium	Wnt2	Fzd3	0.0743369	0.0889493	0.0816431	0	0	Wnt2	Fzd3	curated	CPI-SS0F26BB901
Flt4_Vegfc	Endothelial_cells	Epithelium	Flt4	Vegfc	1.33877	0.0100238	0.674399	0	0	Flt4	Vegfc	curated	CPI-SS0F972435E
Jam3_Jam3	Endothelial_cells	Epithelium	Jam3	Jam3	0.415554	0.0154688	0.215511	0	0	Jam3	Jam3	curated	CPI-SS0F9D53834
Fzd6_Wnt4	Endothelial_cells	Epithelium	Fzd6	Wnt4	0.979968	1.17913	1.07955	0	0	Fzd6	Wnt4	curated	CPI-SS0FA326344
Efna5_Epha4	Endothelial_cells	Epithelium	Efna5	Epha4	0.142891	0.255329	0.19911	0	0	Efna5	Epha4	curated	CPI-SS0FC01B947
Cxcl10_Dpp4	Endothelial_cells	Epithelium	Cxcl10	Dpp4	5.74904	0.440338	3.09469	0	0	Cxcl10	Dpp4	curated	CPI-SS0FDAB7BA8
Efna1_Epha1	Endothelial_cells	Epithelium	Efna1	Epha1	4.58464	0.0554732	2.32005	0	0	Efna1	Epha1	curated	CPI-SS0FF49C823
Epha4_Efnb1	Endothelial_cells	Fibroblast	Epha4	Efnb1	0.470568	0.430431	0.4505	0.002	0.00831639	Epha4	Efnb1	curated	CPI-SS00046DCF3
Mdk_Lrp1	Endothelial_cells	Fibroblast	Mdk	Lrp1	0.0301897	5.13633	2.58326	0	0	Mdk	Lrp1	I2D	CPI-SS006C6537E
Adora2a_Nampt	Endothelial_cells	Fibroblast	Adora2a	Nampt	0.0418302	0.224894	0.133362	0.002	0.00831639	Adora2a	Nampt	I2D	CPI-SS00A6D366F
Pvr_Tnfsf9	Endothelial_cells	Fibroblast	Pvr	Tnfsf9	1.5524	0.76335	1.15788	0	0	Pvr	Tnfsf9	InnateDB-All	CPI-SS00A8596B5
Egf_Nrg1	Endothelial_cells	Fibroblast	Egf	Nrg1	0.0130029	0.177284	0.0951437	0	0	Egf	Nrg1	I2D	CPI-SS00A953C3A
Tek_Angpt4	Endothelial_cells	Fibroblast	Tek	Angpt4	1.89733	0.11215	1.00474	0	0	Tek	Angpt4	curated	CPI-SS00BBA318F
Pomc_Mc1r	Endothelial_cells	Fibroblast	Pomc	Mc1r	0.0854482	0.019814	0.0526311	0.01	0.0372317	Pomc	Mc1r	guidetopharmacology.org	CPI-SS00BD8FF72
Ptn_Ptprs	Endothelial_cells	Fibroblast	Ptn	Ptprs	1.0716	0.594268	0.832936	0	0	Ptn	Ptprs	I2D	CPI-SS00F4DDF4B
Notch1_Dll4	Endothelial_cells	Fibroblast	Notch1	Dll4	1.85906	0.0511048	0.955085	0.006	0.0232718	Notch1	Dll4	curated	CPI-SS012B7C21D
Selp_Cd34	Endothelial_cells	Fibroblast	Selp	Cd34	43.7805	4.5696	24.1751	0	0	Selp	Cd34	curated	CPI-SS015E1E2C6
Bmp2_Smo	Endothelial_cells	Fibroblast	Bmp2	Smo	0.364736	0.648857	0.506796	0	0	Bmp2	Smo	I2D	CPI-SS016B7C7D6
Tgfb2_Tgfbr3	Endothelial_cells	Fibroblast	Tgfb2	Tgfbr3	0.238956	1.75463	0.99679	0	0	Tgfb2	Tgfbr3	curated	CPI-SS0178F5C45
Cd46_Jag1	Endothelial_cells	Fibroblast	Cd46	Jag1	0.0260349	0.234076	0.130056	0.013	0.0471363	Cd46	Jag1	curated	CPI-SS01A07768A
Ncam1_Bdnf	Endothelial_cells	Fibroblast	Ncam1	Bdnf	0.0408124	0.462796	0.251804	0	0	Ncam1	Bdnf	I2D	CPI-SS01BCB9360
Wnt5a_Fzd2	Endothelial_cells	Fibroblast	Wnt5a	Fzd2	0.0550456	0.362458	0.208752	0	0	Wnt5a	Fzd2	curated	CPI-SS01C2BA5C8
Fgf2_Fgfr1	Endothelial_cells	Fibroblast	Fgf2	Fgfr1	0.00215281	1.67003	0.836089	0.002	0.00831639	Fgf2	Fgfr1	curated	CPI-SS01F67987A
Nrp2_Sema3c	Endothelial_cells	Fibroblast	Nrp2	Sema3c	3.40738	1.59559	2.50149	0	0	Nrp2	Sema3c	curated	CPI-SS0241A1F57
Kdr_Vegfc	Endothelial_cells	Fibroblast	Kdr	Vegfc	4.76917	0.119595	2.44438	0	0	Kdr	Vegfc	curated	CPI-SS0273C9AED
Efna5_Epha7	Endothelial_cells	Fibroblast	Efna5	Epha7	0.142891	0.0402467	0.0915691	0	0	Efna5	Epha7	curated	CPI-SS028688B7B
Pdgfb_Lrp1	Endothelial_cells	Fibroblast	Pdgfb	Lrp1	0.588088	5.13633	2.86221	0	0	Pdgfb	Lrp1	I2D	CPI-SS02928C71A
Fam3c_Clec2d	Endothelial_cells	Fibroblast	Fam3c	Clec2d	1.0456	0.627603	0.836601	0	0	Fam3c	Clec2d	IMEx	CPI-SS02A0FF87F
Epha2_Efna5	Endothelial_cells	Fibroblast	Epha2	Efna5	1.0092	0.525565	0.767381	0	0	Epha2	Efna5	curated	CPI-SS02AFCED82
Wnt2_Fzd2	Endothelial_cells	Fibroblast	Wnt2	Fzd2	0.0743369	0.362458	0.218397	0	0	Wnt2	Fzd2	curated	CPI-SS02C418D99
Cadm3_Cadm4	Endothelial_cells	Fibroblast	Cadm3	Cadm4	0.11193	0.141272	0.126601	0	0	Cadm3	Cadm4	curated	CPI-SS02D18D12B
Tnfsf12_Tnfrsf12a	Endothelial_cells	Fibroblast	Tnfsf12	Tnfrsf12a	0.831326	6.36294	3.59713	0	0	Tnfsf12	Tnfrsf12a	curated	CPI-SS02EF3E1BA
Csf1_Slc7a1	Endothelial_cells	Fibroblast	Csf1	Slc7a1	0.537438	0.466669	0.502053	0	0	Csf1	Slc7a1	I2D	CPI-SS03105D292
Tfrc_Tnfsf13b	Endothelial_cells	Fibroblast	Tfrc	Tnfsf13b	0.0791011	0.10205	0.0905758	0.003	0.0121609	Tfrc	Tnfsf13b	IMEx	CPI-SS03133B4F2
Gdf11_Antxr1	Endothelial_cells	Fibroblast	Gdf11	Antxr1	0.00443839	1.14546	0.574949	0	0	Gdf11	Antxr1	InnateDB-All	CPI-SS0331C5A49
Nrp1_Vegfb	Endothelial_cells	Fibroblast	Nrp1	Vegfb	4.16333	0.238274	2.2008	0	0	Nrp1	Vegfb	curated	CPI-SS033E6DE7E
Fgfr1_Fgfr2	Endothelial_cells	Fibroblast	Fgfr1	Fgfr2	0.5045	0.254357	0.379429	0	0	Fgfr1	Fgfr2	InnateDB-All	CPI-SS0348DB5E3
Fgfr1_Fgf9	Endothelial_cells	Fibroblast	Fgfr1	Fgf9	0.5045	0.466586	0.485543	0	0	Fgfr1	Fgf9	I2D	CPI-SS038E93B77
Fgfr1_Ncam1	Endothelial_cells	Fibroblast	Fgfr1	Ncam1	0.5045	0.365013	0.434757	0	0	Fgfr1	Ncam1	curated	CPI-SS039799099
Epha1_Efna5	Endothelial_cells	Fibroblast	Epha1	Efna5	0.0297471	0.525565	0.277656	0	0	Epha1	Efna5	curated	CPI-SS03A2EFDD5
Flt4_Pdgfc	Endothelial_cells	Fibroblast	Flt4	Pdgfc	1.33877	0.162677	0.750725	0	0	Flt4	Pdgfc	guidetopharmacology.org	CPI-SS03A3EE72E
Adora2a_Entpd1	Endothelial_cells	Fibroblast	Adora2a	Entpd1	0.0418302	0.125281	0.0835554	0	0	Adora2a	Entpd1	curated	CPI-SS03E273233
Efna1_Epha7	Endothelial_cells	Fibroblast	Efna1	Epha7	4.58464	0.0402467	2.31244	0	0	Efna1	Epha7	curated	CPI-SS03E450F99
Mertk_Gas6	Endothelial_cells	Fibroblast	Mertk	Gas6	0.147406	25.4791	12.8132	0	0	Mertk	Gas6	guidetopharmacology.org	CPI-SS0415CC75D
Dll1_Notch2	Endothelial_cells	Fibroblast	Dll1	Notch2	0.443342	0.407834	0.425588	0	0	Dll1	Notch2	curated	CPI-SS0423580E5
Igf2_Igf2r	Endothelial_cells	Fibroblast	Igf2	Igf2r	0.474686	0.41663	0.445658	0	0	Igf2	Igf2r	curated	CPI-SS042A6F835
Klrg2_Wnt5b	Endothelial_cells	Fibroblast	Klrg2	Wnt5b	0.0649404	0.120813	0.0928766	0	0	Klrg2	Wnt5b	InnateDB-All	CPI-SS044DF8749
Efna1_Epha2	Endothelial_cells	Fibroblast	Efna1	Epha2	4.58464	0.616949	2.60079	0	0	Efna1	Epha2	curated	CPI-SS046F6F0C1
Ephb1_Efnb1	Endothelial_cells	Fibroblast	Ephb1	Efnb1	0.0925674	0.430431	0.261499	0	0	Ephb1	Efnb1	curated	CPI-SS0470AF83E
Pthlh_Pth1r	Endothelial_cells	Fibroblast	Pthlh	Pth1r	0.332854	0.216106	0.27448	0	0	Pthlh	Pth1r	guidetopharmacology.org	CPI-SS0483CE4ED
Esam_Esam	Endothelial_cells	Fibroblast	Esam	Esam	10.5377	0.868425	5.70308	0	0	Esam	Esam	curated	CPI-SS04C672963
Sele_Glg1	Endothelial_cells	Fibroblast	Sele	Glg1	0.92918	0.470409	0.699794	0	0	Sele	Glg1	curated	CPI-SS04F90EE0D
Ntf3_Ntrk3	Endothelial_cells	Fibroblast	Ntf3	Ntrk3	0.0544474	0.0199953	0.0372213	0	0	Ntf3	Ntrk3	curated	CPI-SS05162C56B
Lamp1_Fam3c	Endothelial_cells	Fibroblast	Lamp1	Fam3c	5.61228	0.486308	3.0493	0	0	Lamp1	Fam3c	InnateDB-All	CPI-SS055E061C9
Igf2_Igf1r	Endothelial_cells	Fibroblast	Igf2	Igf1r	0.474686	0.512248	0.493467	0	0	Igf2	Igf1r	curated	CPI-SS0579FA162
Ephb2_Efna5	Endothelial_cells	Fibroblast	Ephb2	Efna5	0.0498613	0.525565	0.287713	0	0	Ephb2	Efna5	curated	CPI-SS0586F2596
Pdgfb_Pdgfrb	Endothelial_cells	Fibroblast	Pdgfb	Pdgfrb	0.588088	1.12048	0.854285	0	0	Pdgfb	Pdgfrb	curated	CPI-SS05A26A1DE
Jag1_Notch2	Endothelial_cells	Fibroblast	Jag1	Notch2	1.07696	0.407834	0.742397	0	0	Jag1	Notch2	curated	CPI-SS060B82BBC
Cd55_Adgre5	Endothelial_cells	Fibroblast	Cd55	Adgre5	0.561036	0.210849	0.385942	0	0	Cd55	Adgre5	curated	CPI-SS061A7E099
Fgfr4_Fgf9	Endothelial_cells	Fibroblast	Fgfr4	Fgf9	0.0270279	0.466586	0.246807	0	0	Fgfr4	Fgf9	I2D	CPI-SS0649EA05F
Fgf1_Tgfbr3	Endothelial_cells	Fibroblast	Fgf1	Tgfbr3	0.0475784	1.75463	0.901102	0	0	Fgf1	Tgfbr3	InnateDB-All	CPI-SS068C742A1
Npr2_Nppc	Endothelial_cells	Fibroblast	Npr2	Nppc	0.106032	0.11958	0.112806	0	0	Npr2	Nppc	guidetopharmacology.org	CPI-SS06B94F144
Fgf15_Fgfr1	Endothelial_cells	Fibroblast	Fgf15	Fgfr1	0.0107003	1.67003	0.840363	0	0	Fgf15	Fgfr1	IMEx	CPI-SS070A3A7E5
Ackr3_Cxcl12	Endothelial_cells	Fibroblast	Ackr3	Cxcl12	1.02003	13.4092	7.21461	0	0	Ackr3	Cxcl12	guidetopharmacology.org	CPI-SS07155793F
Timp1_Fgfr2	Endothelial_cells	Fibroblast	Timp1	Fgfr2	0.961036	0.254357	0.607697	0	0	Timp1	Fgfr2	InnateDB-All	CPI-SS0735F5C3A
Wnt5a_Ror1	Endothelial_cells	Fibroblast	Wnt5a	Ror1	0.0550456	0.232469	0.143757	0.001	0.00430857	Wnt5a	Ror1	IMEx	CPI-SS073F3FAD5
Fgf1_Fgfr1	Endothelial_cells	Fibroblast	Fgf1	Fgfr1	0.0475784	1.67003	0.858802	0	0	Fgf1	Fgfr1	curated	CPI-SS0755A26DD
Efna1_Epha5	Endothelial_cells	Fibroblast	Efna1	Epha5	4.58464	0.00457497	2.2946	0	0	Efna1	Epha5	curated	CPI-SS0762B455F
Il15_Il15ra	Endothelial_cells	Fibroblast	Il15	Il15ra	0.526236	0.0234425	0.274839	0	0	Il15	Il15ra	guidetopharmacology.org	CPI-SS077B160B9
Fgfr1_Fgf7	Endothelial_cells	Fibroblast	Fgfr1	Fgf7	0.5045	0.154402	0.329451	0	0	Fgfr1	Fgf7	I2D	CPI-SS07833475A
Tnfsf12_Tnfrsf25	Endothelial_cells	Fibroblast	Tnfsf12	Tnfrsf25	0.831326	0.00582154	0.418574	0.012	0.0439172	Tnfsf12	Tnfrsf25	I2D	CPI-SS079DDF890
Fgfr3_Fgf9	Endothelial_cells	Fibroblast	Fgfr3	Fgf9	0.378724	0.466586	0.422655	0	0	Fgfr3	Fgf9	I2D	CPI-SS07A9A501C
Epha4_Efnb3	Endothelial_cells	Fibroblast	Epha4	Efnb3	0.470568	0.0191785	0.244873	0.003	0.0121609	Epha4	Efnb3	curated	CPI-SS07CA5A6F1
Cmklr1_Rarres2	Endothelial_cells	Fibroblast	Cmklr1	Rarres2	0.264227	86.0168	43.1405	0	0	Cmklr1	Rarres2	guidetopharmacology.org	CPI-SS07D56EB05
Gpr19_Enho	Endothelial_cells	Fibroblast	Gpr19	Enho	0.0562726	0.378759	0.217516	0	0	Gpr19	Enho	guidetopharmacology.org	CPI-SS07DFEBFA8
Nrp1_Sema3a	Endothelial_cells	Fibroblast	Nrp1	Sema3a	4.16333	0.128513	2.14592	0	0	Nrp1	Sema3a	curated	CPI-SS08083B141
Fzd6_Wnt5a	Endothelial_cells	Fibroblast	Fzd6	Wnt5a	0.979968	1.44038	1.21017	0	0	Fzd6	Wnt5a	curated	CPI-SS082AD7B6A
Nrp1_Pgf	Endothelial_cells	Fibroblast	Nrp1	Pgf	4.16333	0.313755	2.23854	0	0	Nrp1	Pgf	curated	CPI-SS0855C0353
Tgfb1_Tgfbr3	Endothelial_cells	Fibroblast	Tgfb1	Tgfbr3	2.31654	1.75463	2.03558	0	0	Tgfb1	Tgfbr3	curated	CPI-SS085EE60B1
Ephb4_Efnb3	Endothelial_cells	Fibroblast	Ephb4	Efnb3	1.02334	0.0191785	0.521259	0	0	Ephb4	Efnb3	curated	CPI-SS0865716E5
Jam2_Jam3	Endothelial_cells	Fibroblast	Jam2	Jam3	3.05723	0.437156	1.74719	0	0	Jam2	Jam3	curated	CPI-SS087B53ABF
Ntf5_Ntrk2	Endothelial_cells	Fibroblast	Ntf5	Ntrk2	0.00968977	0.271027	0.140358	0	0	Ntf5	Ntrk2	I2D	CPI-SS088C1035B
Fgfr2_Fgf9	Endothelial_cells	Fibroblast	Fgfr2	Fgf9	0.158284	0.466586	0.312435	0	0	Fgfr2	Fgf9	I2D	CPI-SS0907A7598
Adgrl1_Nrg1	Endothelial_cells	Fibroblast	Adgrl1	Nrg1	0.120336	0.177284	0.14881	0	0	Adgrl1	Nrg1	InnateDB-All	CPI-SS09375CA29
Dll4_Notch3	Endothelial_cells	Fibroblast	Dll4	Notch3	2.00278	0.143018	1.0729	0	0	Dll4	Notch3	curated	CPI-SS0938C6980
Ntf3_Ntrk2	Endothelial_cells	Fibroblast	Ntf3	Ntrk2	0.0544474	0.271027	0.162737	0	0	Ntf3	Ntrk2	curated	CPI-SS093E05DD4
Flt1_Vegfb	Endothelial_cells	Fibroblast	Flt1	Vegfb	9.56114	0.238274	4.89971	0	0	Flt1	Vegfb	curated	CPI-SS0947A8549
Ackr1_Ccl17	Endothelial_cells	Fibroblast	Ackr1	Ccl17	8.61339	0.0132996	4.31335	0	0	Ackr1	Ccl17	I2D	CPI-SS0974EB232
Adrb2_Vegfb	Endothelial_cells	Fibroblast	Adrb2	Vegfb	0.88427	0.238274	0.561272	0	0	Adrb2	Vegfb	InnateDB-All	CPI-SS098425155
Cadm3_Cadm1	Endothelial_cells	Fibroblast	Cadm3	Cadm1	0.11193	0.297733	0.204832	0	0	Cadm3	Cadm1	curated	CPI-SS09C06644C
Pros1_Tyro3	Endothelial_cells	Fibroblast	Pros1	Tyro3	1.04669	0.02168	0.534186	0.013	0.0471363	Pros1	Tyro3	guidetopharmacology.org	CPI-SS09C4988F8
Efna1_Epha3	Endothelial_cells	Fibroblast	Efna1	Epha3	4.58464	0.902938	2.74379	0	0	Efna1	Epha3	curated	CPI-SS09CA492BA
Fzd9_Wnt2	Endothelial_cells	Fibroblast	Fzd9	Wnt2	0.046882	0.381246	0.214064	0	0	Fzd9	Wnt2	curated	CPI-SS09FF3A1EA
Npr1_Nppc	Endothelial_cells	Fibroblast	Npr1	Nppc	1.1409	0.11958	0.630239	0	0	Npr1	Nppc	InnateDB-All	CPI-SS0A1864A37
Notch1_Dlk1	Endothelial_cells	Fibroblast	Notch1	Dlk1	1.85906	0.0302311	0.944648	0	0	Notch1	Dlk1	curated	CPI-SS0A34EE366
Igf2_Ide	Endothelial_cells	Fibroblast	Igf2	Ide	0.474686	0.227849	0.351267	0	0	Igf2	Ide	I2D	CPI-SS0A3569604
Wnt4_Smo	Endothelial_cells	Fibroblast	Wnt4	Smo	0.334702	0.648857	0.49178	0	0	Wnt4	Smo	I2D	CPI-SS0A69F13A3
Klrg2_Wnt11	Endothelial_cells	Fibroblast	Klrg2	Wnt11	0.0649404	0.124885	0.0949125	0.009	0.0337608	Klrg2	Wnt11	InnateDB-All	CPI-SS0A7B487D4
Lgr4_Rspo3	Endothelial_cells	Fibroblast	Lgr4	Rspo3	0.209136	0.589646	0.399391	0.006	0.0232718	Lgr4	Rspo3	guidetopharmacology.org	CPI-SS0A874F65F
Plxnb2_Sema4c	Endothelial_cells	Fibroblast	Plxnb2	Sema4c	1.02035	0.273673	0.647009	0.003	0.0121609	Plxnb2	Sema4c	curated	CPI-SS0AB21032D
Csf1r_Csf1	Endothelial_cells	Fibroblast	Csf1r	Csf1	0.0127476	1.01036	0.511553	0.008	0.0302477	Csf1r	Csf1	curated	CPI-SS0B01CF3AB
Wnt5a_Fzd1	Endothelial_cells	Fibroblast	Wnt5a	Fzd1	0.0550456	0.629945	0.342495	0	0	Wnt5a	Fzd1	curated	CPI-SS0B2D5BA95
Tek_Angpt1	Endothelial_cells	Fibroblast	Tek	Angpt1	1.89733	0.106028	1.00168	0	0	Tek	Angpt1	curated	CPI-SS0B337B316
Cadm3_Epb41l1	Endothelial_cells	Fibroblast	Cadm3	Epb41l1	0.11193	0.242169	0.17705	0	0	Cadm3	Epb41l1	curated	CPI-SS0B3829651
Notch1_Wnt4	Endothelial_cells	Fibroblast	Notch1	Wnt4	1.85906	0.986073	1.42257	0	0	Notch1	Wnt4	I2D	CPI-SS0B42AD9EF
Pdgfa_Pdgfra	Endothelial_cells	Fibroblast	Pdgfa	Pdgfra	0.88704	1.71076	1.2989	0	0	Pdgfa	Pdgfra	curated	CPI-SS0B70EB09E
Notch1_Jag1	Endothelial_cells	Fibroblast	Notch1	Jag1	1.85906	0.234076	1.04657	0	0	Notch1	Jag1	curated	CPI-SS0B87FE6E0
Jag1_Notch3	Endothelial_cells	Fibroblast	Jag1	Notch3	1.07696	0.143018	0.609989	0	0	Jag1	Notch3	curated	CPI-SS0B99F22A2
Angpt2_Tek	Endothelial_cells	Fibroblast	Angpt2	Tek	0.308468	0.191586	0.250027	0	0	Angpt2	Tek	curated	CPI-SS0BAB460FF
Erbb3_Nrg1	Endothelial_cells	Fibroblast	Erbb3	Nrg1	0.269731	0.177284	0.223508	0.007	0.0267621	Erbb3	Nrg1	curated	CPI-SS0BF9FA3F2
Plxnb2_Ptn	Endothelial_cells	Fibroblast	Plxnb2	Ptn	1.02035	0.812974	0.91666	0.005	0.0196716	Plxnb2	Ptn	I2D	CPI-SS0BFB29A42
Efnb2_Ephb1	Endothelial_cells	Fibroblast	Efnb2	Ephb1	1.6251	0.0724864	0.848794	0	0	Efnb2	Ephb1	curated	CPI-SS0BFD8E056
Wnt2_Fzd4	Endothelial_cells	Fibroblast	Wnt2	Fzd4	0.0743369	0.512291	0.293314	0	0	Wnt2	Fzd4	curated	CPI-SS0C2561156
Tnfrsf1b_Grn	Endothelial_cells	Fibroblast	Tnfrsf1b	Grn	0.352974	3.16358	1.75828	0	0	Tnfrsf1b	Grn	IMEx	CPI-SS0C4E86714
Wnt5a_Antxr1	Endothelial_cells	Fibroblast	Wnt5a	Antxr1	0.0550456	1.14546	0.600252	0	0	Wnt5a	Antxr1	InnateDB-All	CPI-SS0C56C483F
Pros1_Axl	Endothelial_cells	Fibroblast	Pros1	Axl	1.04669	3.22936	2.13802	0	0	Pros1	Axl	guidetopharmacology.org	CPI-SS0C85BC9AF
Efna2_Epha3	Endothelial_cells	Fibroblast	Efna2	Epha3	0.0247534	0.902938	0.463846	0	0	Efna2	Epha3	curated	CPI-SS0C875BA24
Wnt4_Fzd1	Endothelial_cells	Fibroblast	Wnt4	Fzd1	0.334702	0.629945	0.482324	0	0	Wnt4	Fzd1	I2D	CPI-SS0CA020C34
Nrp2_Pgf	Endothelial_cells	Fibroblast	Nrp2	Pgf	3.40738	0.313755	1.86057	0	0	Nrp2	Pgf	curated	CPI-SS0D22A09AD
Ephb1_Efnb3	Endothelial_cells	Fibroblast	Ephb1	Efnb3	0.0925674	0.0191785	0.055873	0	0	Ephb1	Efnb3	curated	CPI-SS0D41C7AF5
Tgfb3_Tgfbr3	Endothelial_cells	Fibroblast	Tgfb3	Tgfbr3	0.140623	1.75463	0.947624	0	0	Tgfb3	Tgfbr3	curated	CPI-SS0D46E2B45
Icam1_Areg	Endothelial_cells	Fibroblast	Icam1	Areg	15.5694	0.149697	7.85956	0	0	Icam1	Areg	InnateDB-All	CPI-SS0D4C221B8
Aplnr_Apln	Endothelial_cells	Fibroblast	Aplnr	Apln	0.499659	0.0559297	0.277794	0	0	Aplnr	Apln	guidetopharmacology.org	CPI-SS0D8148841
Wnt7b_Fzd1	Endothelial_cells	Fibroblast	Wnt7b	Fzd1	0.192659	0.629945	0.411302	0	0	Wnt7b	Fzd1	curated	CPI-SS0D81C6C1D
Tnfrsf1a_Grn	Endothelial_cells	Fibroblast	Tnfrsf1a	Grn	4.31036	3.16358	3.73697	0	0	Tnfrsf1a	Grn	IMEx	CPI-SS0DA033F03
Dpp4_Cxcl12	Endothelial_cells	Fibroblast	Dpp4	Cxcl12	0.118363	13.4092	6.76378	0.006	0.0232718	Dpp4	Cxcl12	curated	CPI-SS0DBA4D668
Il6_Hrh1	Endothelial_cells	Fibroblast	Il6	Hrh1	3.26623	0.0434163	1.65482	0.002	0.00831639	Il6	Hrh1	IMEx	CPI-SS0DC2A6D35
Nrp1_Vegfa	Endothelial_cells	Fibroblast	Nrp1	Vegfa	4.16333	0.721848	2.44259	0	0	Nrp1	Vegfa	curated	CPI-SS0DE0A486F
Tnfsf10_Ripk1	Endothelial_cells	Fibroblast	Tnfsf10	Ripk1	0.283318	0.309894	0.296606	0	0	Tnfsf10	Ripk1	InnateDB-All	CPI-SS0DEDA3567
Nrp2_Vegfa	Endothelial_cells	Fibroblast	Nrp2	Vegfa	3.40738	0.721848	2.06461	0	0	Nrp2	Vegfa	curated	CPI-SS0E00478B4
Nrg1_Neto2	Endothelial_cells	Fibroblast	Nrg1	Neto2	0.01031	0.0311105	0.0207103	0.008	0.0302477	Nrg1	Neto2	InnateDB-All	CPI-SS0E075E5AF
Pecam1_Cd38	Endothelial_cells	Fibroblast	Pecam1	Cd38	17.1868	0.0596466	8.62325	0	0	Pecam1	Cd38	curated	CPI-SS0E0DEA7D5
Igf1_Igf1r	Endothelial_cells	Fibroblast	Igf1	Igf1r	0.384302	0.512248	0.448275	0	0	Igf1	Igf1r	curated	CPI-SS0E41702C1
Wnt2_Fzd1	Endothelial_cells	Fibroblast	Wnt2	Fzd1	0.0743369	0.629945	0.352141	0	0	Wnt2	Fzd1	I2D	CPI-SS0E4DE8215
Flt1_Pgf	Endothelial_cells	Fibroblast	Flt1	Pgf	9.56114	0.313755	4.93745	0	0	Flt1	Pgf	curated	CPI-SS0E61DB5DF
Icam1_Itgal	Endothelial_cells	Fibroblast	Icam1	Itgal	15.5694	0.0184696	7.79394	0	0	Icam1	Itgal	curated	CPI-SS0E9A581F8
Npr3_Nppc	Endothelial_cells	Fibroblast	Npr3	Nppc	0.113087	0.11958	0.116334	0	0	Npr3	Nppc	I2D	CPI-SS0EB4002A2
Efna1_Epha4	Endothelial_cells	Fibroblast	Efna1	Epha4	4.58464	0.201094	2.39286	0	0	Efna1	Epha4	curated	CPI-SS0EBFE1854
Cd40_Tnfsf13b	Endothelial_cells	Fibroblast	Cd40	Tnfsf13b	0.0880791	0.10205	0.0950648	0	0	Cd40	Tnfsf13b	I2D	CPI-SS0F00D756A
Nrp2_Sema3f	Endothelial_cells	Fibroblast	Nrp2	Sema3f	3.40738	0.19865	1.80301	0	0	Nrp2	Sema3f	curated	CPI-SS0F15C1AB3
Ephb4_Efnb1	Endothelial_cells	Fibroblast	Ephb4	Efnb1	1.02334	0.430431	0.726885	0	0	Ephb4	Efnb1	curated	CPI-SS0F21D6CA0
Scgb3a1_Notch3	Endothelial_cells	Fibroblast	Scgb3a1	Notch3	0.0750445	0.143018	0.109031	0.003	0.0121609	Scgb3a1	Notch3	InnateDB-All	CPI-SS0F21DBF93
Wnt2_Fzd3	Endothelial_cells	Fibroblast	Wnt2	Fzd3	0.0743369	0.130742	0.102539	0	0	Wnt2	Fzd3	curated	CPI-SS0F26BB901
Fgf18_Fgfr1	Endothelial_cells	Fibroblast	Fgf18	Fgfr1	0.00137916	1.67003	0.835703	0.005	0.0196716	Fgf18	Fgfr1	I2D	CPI-SS0F2C6A4D4
Flt4_Vegfc	Endothelial_cells	Fibroblast	Flt4	Vegfc	1.33877	0.119595	0.729184	0	0	Flt4	Vegfc	curated	CPI-SS0F972435E
Jam3_Jam3	Endothelial_cells	Fibroblast	Jam3	Jam3	0.415554	0.437156	0.426355	0	0	Jam3	Jam3	curated	CPI-SS0F9D53834
Fzd6_Wnt4	Endothelial_cells	Fibroblast	Fzd6	Wnt4	0.979968	0.986073	0.98302	0	0	Fzd6	Wnt4	curated	CPI-SS0FA326344
Dpp4_Ccl11	Endothelial_cells	Fibroblast	Dpp4	Ccl11	0.118363	11.6135	5.86595	0.002	0.00831639	Dpp4	Ccl11	curated	CPI-SS0FAF4BB9E
Inha_Tgfbr3	Endothelial_cells	Fibroblast	Inha	Tgfbr3	0.00148921	1.75463	0.878057	0.001	0.00430857	Inha	Tgfbr3	I2D	CPI-SS0FB37E079
Efna5_Epha4	Endothelial_cells	Fibroblast	Efna5	Epha4	0.142891	0.201094	0.171992	0	0	Efna5	Epha4	curated	CPI-SS0FC01B947
Cxcl10_Dpp4	Endothelial_cells	Fibroblast	Cxcl10	Dpp4	5.74904	0.682541	3.21579	0	0	Cxcl10	Dpp4	curated	CPI-SS0FDAB7BA8
Klrg2_Tnfsf9	Endothelial_cells	Fibroblast	Klrg2	Tnfsf9	0.0649404	0.76335	0.414145	0	0	Klrg2	Tnfsf9	InnateDB-All	CPI-SS0FEC87269
Pdgfb_Pdgfra	Endothelial_cells	Fibroblast	Pdgfb	Pdgfra	0.588088	1.71076	1.14943	0	0	Pdgfb	Pdgfra	curated	CPI-SS0FEEB187C
Efna1_Epha1	Endothelial_cells	Fibroblast	Efna1	Epha1	4.58464	0.0353267	2.30998	0	0	Efna1	Epha1	curated	CPI-SS0FF49C823
Egfr_Tgfb1	Endothelial_cells	Endothelial_cells	Egfr	Tgfb1	0.0611467	2.31654	1.18884	0	0	Egfr	Tgfb1	IMEx	CPI-SS0055264F3
Eda_Eda2r	Endothelial_cells	Endothelial_cells	Eda	Eda2r	0.0236402	0.179677	0.101659	0	0	Eda	Eda2r	guidetopharmacology.org	CPI-SS00797FD15
Adora2a_Nampt	Endothelial_cells	Endothelial_cells	Adora2a	Nampt	0.0418302	0.712703	0.377266	0	0	Adora2a	Nampt	I2D	CPI-SS00A6D366F
Ptn_Ptprs	Endothelial_cells	Endothelial_cells	Ptn	Ptprs	1.0716	0.14491	0.608257	0	0	Ptn	Ptprs	I2D	CPI-SS00F4DDF4B
Notch1_Dll4	Endothelial_cells	Endothelial_cells	Notch1	Dll4	1.85906	2.00278	1.93092	0	0	Notch1	Dll4	curated	CPI-SS012B7C21D
Selp_Cd34	Endothelial_cells	Endothelial_cells	Selp	Cd34	43.7805	5.73838	24.7595	0	0	Selp	Cd34	curated	CPI-SS015E1E2C6
Bmp2_Smo	Endothelial_cells	Endothelial_cells	Bmp2	Smo	0.364736	0.122946	0.243841	0	0	Bmp2	Smo	I2D	CPI-SS016B7C7D6
Tgfb2_Tgfbr3	Endothelial_cells	Endothelial_cells	Tgfb2	Tgfbr3	0.238956	0.844438	0.541697	0	0	Tgfb2	Tgfbr3	curated	CPI-SS0178F5C45
Cd46_Jag1	Endothelial_cells	Endothelial_cells	Cd46	Jag1	0.0260349	1.07696	0.551498	0	0	Cd46	Jag1	curated	CPI-SS01A07768A
Nrp2_Sema3c	Endothelial_cells	Endothelial_cells	Nrp2	Sema3c	3.40738	0.306353	1.85687	0	0	Nrp2	Sema3c	curated	CPI-SS0241A1F57
Kdr_Vegfc	Endothelial_cells	Endothelial_cells	Kdr	Vegfc	4.76917	0.545128	2.65715	0	0	Kdr	Vegfc	curated	CPI-SS0273C9AED
Notch2_Jag2	Endothelial_cells	Endothelial_cells	Notch2	Jag2	0.0813768	0.128445	0.104911	0	0	Notch2	Jag2	curated	CPI-SS02770D68F
Notch2_Dll4	Endothelial_cells	Endothelial_cells	Notch2	Dll4	0.0813768	2.00278	1.04208	0	0	Notch2	Dll4	curated	CPI-SS027CDEA08
Fam3c_Clec2d	Endothelial_cells	Endothelial_cells	Fam3c	Clec2d	1.0456	1.24574	1.14567	0	0	Fam3c	Clec2d	IMEx	CPI-SS02A0FF87F
Epha2_Efna5	Endothelial_cells	Endothelial_cells	Epha2	Efna5	1.0092	0.142891	0.576044	0	0	Epha2	Efna5	curated	CPI-SS02AFCED82
Selp_Selplg	Endothelial_cells	Endothelial_cells	Selp	Selplg	43.7805	0.018329	21.8994	0	0	Selp	Selplg	curated	CPI-SS02B7540B0
Kit_Kitl	Endothelial_cells	Endothelial_cells	Kit	Kitl	0.152701	1.60553	0.879117	0	0	Kit	Kitl	curated	CPI-SS02D7A1DDE
Tnf_Notch1	Endothelial_cells	Endothelial_cells	Tnf	Notch1	0.111703	1.85906	0.985383	0.001	0.00430857	Tnf	Notch1	I2D	CPI-SS02EBC1BB0
Tnfsf12_Tnfrsf12a	Endothelial_cells	Endothelial_cells	Tnfsf12	Tnfrsf12a	0.831326	3.47521	2.15327	0	0	Tnfsf12	Tnfrsf12a	curated	CPI-SS02EF3E1BA
Csf1_Slc7a1	Endothelial_cells	Endothelial_cells	Csf1	Slc7a1	0.537438	0.519633	0.528536	0	0	Csf1	Slc7a1	I2D	CPI-SS03105D292
Nrp1_Vegfb	Endothelial_cells	Endothelial_cells	Nrp1	Vegfb	4.16333	0.275134	2.21923	0	0	Nrp1	Vegfb	curated	CPI-SS033E6DE7E
Fgfr1_Fgfr2	Endothelial_cells	Endothelial_cells	Fgfr1	Fgfr2	0.5045	0.158284	0.331392	0	0	Fgfr1	Fgfr2	InnateDB-All	CPI-SS0348DB5E3
Fgfr1_Fgf9	Endothelial_cells	Endothelial_cells	Fgfr1	Fgf9	0.5045	0.015292	0.259896	0	0	Fgfr1	Fgf9	I2D	CPI-SS038E93B77
Fgfr1_Ncam1	Endothelial_cells	Endothelial_cells	Fgfr1	Ncam1	0.5045	0.0408124	0.272656	0	0	Fgfr1	Ncam1	curated	CPI-SS039799099
Epha1_Efna5	Endothelial_cells	Endothelial_cells	Epha1	Efna5	0.0297471	0.142891	0.0863193	0.004	0.0159549	Epha1	Efna5	curated	CPI-SS03A2EFDD5
Flt4_Pdgfc	Endothelial_cells	Endothelial_cells	Flt4	Pdgfc	1.33877	0.286279	0.812526	0	0	Flt4	Pdgfc	guidetopharmacology.org	CPI-SS03A3EE72E
Adora2a_Entpd1	Endothelial_cells	Endothelial_cells	Adora2a	Entpd1	0.0418302	1.57111	0.806472	0	0	Adora2a	Entpd1	curated	CPI-SS03E273233
Adora1_Entpd1	Endothelial_cells	Endothelial_cells	Adora1	Entpd1	0.0778112	1.57111	0.824462	0	0	Adora1	Entpd1	curated	CPI-SS03E7587E4
Tnf_Vsir	Endothelial_cells	Endothelial_cells	Tnf	Vsir	0.111703	0.547668	0.329685	0	0	Tnf	Vsir	IMEx	CPI-SS03FA58286
Igf2_Igf2r	Endothelial_cells	Endothelial_cells	Igf2	Igf2r	0.474686	0.33671	0.405698	0	0	Igf2	Igf2r	curated	CPI-SS042A6F835
Tbxa2r_Ghrl	Endothelial_cells	Endothelial_cells	Tbxa2r	Ghrl	0.383702	0.00495357	0.194328	0	0	Tbxa2r	Ghrl	InnateDB-All	CPI-SS042EB8C7A
Sema4a_Plxnd1	Endothelial_cells	Endothelial_cells	Sema4a	Plxnd1	0.0789241	1.3969	0.737914	0	0	Sema4a	Plxnd1	curated	CPI-SS044C72D0D
Efna1_Epha2	Endothelial_cells	Endothelial_cells	Efna1	Epha2	4.58464	1.0092	2.79692	0	0	Efna1	Epha2	curated	CPI-SS046F6F0C1
Ephb1_Efnb1	Endothelial_cells	Endothelial_cells	Ephb1	Efnb1	0.0925674	0.28237	0.187469	0	0	Ephb1	Efnb1	curated	CPI-SS0470AF83E
Pthlh_Pth1r	Endothelial_cells	Endothelial_cells	Pthlh	Pth1r	0.332854	0.0432219	0.188038	0	0	Pthlh	Pth1r	guidetopharmacology.org	CPI-SS0483CE4ED
Dll1_Notch1	Endothelial_cells	Endothelial_cells	Dll1	Notch1	0.443342	1.85906	1.1512	0	0	Dll1	Notch1	curated	CPI-SS04A5D6B6F
Esam_Esam	Endothelial_cells	Endothelial_cells	Esam	Esam	10.5377	10.5377	10.5377	0	0	Esam	Esam	curated	CPI-SS04C672963
Sele_Glg1	Endothelial_cells	Endothelial_cells	Sele	Glg1	0.92918	0.650374	0.789777	0	0	Sele	Glg1	curated	CPI-SS04F90EE0D
Lamp1_Fam3c	Endothelial_cells	Endothelial_cells	Lamp1	Fam3c	5.61228	1.0456	3.32894	0	0	Lamp1	Fam3c	InnateDB-All	CPI-SS055E061C9
Igf2_Igf1r	Endothelial_cells	Endothelial_cells	Igf2	Igf1r	0.474686	0.445398	0.460042	0	0	Igf2	Igf1r	curated	CPI-SS0579FA162
Jag1_Notch2	Endothelial_cells	Endothelial_cells	Jag1	Notch2	1.07696	0.0813768	0.579169	0.002	0.00831639	Jag1	Notch2	curated	CPI-SS060B82BBC
Cd55_Adgre5	Endothelial_cells	Endothelial_cells	Cd55	Adgre5	0.561036	0.371935	0.466486	0	0	Cd55	Adgre5	curated	CPI-SS061A7E099
Fgfr4_Ptprr	Endothelial_cells	Endothelial_cells	Fgfr4	Ptprr	0.0270279	0.508412	0.26772	0	0	Fgfr4	Ptprr	InnateDB-All	CPI-SS0658257AC
Fgf1_Tgfbr3	Endothelial_cells	Endothelial_cells	Fgf1	Tgfbr3	0.0475784	0.844438	0.446008	0	0	Fgf1	Tgfbr3	InnateDB-All	CPI-SS068C742A1
Npr2_Nppc	Endothelial_cells	Endothelial_cells	Npr2	Nppc	0.106032	0.0184061	0.0622189	0	0	Npr2	Nppc	guidetopharmacology.org	CPI-SS06B94F144
Cd44_Sele	Endothelial_cells	Endothelial_cells	Cd44	Sele	1.90703	0.92918	1.41811	0	0	Cd44	Sele	curated	CPI-SS06F83AE58
Fgf15_Fgfr1	Endothelial_cells	Endothelial_cells	Fgf15	Fgfr1	0.0107003	0.5045	0.2576	0.004	0.0159549	Fgf15	Fgfr1	IMEx	CPI-SS070A3A7E5
Ackr3_Cxcl12	Endothelial_cells	Endothelial_cells	Ackr3	Cxcl12	1.02003	0.557814	0.788922	0	0	Ackr3	Cxcl12	guidetopharmacology.org	CPI-SS07155793F
Timp1_Fgfr2	Endothelial_cells	Endothelial_cells	Timp1	Fgfr2	0.961036	0.158284	0.55966	0.006	0.0232718	Timp1	Fgfr2	InnateDB-All	CPI-SS0735F5C3A
Fgf1_Fgfr1	Endothelial_cells	Endothelial_cells	Fgf1	Fgfr1	0.0475784	0.5045	0.276039	0	0	Fgf1	Fgfr1	curated	CPI-SS0755A26DD
Efna1_Epha5	Endothelial_cells	Endothelial_cells	Efna1	Epha5	4.58464	0.0056956	2.29517	0	0	Efna1	Epha5	curated	CPI-SS0762B455F
Il15_Il15ra	Endothelial_cells	Endothelial_cells	Il15	Il15ra	0.526236	0.181491	0.353863	0	0	Il15	Il15ra	guidetopharmacology.org	CPI-SS077B160B9
Tnfsf12_Tnfrsf25	Endothelial_cells	Endothelial_cells	Tnfsf12	Tnfrsf25	0.831326	0.0163466	0.423836	0	0	Tnfsf12	Tnfrsf25	I2D	CPI-SS079DDF890
Gpr19_Enho	Endothelial_cells	Endothelial_cells	Gpr19	Enho	0.0562726	0.343271	0.199772	0	0	Gpr19	Enho	guidetopharmacology.org	CPI-SS07DFEBFA8
Ccl7_Ackr1	Endothelial_cells	Endothelial_cells	Ccl7	Ackr1	0.499489	8.61339	4.55644	0	0	Ccl7	Ackr1	I2D	CPI-SS07EC65CED
Nrp1_Sema3a	Endothelial_cells	Endothelial_cells	Nrp1	Sema3a	4.16333	0.120623	2.14198	0	0	Nrp1	Sema3a	curated	CPI-SS08083B141
Fzd6_Wnt5a	Endothelial_cells	Endothelial_cells	Fzd6	Wnt5a	0.979968	0.0550456	0.517507	0	0	Fzd6	Wnt5a	curated	CPI-SS082AD7B6A
Nrp1_Pgf	Endothelial_cells	Endothelial_cells	Nrp1	Pgf	4.16333	0.245708	2.20452	0	0	Nrp1	Pgf	curated	CPI-SS0855C0353
Tgfb1_Tgfbr3	Endothelial_cells	Endothelial_cells	Tgfb1	Tgfbr3	2.31654	0.844438	1.58049	0	0	Tgfb1	Tgfbr3	curated	CPI-SS085EE60B1
Sele_Selplg	Endothelial_cells	Endothelial_cells	Sele	Selplg	0.92918	0.018329	0.473754	0	0	Sele	Selplg	curated	CPI-SS086A1C18B
Jam2_Jam3	Endothelial_cells	Endothelial_cells	Jam2	Jam3	3.05723	0.415554	1.73639	0	0	Jam2	Jam3	curated	CPI-SS087B53ABF
Efnb2_Epha4	Endothelial_cells	Endothelial_cells	Efnb2	Epha4	1.6251	0.470568	1.04784	0	0	Efnb2	Epha4	curated	CPI-SS087E0E3FB
Tnf_Fas	Endothelial_cells	Endothelial_cells	Tnf	Fas	0.111703	2.20802	1.15986	0	0	Tnf	Fas	InnateDB-All	CPI-SS08B7D54A3
Notch1_Jag2	Endothelial_cells	Endothelial_cells	Notch1	Jag2	1.85906	0.128445	0.993754	0	0	Notch1	Jag2	curated	CPI-SS08C3D27F7
Efnb2_Ephb4	Endothelial_cells	Endothelial_cells	Efnb2	Ephb4	1.6251	1.02334	1.32422	0	0	Efnb2	Ephb4	curated	CPI-SS08D0F9109
Adgrl1_Nrg1	Endothelial_cells	Endothelial_cells	Adgrl1	Nrg1	0.120336	0.01031	0.0653229	0	0	Adgrl1	Nrg1	InnateDB-All	CPI-SS09375CA29
Dll4_Notch3	Endothelial_cells	Endothelial_cells	Dll4	Notch3	2.00278	0.0379144	1.02035	0	0	Dll4	Notch3	curated	CPI-SS0938C6980
Ntf3_Ntrk2	Endothelial_cells	Endothelial_cells	Ntf3	Ntrk2	0.0544474	0.00821029	0.0313288	0.013	0.0471363	Ntf3	Ntrk2	curated	CPI-SS093E05DD4
Flt1_Vegfb	Endothelial_cells	Endothelial_cells	Flt1	Vegfb	9.56114	0.275134	4.91814	0	0	Flt1	Vegfb	curated	CPI-SS0947A8549
Gm14548_Bst2	Endothelial_cells	Endothelial_cells	Gm14548	Bst2	0.00647477	8.84149	4.42398	0	0	Gm14548	Bst2	curated	CPI-SS095DCA7F7
Ackr1_Ccl17	Endothelial_cells	Endothelial_cells	Ackr1	Ccl17	8.61339	0.00469721	4.30905	0	0	Ackr1	Ccl17	I2D	CPI-SS0974EB232
Adrb2_Vegfb	Endothelial_cells	Endothelial_cells	Adrb2	Vegfb	0.88427	0.275134	0.579702	0	0	Adrb2	Vegfb	InnateDB-All	CPI-SS098425155
Cadm3_Cadm1	Endothelial_cells	Endothelial_cells	Cadm3	Cadm1	0.11193	0.40529	0.25861	0	0	Cadm3	Cadm1	curated	CPI-SS09C06644C
Pros1_Tyro3	Endothelial_cells	Endothelial_cells	Pros1	Tyro3	1.04669	0.05493	0.550811	0	0	Pros1	Tyro3	guidetopharmacology.org	CPI-SS09C4988F8
Tnf_Flt4	Endothelial_cells	Endothelial_cells	Tnf	Flt4	0.111703	1.33877	0.725238	0	0	Tnf	Flt4	InnateDB-All	CPI-SS09C917D22
Efna5_Epha5	Endothelial_cells	Endothelial_cells	Efna5	Epha5	0.142891	0.0056956	0.0742935	0	0	Efna5	Epha5	curated	CPI-SS09E3F5044
Fzd9_Wnt2	Endothelial_cells	Endothelial_cells	Fzd9	Wnt2	0.046882	0.0743369	0.0606094	0	0	Fzd9	Wnt2	curated	CPI-SS09FF3A1EA
Npr1_Nppc	Endothelial_cells	Endothelial_cells	Npr1	Nppc	1.1409	0.0184061	0.579651	0	0	Npr1	Nppc	InnateDB-All	CPI-SS0A1864A37
Cxcl12_Cxcr4	Endothelial_cells	Endothelial_cells	Cxcl12	Cxcr4	0.557814	0.206248	0.382031	0.006	0.0232718	Cxcl12	Cxcr4	curated	CPI-SS0A28DCA72
Igf2_Ide	Endothelial_cells	Endothelial_cells	Igf2	Ide	0.474686	0.236058	0.355372	0	0	Igf2	Ide	I2D	CPI-SS0A3569604
Plxnb2_Sema4c	Endothelial_cells	Endothelial_cells	Plxnb2	Sema4c	1.02035	0.386261	0.703303	0	0	Plxnb2	Sema4c	curated	CPI-SS0AB21032D
L1cam_L1cam	Endothelial_cells	Endothelial_cells	L1cam	L1cam	0.138162	0.138162	0.138162	0	0	L1cam	L1cam	curated	CPI-SS0ACD487F0
Tnfrsf11b_Tnfsf10	Endothelial_cells	Endothelial_cells	Tnfrsf11b	Tnfsf10	0.0850102	0.283318	0.184164	0	0	Tnfrsf11b	Tnfsf10	curated	CPI-SS0AD0ED887
Tek_Angpt1	Endothelial_cells	Endothelial_cells	Tek	Angpt1	1.89733	0.0240616	0.960693	0	0	Tek	Angpt1	curated	CPI-SS0B337B316
Cadm3_Epb41l1	Endothelial_cells	Endothelial_cells	Cadm3	Epb41l1	0.11193	0.12954	0.120735	0.001	0.00430857	Cadm3	Epb41l1	curated	CPI-SS0B3829651
Notch1_Wnt4	Endothelial_cells	Endothelial_cells	Notch1	Wnt4	1.85906	0.334702	1.09688	0	0	Notch1	Wnt4	I2D	CPI-SS0B42AD9EF
Wnt7b_Fzd4	Endothelial_cells	Endothelial_cells	Wnt7b	Fzd4	0.192659	0.759345	0.476002	0.007	0.0267621	Wnt7b	Fzd4	curated	CPI-SS0B8083B44
Tnf_Sema4c	Endothelial_cells	Endothelial_cells	Tnf	Sema4c	0.111703	0.386261	0.248982	0	0	Tnf	Sema4c	InnateDB-All	CPI-SS0B81F1BF5
Notch1_Jag1	Endothelial_cells	Endothelial_cells	Notch1	Jag1	1.85906	1.07696	1.46801	0	0	Notch1	Jag1	curated	CPI-SS0B87FE6E0
Jag1_Notch3	Endothelial_cells	Endothelial_cells	Jag1	Notch3	1.07696	0.0379144	0.557438	0.001	0.00430857	Jag1	Notch3	curated	CPI-SS0B99F22A2
Vegfa_Flt1	Endothelial_cells	Endothelial_cells	Vegfa	Flt1	0.4028	9.56114	4.98197	0	0	Vegfa	Flt1	curated	CPI-SS0B9B3870A
Angpt2_Tek	Endothelial_cells	Endothelial_cells	Angpt2	Tek	0.308468	1.89733	1.1029	0	0	Angpt2	Tek	curated	CPI-SS0BAB460FF
Plxnb2_Ptn	Endothelial_cells	Endothelial_cells	Plxnb2	Ptn	1.02035	1.0716	1.04597	0	0	Plxnb2	Ptn	I2D	CPI-SS0BFB29A42
Efnb2_Ephb1	Endothelial_cells	Endothelial_cells	Efnb2	Ephb1	1.6251	0.0925674	0.858835	0	0	Efnb2	Ephb1	curated	CPI-SS0BFD8E056
Vegfa_Kdr	Endothelial_cells	Endothelial_cells	Vegfa	Kdr	0.4028	4.76917	2.58599	0	0	Vegfa	Kdr	curated	CPI-SS0C03F7CDC
Wnt2_Fzd4	Endothelial_cells	Endothelial_cells	Wnt2	Fzd4	0.0743369	0.759345	0.416841	0	0	Wnt2	Fzd4	curated	CPI-SS0C2561156
Notch3_Jag2	Endothelial_cells	Endothelial_cells	Notch3	Jag2	0.0379144	0.128445	0.0831795	0	0	Notch3	Jag2	curated	CPI-SS0C4D54E39
Tnfrsf1b_Grn	Endothelial_cells	Endothelial_cells	Tnfrsf1b	Grn	0.352974	2.42497	1.38897	0	0	Tnfrsf1b	Grn	IMEx	CPI-SS0C4E86714
Il1b_Adrb2	Endothelial_cells	Endothelial_cells	Il1b	Adrb2	0.0372949	0.88427	0.460783	0.004	0.0159549	Il1b	Adrb2	I2D	CPI-SS0C6448B94
Pros1_Axl	Endothelial_cells	Endothelial_cells	Pros1	Axl	1.04669	0.0555034	0.551097	0	0	Pros1	Axl	guidetopharmacology.org	CPI-SS0C85BC9AF
Fgfr2_Ptprr	Endothelial_cells	Endothelial_cells	Fgfr2	Ptprr	0.158284	0.508412	0.333348	0	0	Fgfr2	Ptprr	InnateDB-All	CPI-SS0CC898553
Fgfr3_Epha4	Endothelial_cells	Endothelial_cells	Fgfr3	Epha4	0.378724	0.470568	0.424646	0	0	Fgfr3	Epha4	I2D	CPI-SS0D1AE5C79
Nrp2_Pgf	Endothelial_cells	Endothelial_cells	Nrp2	Pgf	3.40738	0.245708	1.82654	0	0	Nrp2	Pgf	curated	CPI-SS0D22A09AD
Tgfb3_Tgfbr3	Endothelial_cells	Endothelial_cells	Tgfb3	Tgfbr3	0.140623	0.844438	0.492531	0	0	Tgfb3	Tgfbr3	curated	CPI-SS0D46E2B45
Icam1_Areg	Endothelial_cells	Endothelial_cells	Icam1	Areg	15.5694	0.14429	7.85685	0	0	Icam1	Areg	InnateDB-All	CPI-SS0D4C221B8
Aplnr_Apln	Endothelial_cells	Endothelial_cells	Aplnr	Apln	0.499659	0.100684	0.300172	0	0	Aplnr	Apln	guidetopharmacology.org	CPI-SS0D8148841
Tnfrsf1a_Grn	Endothelial_cells	Endothelial_cells	Tnfrsf1a	Grn	4.31036	2.42497	3.36767	0	0	Tnfrsf1a	Grn	IMEx	CPI-SS0DA033F03
Ccl2_Ackr1	Endothelial_cells	Endothelial_cells	Ccl2	Ackr1	2.16017	8.61339	5.38678	0	0	Ccl2	Ackr1	curated	CPI-SS0DBFB8BEA
Il6_Hrh1	Endothelial_cells	Endothelial_cells	Il6	Hrh1	3.26623	0.0417049	1.65397	0	0	Il6	Hrh1	IMEx	CPI-SS0DC2A6D35
Nrp1_Vegfa	Endothelial_cells	Endothelial_cells	Nrp1	Vegfa	4.16333	0.4028	2.28307	0	0	Nrp1	Vegfa	curated	CPI-SS0DE0A486F
Tnfsf10_Ripk1	Endothelial_cells	Endothelial_cells	Tnfsf10	Ripk1	0.283318	0.904834	0.594076	0	0	Tnfsf10	Ripk1	InnateDB-All	CPI-SS0DEDA3567
Nrp2_Vegfa	Endothelial_cells	Endothelial_cells	Nrp2	Vegfa	3.40738	0.4028	1.90509	0	0	Nrp2	Vegfa	curated	CPI-SS0E00478B4
Pecam1_Cd38	Endothelial_cells	Endothelial_cells	Pecam1	Cd38	17.1868	0.711674	8.94926	0	0	Pecam1	Cd38	curated	CPI-SS0E0DEA7D5
Igf1_Igf1r	Endothelial_cells	Endothelial_cells	Igf1	Igf1r	0.384302	0.445398	0.41485	0	0	Igf1	Igf1r	curated	CPI-SS0E41702C1
Wnt2_Fzd1	Endothelial_cells	Endothelial_cells	Wnt2	Fzd1	0.0743369	0.0638266	0.0690817	0	0	Wnt2	Fzd1	I2D	CPI-SS0E4DE8215
Flt1_Pgf	Endothelial_cells	Endothelial_cells	Flt1	Pgf	9.56114	0.245708	4.90342	0	0	Flt1	Pgf	curated	CPI-SS0E61DB5DF
Icam1_Itgal	Endothelial_cells	Endothelial_cells	Icam1	Itgal	15.5694	0.0165082	7.79296	0	0	Icam1	Itgal	curated	CPI-SS0E9A581F8
Npr3_Nppc	Endothelial_cells	Endothelial_cells	Npr3	Nppc	0.113087	0.0184061	0.0657465	0	0	Npr3	Nppc	I2D	CPI-SS0EB4002A2
Efna1_Epha4	Endothelial_cells	Endothelial_cells	Efna1	Epha4	4.58464	0.470568	2.5276	0	0	Efna1	Epha4	curated	CPI-SS0EBFE1854
Nrp2_Sema3f	Endothelial_cells	Endothelial_cells	Nrp2	Sema3f	3.40738	0.689489	2.04843	0	0	Nrp2	Sema3f	curated	CPI-SS0F15C1AB3
Ephb4_Efnb1	Endothelial_cells	Endothelial_cells	Ephb4	Efnb1	1.02334	0.28237	0.652854	0	0	Ephb4	Efnb1	curated	CPI-SS0F21D6CA0
Wnt2_Fzd3	Endothelial_cells	Endothelial_cells	Wnt2	Fzd3	0.0743369	0.0408453	0.0575911	0.002	0.00831639	Wnt2	Fzd3	curated	CPI-SS0F26BB901
Sema3e_Plxnd1	Endothelial_cells	Endothelial_cells	Sema3e	Plxnd1	0.0185315	1.3969	0.707717	0	0	Sema3e	Plxnd1	curated	CPI-SS0F3A089DE
Flt4_Vegfc	Endothelial_cells	Endothelial_cells	Flt4	Vegfc	1.33877	0.545128	0.941951	0	0	Flt4	Vegfc	curated	CPI-SS0F972435E
Jam3_Jam3	Endothelial_cells	Endothelial_cells	Jam3	Jam3	0.415554	0.415554	0.415554	0	0	Jam3	Jam3	curated	CPI-SS0F9D53834
Fzd6_Wnt4	Endothelial_cells	Endothelial_cells	Fzd6	Wnt4	0.979968	0.334702	0.657335	0	0	Fzd6	Wnt4	curated	CPI-SS0FA326344
Inha_Tgfbr3	Endothelial_cells	Endothelial_cells	Inha	Tgfbr3	0.00148921	0.844438	0.422964	0.003	0.0121609	Inha	Tgfbr3	I2D	CPI-SS0FB37E079
Efna5_Epha4	Endothelial_cells	Endothelial_cells	Efna5	Epha4	0.142891	0.470568	0.30673	0	0	Efna5	Epha4	curated	CPI-SS0FC01B947
Efna1_Epha1	Endothelial_cells	Endothelial_cells	Efna1	Epha1	4.58464	0.0297471	2.30719	0	0	Efna1	Epha1	curated	CPI-SS0FF49C823
Dlk1_Notch3	Endothelial_cells	Smooth_muscle_cells	Dlk1	Notch3	0.00127154	5.90499	2.95313	0	0	Dlk1	Notch3	curated	CPI-SS007AA9FDE
Adora2a_Nampt	Endothelial_cells	Smooth_muscle_cells	Adora2a	Nampt	0.0418302	0.885959	0.463895	0	0	Adora2a	Nampt	I2D	CPI-SS00A6D366F
Pvr_Tnfsf9	Endothelial_cells	Smooth_muscle_cells	Pvr	Tnfsf9	1.5524	0.343234	0.947819	0	0	Pvr	Tnfsf9	InnateDB-All	CPI-SS00A8596B5
Tek_Angpt4	Endothelial_cells	Smooth_muscle_cells	Tek	Angpt4	1.89733	0.549174	1.22325	0	0	Tek	Angpt4	curated	CPI-SS00BBA318F
Ptn_Ptprs	Endothelial_cells	Smooth_muscle_cells	Ptn	Ptprs	1.0716	0.580782	0.826193	0	0	Ptn	Ptprs	I2D	CPI-SS00F4DDF4B
Selp_Cd34	Endothelial_cells	Smooth_muscle_cells	Selp	Cd34	43.7805	0.105888	21.9432	0	0	Selp	Cd34	curated	CPI-SS015E1E2C6
Bmp2_Smo	Endothelial_cells	Smooth_muscle_cells	Bmp2	Smo	0.364736	0.205976	0.285356	0	0	Bmp2	Smo	I2D	CPI-SS016B7C7D6
Tgfb2_Tgfbr3	Endothelial_cells	Smooth_muscle_cells	Tgfb2	Tgfbr3	0.238956	0.626925	0.43294	0	0	Tgfb2	Tgfbr3	curated	CPI-SS0178F5C45
Cd46_Jag1	Endothelial_cells	Smooth_muscle_cells	Cd46	Jag1	0.0260349	2.01499	1.02051	0	0	Cd46	Jag1	curated	CPI-SS01A07768A
Ncam1_Bdnf	Endothelial_cells	Smooth_muscle_cells	Ncam1	Bdnf	0.0408124	0.226172	0.133492	0	0	Ncam1	Bdnf	I2D	CPI-SS01BCB9360
Wnt5a_Fzd2	Endothelial_cells	Smooth_muscle_cells	Wnt5a	Fzd2	0.0550456	0.196557	0.125801	0.001	0.00430857	Wnt5a	Fzd2	curated	CPI-SS01C2BA5C8
Fgf2_Fgfr1	Endothelial_cells	Smooth_muscle_cells	Fgf2	Fgfr1	0.00215281	1.24645	0.624302	0.004	0.0159549	Fgf2	Fgfr1	curated	CPI-SS01F67987A
Nrp2_Sema3c	Endothelial_cells	Smooth_muscle_cells	Nrp2	Sema3c	3.40738	0.272804	1.84009	0	0	Nrp2	Sema3c	curated	CPI-SS0241A1F57
Kdr_Vegfc	Endothelial_cells	Smooth_muscle_cells	Kdr	Vegfc	4.76917	0.0278993	2.39853	0	0	Kdr	Vegfc	curated	CPI-SS0273C9AED
Pdgfb_Lrp1	Endothelial_cells	Smooth_muscle_cells	Pdgfb	Lrp1	0.588088	1.14224	0.865165	0	0	Pdgfb	Lrp1	I2D	CPI-SS02928C71A
Fam3c_Clec2d	Endothelial_cells	Smooth_muscle_cells	Fam3c	Clec2d	1.0456	0.301861	0.67373	0	0	Fam3c	Clec2d	IMEx	CPI-SS02A0FF87F
Wnt2_Fzd2	Endothelial_cells	Smooth_muscle_cells	Wnt2	Fzd2	0.0743369	0.196557	0.135447	0	0	Wnt2	Fzd2	curated	CPI-SS02C418D99
Kit_Kitl	Endothelial_cells	Smooth_muscle_cells	Kit	Kitl	0.152701	0.860205	0.506453	0.001	0.00430857	Kit	Kitl	curated	CPI-SS02D7A1DDE
Tnfsf12_Tnfrsf12a	Endothelial_cells	Smooth_muscle_cells	Tnfsf12	Tnfrsf12a	0.831326	2.26351	1.54742	0.012	0.0439172	Tnfsf12	Tnfrsf12a	curated	CPI-SS02EF3E1BA
Csf1_Slc7a1	Endothelial_cells	Smooth_muscle_cells	Csf1	Slc7a1	0.537438	0.305266	0.421352	0	0	Csf1	Slc7a1	I2D	CPI-SS03105D292
Gdf11_Antxr1	Endothelial_cells	Smooth_muscle_cells	Gdf11	Antxr1	0.00443839	0.850732	0.427585	0	0	Gdf11	Antxr1	InnateDB-All	CPI-SS0331C5A49
Nrp1_Vegfb	Endothelial_cells	Smooth_muscle_cells	Nrp1	Vegfb	4.16333	0.631874	2.3976	0	0	Nrp1	Vegfb	curated	CPI-SS033E6DE7E
Fgfr1_Fgfr2	Endothelial_cells	Smooth_muscle_cells	Fgfr1	Fgfr2	0.5045	0.258663	0.381581	0	0	Fgfr1	Fgfr2	InnateDB-All	CPI-SS0348DB5E3
Fgfr1_Ncam1	Endothelial_cells	Smooth_muscle_cells	Fgfr1	Ncam1	0.5045	0.110317	0.307408	0	0	Fgfr1	Ncam1	curated	CPI-SS039799099
Flt4_Pdgfc	Endothelial_cells	Smooth_muscle_cells	Flt4	Pdgfc	1.33877	0.152873	0.745823	0	0	Flt4	Pdgfc	guidetopharmacology.org	CPI-SS03A3EE72E
Adora2a_Entpd1	Endothelial_cells	Smooth_muscle_cells	Adora2a	Entpd1	0.0418302	0.805652	0.423741	0	0	Adora2a	Entpd1	curated	CPI-SS03E273233
Efna1_Epha7	Endothelial_cells	Smooth_muscle_cells	Efna1	Epha7	4.58464	0.00596757	2.2953	0	0	Efna1	Epha7	curated	CPI-SS03E450F99
Adora1_Entpd1	Endothelial_cells	Smooth_muscle_cells	Adora1	Entpd1	0.0778112	0.805652	0.441732	0	0	Adora1	Entpd1	curated	CPI-SS03E7587E4
Dll1_Notch2	Endothelial_cells	Smooth_muscle_cells	Dll1	Notch2	0.443342	0.427191	0.435266	0	0	Dll1	Notch2	curated	CPI-SS0423580E5
Igf2_Igf2r	Endothelial_cells	Smooth_muscle_cells	Igf2	Igf2r	0.474686	0.355341	0.415014	0	0	Igf2	Igf2r	curated	CPI-SS042A6F835
Klrg2_Wnt5b	Endothelial_cells	Smooth_muscle_cells	Klrg2	Wnt5b	0.0649404	0.170788	0.117864	0	0	Klrg2	Wnt5b	InnateDB-All	CPI-SS044DF8749
Efna1_Epha2	Endothelial_cells	Smooth_muscle_cells	Efna1	Epha2	4.58464	0.472069	2.52835	0	0	Efna1	Epha2	curated	CPI-SS046F6F0C1
Ephb1_Efnb1	Endothelial_cells	Smooth_muscle_cells	Ephb1	Efnb1	0.0925674	0.209085	0.150826	0	0	Ephb1	Efnb1	curated	CPI-SS0470AF83E
Dll1_Notch3	Endothelial_cells	Smooth_muscle_cells	Dll1	Notch3	0.443342	5.90499	3.17417	0	0	Dll1	Notch3	curated	CPI-SS047232C64
Pthlh_Pth1r	Endothelial_cells	Smooth_muscle_cells	Pthlh	Pth1r	0.332854	0.56377	0.448312	0	0	Pthlh	Pth1r	guidetopharmacology.org	CPI-SS0483CE4ED
Dll1_Notch1	Endothelial_cells	Smooth_muscle_cells	Dll1	Notch1	0.443342	0.343179	0.393261	0	0	Dll1	Notch1	curated	CPI-SS04A5D6B6F
Esam_Esam	Endothelial_cells	Smooth_muscle_cells	Esam	Esam	10.5377	2.78494	6.66134	0	0	Esam	Esam	curated	CPI-SS04C672963
Copa_Sort1	Endothelial_cells	Smooth_muscle_cells	Copa	Sort1	1.07215	1.32255	1.19735	0.002	0.00831639	Copa	Sort1	IMEx	CPI-SS04F3A1E5C
Sele_Glg1	Endothelial_cells	Smooth_muscle_cells	Sele	Glg1	0.92918	0.617179	0.773179	0	0	Sele	Glg1	curated	CPI-SS04F90EE0D
Ntf3_Ntrk3	Endothelial_cells	Smooth_muscle_cells	Ntf3	Ntrk3	0.0544474	0.27577	0.165109	0	0	Ntf3	Ntrk3	curated	CPI-SS05162C56B
Edn2_Ednra	Endothelial_cells	Smooth_muscle_cells	Edn2	Ednra	0.037647	0.792519	0.415083	0	0	Edn2	Ednra	guidetopharmacology.org	CPI-SS056AA08CF
Igf2_Igf1r	Endothelial_cells	Smooth_muscle_cells	Igf2	Igf1r	0.474686	0.905404	0.690045	0	0	Igf2	Igf1r	curated	CPI-SS0579FA162
Pdgfb_Pdgfrb	Endothelial_cells	Smooth_muscle_cells	Pdgfb	Pdgfrb	0.588088	2.7155	1.65179	0	0	Pdgfb	Pdgfrb	curated	CPI-SS05A26A1DE
Jag1_Notch2	Endothelial_cells	Smooth_muscle_cells	Jag1	Notch2	1.07696	0.427191	0.752076	0	0	Jag1	Notch2	curated	CPI-SS060B82BBC
Cd55_Adgre5	Endothelial_cells	Smooth_muscle_cells	Cd55	Adgre5	0.561036	0.603745	0.58239	0	0	Cd55	Adgre5	curated	CPI-SS061A7E099
Fgf1_Tgfbr3	Endothelial_cells	Smooth_muscle_cells	Fgf1	Tgfbr3	0.0475784	0.626925	0.337251	0	0	Fgf1	Tgfbr3	InnateDB-All	CPI-SS068C742A1
Fgf15_Fgfr1	Endothelial_cells	Smooth_muscle_cells	Fgf15	Fgfr1	0.0107003	1.24645	0.628576	0	0	Fgf15	Fgfr1	IMEx	CPI-SS070A3A7E5
Ackr3_Cxcl12	Endothelial_cells	Smooth_muscle_cells	Ackr3	Cxcl12	1.02003	0.494611	0.757321	0	0	Ackr3	Cxcl12	guidetopharmacology.org	CPI-SS07155793F
Timp1_Fgfr2	Endothelial_cells	Smooth_muscle_cells	Timp1	Fgfr2	0.961036	0.258663	0.609849	0	0	Timp1	Fgfr2	InnateDB-All	CPI-SS0735F5C3A
Wnt5a_Ror1	Endothelial_cells	Smooth_muscle_cells	Wnt5a	Ror1	0.0550456	0.338909	0.196977	0	0	Wnt5a	Ror1	IMEx	CPI-SS073F3FAD5
Fgf1_Fgfr1	Endothelial_cells	Smooth_muscle_cells	Fgf1	Fgfr1	0.0475784	1.24645	0.647015	0	0	Fgf1	Fgfr1	curated	CPI-SS0755A26DD
Il15_Il15ra	Endothelial_cells	Smooth_muscle_cells	Il15	Il15ra	0.526236	0.0569558	0.291596	0	0	Il15	Il15ra	guidetopharmacology.org	CPI-SS077B160B9
Fgfr1_Fgf7	Endothelial_cells	Smooth_muscle_cells	Fgfr1	Fgf7	0.5045	0.0239901	0.264245	0	0	Fgfr1	Fgf7	I2D	CPI-SS07833475A
Tnfsf12_Tnfrsf25	Endothelial_cells	Smooth_muscle_cells	Tnfsf12	Tnfrsf25	0.831326	0.0122589	0.421792	0	0	Tnfsf12	Tnfrsf25	I2D	CPI-SS079DDF890
Grn_Sort1	Endothelial_cells	Smooth_muscle_cells	Grn	Sort1	2.42497	1.32255	1.87376	0	0	Grn	Sort1	IMEx	CPI-SS07CCAD9BF
Cmklr1_Rarres2	Endothelial_cells	Smooth_muscle_cells	Cmklr1	Rarres2	0.264227	10.6999	5.48207	0	0	Cmklr1	Rarres2	guidetopharmacology.org	CPI-SS07D56EB05
Gpr19_Enho	Endothelial_cells	Smooth_muscle_cells	Gpr19	Enho	0.0562726	0.31548	0.185876	0	0	Gpr19	Enho	guidetopharmacology.org	CPI-SS07DFEBFA8
Fzd6_Wnt5a	Endothelial_cells	Smooth_muscle_cells	Fzd6	Wnt5a	0.979968	0.0920586	0.536013	0	0	Fzd6	Wnt5a	curated	CPI-SS082AD7B6A
Nrp1_Pgf	Endothelial_cells	Smooth_muscle_cells	Nrp1	Pgf	4.16333	0.597232	2.38028	0	0	Nrp1	Pgf	curated	CPI-SS0855C0353
Tgfb1_Tgfbr3	Endothelial_cells	Smooth_muscle_cells	Tgfb1	Tgfbr3	2.31654	0.626925	1.47173	0	0	Tgfb1	Tgfbr3	curated	CPI-SS085EE60B1
Jam2_Jam3	Endothelial_cells	Smooth_muscle_cells	Jam2	Jam3	3.05723	0.835289	1.94626	0	0	Jam2	Jam3	curated	CPI-SS087B53ABF
Ntf5_Ntrk2	Endothelial_cells	Smooth_muscle_cells	Ntf5	Ntrk2	0.00968977	0.49852	0.254105	0	0	Ntf5	Ntrk2	I2D	CPI-SS088C1035B
Notch1_Jag2	Endothelial_cells	Smooth_muscle_cells	Notch1	Jag2	1.85906	0.0207602	0.939912	0	0	Notch1	Jag2	curated	CPI-SS08C3D27F7
Dll4_Notch3	Endothelial_cells	Smooth_muscle_cells	Dll4	Notch3	2.00278	5.90499	3.95389	0	0	Dll4	Notch3	curated	CPI-SS0938C6980
Ntf3_Ntrk2	Endothelial_cells	Smooth_muscle_cells	Ntf3	Ntrk2	0.0544474	0.49852	0.276484	0	0	Ntf3	Ntrk2	curated	CPI-SS093E05DD4
Flt1_Vegfb	Endothelial_cells	Smooth_muscle_cells	Flt1	Vegfb	9.56114	0.631874	5.09651	0	0	Flt1	Vegfb	curated	CPI-SS0947A8549
Adrb2_Vegfb	Endothelial_cells	Smooth_muscle_cells	Adrb2	Vegfb	0.88427	0.631874	0.758072	0	0	Adrb2	Vegfb	InnateDB-All	CPI-SS098425155
Pros1_Tyro3	Endothelial_cells	Smooth_muscle_cells	Pros1	Tyro3	1.04669	0.0368152	0.541753	0	0	Pros1	Tyro3	guidetopharmacology.org	CPI-SS09C4988F8
Efna1_Epha3	Endothelial_cells	Smooth_muscle_cells	Efna1	Epha3	4.58464	0.132702	2.35867	0	0	Efna1	Epha3	curated	CPI-SS09CA492BA
Igf2_Ide	Endothelial_cells	Smooth_muscle_cells	Igf2	Ide	0.474686	0.303047	0.388867	0	0	Igf2	Ide	I2D	CPI-SS0A3569604
Wnt5a_Fzd1	Endothelial_cells	Smooth_muscle_cells	Wnt5a	Fzd1	0.0550456	0.332384	0.193715	0.006	0.0232718	Wnt5a	Fzd1	curated	CPI-SS0B2D5BA95
Tek_Angpt1	Endothelial_cells	Smooth_muscle_cells	Tek	Angpt1	1.89733	0.294623	1.09597	0	0	Tek	Angpt1	curated	CPI-SS0B337B316
Cadm3_Epb41l1	Endothelial_cells	Smooth_muscle_cells	Cadm3	Epb41l1	0.11193	0.50834	0.310135	0	0	Cadm3	Epb41l1	curated	CPI-SS0B3829651
Notch1_Wnt4	Endothelial_cells	Smooth_muscle_cells	Notch1	Wnt4	1.85906	0.292514	1.07579	0	0	Notch1	Wnt4	I2D	CPI-SS0B42AD9EF
Notch1_Jag1	Endothelial_cells	Smooth_muscle_cells	Notch1	Jag1	1.85906	2.01499	1.93703	0	0	Notch1	Jag1	curated	CPI-SS0B87FE6E0
Jag1_Notch3	Endothelial_cells	Smooth_muscle_cells	Jag1	Notch3	1.07696	5.90499	3.49098	0	0	Jag1	Notch3	curated	CPI-SS0B99F22A2
Bdnf_Ntrk2	Endothelial_cells	Smooth_muscle_cells	Bdnf	Ntrk2	0.0197851	0.49852	0.259153	0.001	0.00430857	Bdnf	Ntrk2	curated	CPI-SS0BA601DC4
Angpt2_Tek	Endothelial_cells	Smooth_muscle_cells	Angpt2	Tek	0.308468	0.0138849	0.161176	0.005	0.0196716	Angpt2	Tek	curated	CPI-SS0BAB460FF
Wnt2_Fzd4	Endothelial_cells	Smooth_muscle_cells	Wnt2	Fzd4	0.0743369	0.354589	0.214463	0	0	Wnt2	Fzd4	curated	CPI-SS0C2561156
Tnfrsf1b_Grn	Endothelial_cells	Smooth_muscle_cells	Tnfrsf1b	Grn	0.352974	1.70051	1.02674	0	0	Tnfrsf1b	Grn	IMEx	CPI-SS0C4E86714
Wnt5a_Antxr1	Endothelial_cells	Smooth_muscle_cells	Wnt5a	Antxr1	0.0550456	0.850732	0.452889	0	0	Wnt5a	Antxr1	InnateDB-All	CPI-SS0C56C483F
Pros1_Axl	Endothelial_cells	Smooth_muscle_cells	Pros1	Axl	1.04669	2.9368	1.99175	0	0	Pros1	Axl	guidetopharmacology.org	CPI-SS0C85BC9AF
Wnt4_Fzd1	Endothelial_cells	Smooth_muscle_cells	Wnt4	Fzd1	0.334702	0.332384	0.333543	0.007	0.0267621	Wnt4	Fzd1	I2D	CPI-SS0CA020C34
Nrp2_Pgf	Endothelial_cells	Smooth_muscle_cells	Nrp2	Pgf	3.40738	0.597232	2.00231	0	0	Nrp2	Pgf	curated	CPI-SS0D22A09AD
Ephb1_Efnb3	Endothelial_cells	Smooth_muscle_cells	Ephb1	Efnb3	0.0925674	0.00540254	0.048985	0	0	Ephb1	Efnb3	curated	CPI-SS0D41C7AF5
Tgfb3_Tgfbr3	Endothelial_cells	Smooth_muscle_cells	Tgfb3	Tgfbr3	0.140623	0.626925	0.383774	0	0	Tgfb3	Tgfbr3	curated	CPI-SS0D46E2B45
Aplnr_Apln	Endothelial_cells	Smooth_muscle_cells	Aplnr	Apln	0.499659	0.0098492	0.254754	0	0	Aplnr	Apln	guidetopharmacology.org	CPI-SS0D8148841
Wnt7b_Fzd1	Endothelial_cells	Smooth_muscle_cells	Wnt7b	Fzd1	0.192659	0.332384	0.262521	0.004	0.0159549	Wnt7b	Fzd1	curated	CPI-SS0D81C6C1D
Tnfrsf1a_Grn	Endothelial_cells	Smooth_muscle_cells	Tnfrsf1a	Grn	4.31036	1.70051	3.00544	0	0	Tnfrsf1a	Grn	IMEx	CPI-SS0DA033F03
Il6_Hrh1	Endothelial_cells	Smooth_muscle_cells	Il6	Hrh1	3.26623	0.03383	1.65003	0.004	0.0159549	Il6	Hrh1	IMEx	CPI-SS0DC2A6D35
Nrp1_Vegfa	Endothelial_cells	Smooth_muscle_cells	Nrp1	Vegfa	4.16333	0.410898	2.28711	0	0	Nrp1	Vegfa	curated	CPI-SS0DE0A486F
Tnfsf10_Ripk1	Endothelial_cells	Smooth_muscle_cells	Tnfsf10	Ripk1	0.283318	0.64699	0.465154	0	0	Tnfsf10	Ripk1	InnateDB-All	CPI-SS0DEDA3567
Csf1r_Il34	Endothelial_cells	Smooth_muscle_cells	Csf1r	Il34	0.0127476	1.10662	0.559682	0.003	0.0121609	Csf1r	Il34	curated	CPI-SS0DFA98A14
Nrp2_Vegfa	Endothelial_cells	Smooth_muscle_cells	Nrp2	Vegfa	3.40738	0.410898	1.90914	0	0	Nrp2	Vegfa	curated	CPI-SS0E00478B4
Pecam1_Cd38	Endothelial_cells	Smooth_muscle_cells	Pecam1	Cd38	17.1868	0.0209508	8.6039	0	0	Pecam1	Cd38	curated	CPI-SS0E0DEA7D5
Igf1_Igf1r	Endothelial_cells	Smooth_muscle_cells	Igf1	Igf1r	0.384302	0.905404	0.644853	0	0	Igf1	Igf1r	curated	CPI-SS0E41702C1
Wnt2_Fzd1	Endothelial_cells	Smooth_muscle_cells	Wnt2	Fzd1	0.0743369	0.332384	0.20336	0	0	Wnt2	Fzd1	I2D	CPI-SS0E4DE8215
Rspo1_Lgr6	Endothelial_cells	Smooth_muscle_cells	Rspo1	Lgr6	0.0188139	0.413408	0.216111	0	0	Rspo1	Lgr6	guidetopharmacology.org	CPI-SS0E5397537
Flt1_Pgf	Endothelial_cells	Smooth_muscle_cells	Flt1	Pgf	9.56114	0.597232	5.07919	0	0	Flt1	Pgf	curated	CPI-SS0E61DB5DF
Icam1_Itgal	Endothelial_cells	Smooth_muscle_cells	Icam1	Itgal	15.5694	0.00648803	7.78795	0	0	Icam1	Itgal	curated	CPI-SS0E9A581F8
Rspo3_Lgr6	Endothelial_cells	Smooth_muscle_cells	Rspo3	Lgr6	0.174152	0.413408	0.29378	0	0	Rspo3	Lgr6	guidetopharmacology.org	CPI-SS0EB5364D4
Efna1_Epha4	Endothelial_cells	Smooth_muscle_cells	Efna1	Epha4	4.58464	0.151807	2.36822	0	0	Efna1	Epha4	curated	CPI-SS0EBFE1854
Cd40_Tnfsf13b	Endothelial_cells	Smooth_muscle_cells	Cd40	Tnfsf13b	0.0880791	0.0137475	0.0509133	0	0	Cd40	Tnfsf13b	I2D	CPI-SS0F00D756A
Nrp2_Sema3f	Endothelial_cells	Smooth_muscle_cells	Nrp2	Sema3f	3.40738	0.462255	1.93482	0	0	Nrp2	Sema3f	curated	CPI-SS0F15C1AB3
Scgb3a1_Notch3	Endothelial_cells	Smooth_muscle_cells	Scgb3a1	Notch3	0.0750445	5.90499	2.99002	0	0	Scgb3a1	Notch3	InnateDB-All	CPI-SS0F21DBF93
Wnt2_Fzd3	Endothelial_cells	Smooth_muscle_cells	Wnt2	Fzd3	0.0743369	0.0691304	0.0717337	0	0	Wnt2	Fzd3	curated	CPI-SS0F26BB901
Flt4_Vegfc	Endothelial_cells	Smooth_muscle_cells	Flt4	Vegfc	1.33877	0.0278993	0.683336	0	0	Flt4	Vegfc	curated	CPI-SS0F972435E
Jam3_Jam3	Endothelial_cells	Smooth_muscle_cells	Jam3	Jam3	0.415554	0.835289	0.625421	0	0	Jam3	Jam3	curated	CPI-SS0F9D53834
Fzd6_Wnt4	Endothelial_cells	Smooth_muscle_cells	Fzd6	Wnt4	0.979968	0.292514	0.636241	0	0	Fzd6	Wnt4	curated	CPI-SS0FA326344
Efna5_Epha4	Endothelial_cells	Smooth_muscle_cells	Efna5	Epha4	0.142891	0.151807	0.147349	0.001	0.00430857	Efna5	Epha4	curated	CPI-SS0FC01B947
Efna1_Epha1	Endothelial_cells	Smooth_muscle_cells	Efna1	Epha1	4.58464	0.101428	2.34303	0	0	Efna1	Epha1	curated	CPI-SS0FF49C823
Egfr_Tgfb1	Endothelial_cells	Macrophages	Egfr	Tgfb1	0.0611467	3.73109	1.89612	0	0	Egfr	Tgfb1	IMEx	CPI-SS0055264F3
Adora2a_Nampt	Endothelial_cells	Macrophages	Adora2a	Nampt	0.0418302	0.814277	0.428054	0	0	Adora2a	Nampt	I2D	CPI-SS00A6D366F
Pvr_Tnfsf9	Endothelial_cells	Macrophages	Pvr	Tnfsf9	1.5524	0.573665	1.06303	0	0	Pvr	Tnfsf9	InnateDB-All	CPI-SS00A8596B5
Egf_Nrg1	Endothelial_cells	Macrophages	Egf	Nrg1	0.0130029	0.0556884	0.0343457	0	0	Egf	Nrg1	I2D	CPI-SS00A953C3A
Fgfr2_Cd83	Endothelial_cells	Macrophages	Fgfr2	Cd83	0.158284	13.4663	6.81229	0	0	Fgfr2	Cd83	InnateDB-All	CPI-SS00D9A0644
Ptn_Ptprs	Endothelial_cells	Macrophages	Ptn	Ptprs	1.0716	0.270975	0.671289	0	0	Ptn	Ptprs	I2D	CPI-SS00F4DDF4B
Selp_Cd34	Endothelial_cells	Macrophages	Selp	Cd34	43.7805	0.0412721	21.9109	0	0	Selp	Cd34	curated	CPI-SS015E1E2C6
Nrp2_Sema3c	Endothelial_cells	Macrophages	Nrp2	Sema3c	3.40738	0.438479	1.92293	0	0	Nrp2	Sema3c	curated	CPI-SS0241A1F57
Kdr_Vegfc	Endothelial_cells	Macrophages	Kdr	Vegfc	4.76917	0.00662548	2.3879	0	0	Kdr	Vegfc	curated	CPI-SS0273C9AED
Efna5_Epha7	Endothelial_cells	Macrophages	Efna5	Epha7	0.142891	0.021364	0.0821277	0	0	Efna5	Epha7	curated	CPI-SS028688B7B
Pdgfb_Lrp1	Endothelial_cells	Macrophages	Pdgfb	Lrp1	0.588088	1.27992	0.934002	0	0	Pdgfb	Lrp1	I2D	CPI-SS02928C71A
Fam3c_Clec2d	Endothelial_cells	Macrophages	Fam3c	Clec2d	1.0456	0.444088	0.744844	0	0	Fam3c	Clec2d	IMEx	CPI-SS02A0FF87F
Selp_Selplg	Endothelial_cells	Macrophages	Selp	Selplg	43.7805	1.74318	22.7619	0	0	Selp	Selplg	curated	CPI-SS02B7540B0
Cadm3_Cadm4	Endothelial_cells	Macrophages	Cadm3	Cadm4	0.11193	0.0585544	0.0852422	0	0	Cadm3	Cadm4	curated	CPI-SS02D18D12B
Tnfsf12_Tnfrsf12a	Endothelial_cells	Macrophages	Tnfsf12	Tnfrsf12a	0.831326	3.96574	2.39853	0	0	Tnfsf12	Tnfrsf12a	curated	CPI-SS02EF3E1BA
Csf1_Slc7a1	Endothelial_cells	Macrophages	Csf1	Slc7a1	0.537438	0.43019	0.483814	0	0	Csf1	Slc7a1	I2D	CPI-SS03105D292
Tfrc_Tnfsf13b	Endothelial_cells	Macrophages	Tfrc	Tnfsf13b	0.0791011	0.207792	0.143447	0	0	Tfrc	Tnfsf13b	IMEx	CPI-SS03133B4F2
Nrp1_Vegfb	Endothelial_cells	Macrophages	Nrp1	Vegfb	4.16333	0.281348	2.22234	0	0	Nrp1	Vegfb	curated	CPI-SS033E6DE7E
Fgfr1_Fgfr2	Endothelial_cells	Macrophages	Fgfr1	Fgfr2	0.5045	0.183963	0.344232	0	0	Fgfr1	Fgfr2	InnateDB-All	CPI-SS0348DB5E3
Fgfr1_Fgf9	Endothelial_cells	Macrophages	Fgfr1	Fgf9	0.5045	0.0130949	0.258798	0.006	0.0232718	Fgfr1	Fgf9	I2D	CPI-SS038E93B77
Flt4_Pdgfc	Endothelial_cells	Macrophages	Flt4	Pdgfc	1.33877	0.19761	0.768192	0	0	Flt4	Pdgfc	guidetopharmacology.org	CPI-SS03A3EE72E
Adora2a_Entpd1	Endothelial_cells	Macrophages	Adora2a	Entpd1	0.0418302	0.46624	0.254035	0	0	Adora2a	Entpd1	curated	CPI-SS03E273233
Efna1_Epha7	Endothelial_cells	Macrophages	Efna1	Epha7	4.58464	0.021364	2.303	0	0	Efna1	Epha7	curated	CPI-SS03E450F99
C3_C3ar1	Endothelial_cells	Macrophages	C3	C3ar1	0.514446	2.00555	1.26	0	0	C3	C3ar1	guidetopharmacology.org	CPI-SS03E48EFEA
Tnf_Vsir	Endothelial_cells	Macrophages	Tnf	Vsir	0.111703	1.01816	0.564933	0	0	Tnf	Vsir	IMEx	CPI-SS03FA58286
Mertk_Gas6	Endothelial_cells	Macrophages	Mertk	Gas6	0.147406	13.8461	6.99673	0	0	Mertk	Gas6	guidetopharmacology.org	CPI-SS0415CC75D
Dll1_Notch2	Endothelial_cells	Macrophages	Dll1	Notch2	0.443342	0.552903	0.498123	0	0	Dll1	Notch2	curated	CPI-SS0423580E5
Igf2_Igf2r	Endothelial_cells	Macrophages	Igf2	Igf2r	0.474686	0.270342	0.372514	0	0	Igf2	Igf2r	curated	CPI-SS042A6F835
Efna1_Epha2	Endothelial_cells	Macrophages	Efna1	Epha2	4.58464	0.656465	2.62055	0	0	Efna1	Epha2	curated	CPI-SS046F6F0C1
Ephb1_Efnb1	Endothelial_cells	Macrophages	Ephb1	Efnb1	0.0925674	0.249824	0.171196	0	0	Ephb1	Efnb1	curated	CPI-SS0470AF83E
Dll1_Notch1	Endothelial_cells	Macrophages	Dll1	Notch1	0.443342	0.248869	0.346105	0.001	0.00430857	Dll1	Notch1	curated	CPI-SS04A5D6B6F
Esam_Esam	Endothelial_cells	Macrophages	Esam	Esam	10.5377	0.201619	5.36968	0	0	Esam	Esam	curated	CPI-SS04C672963
Sele_Glg1	Endothelial_cells	Macrophages	Sele	Glg1	0.92918	0.458761	0.69397	0	0	Sele	Glg1	curated	CPI-SS04F90EE0D
Ntf3_Ntrk3	Endothelial_cells	Macrophages	Ntf3	Ntrk3	0.0544474	0.0226219	0.0385346	0	0	Ntf3	Ntrk3	curated	CPI-SS05162C56B
Igf2_Igf1r	Endothelial_cells	Macrophages	Igf2	Igf1r	0.474686	0.207416	0.341051	0	0	Igf2	Igf1r	curated	CPI-SS0579FA162
Lrp6_Cklf	Endothelial_cells	Macrophages	Lrp6	Cklf	0.430775	0.478656	0.454716	0.009	0.0337608	Lrp6	Cklf	IMEx	CPI-SS05B1FA8A8
Jag1_Notch2	Endothelial_cells	Macrophages	Jag1	Notch2	1.07696	0.552903	0.814932	0	0	Jag1	Notch2	curated	CPI-SS060B82BBC
Cd55_Adgre5	Endothelial_cells	Macrophages	Cd55	Adgre5	0.561036	0.973736	0.767386	0	0	Cd55	Adgre5	curated	CPI-SS061A7E099
Copa_P2ry6	Endothelial_cells	Macrophages	Copa	P2ry6	1.07215	0.774879	0.923513	0	0	Copa	P2ry6	IMEx	CPI-SS065F7DA2A
Ltbr_Ltb	Endothelial_cells	Macrophages	Ltbr	Ltb	0.836312	0.444621	0.640466	0	0	Ltbr	Ltb	curated	CPI-SS06CBC985C
Timp1_Fgfr2	Endothelial_cells	Macrophages	Timp1	Fgfr2	0.961036	0.183963	0.5725	0.002	0.00831639	Timp1	Fgfr2	InnateDB-All	CPI-SS0735F5C3A
Il15_Il15ra	Endothelial_cells	Macrophages	Il15	Il15ra	0.526236	0.127244	0.32674	0	0	Il15	Il15ra	guidetopharmacology.org	CPI-SS077B160B9
Cd28_Cd86	Endothelial_cells	Macrophages	Cd28	Cd86	0.00287847	1.76952	0.886197	0.003	0.0121609	Cd28	Cd86	curated	CPI-SS077D7365D
Tnfsf12_Tnfrsf25	Endothelial_cells	Macrophages	Tnfsf12	Tnfrsf25	0.831326	0.0348081	0.433067	0	0	Tnfsf12	Tnfrsf25	I2D	CPI-SS079DDF890
Gpr19_Enho	Endothelial_cells	Macrophages	Gpr19	Enho	0.0562726	0.0969671	0.0766199	0	0	Gpr19	Enho	guidetopharmacology.org	CPI-SS07DFEBFA8
Alox5_Alox5ap	Endothelial_cells	Macrophages	Alox5	Alox5ap	0.0176266	7.08921	3.55342	0.001	0.00430857	Alox5	Alox5ap	guidetopharmacology.org	CPI-SS080611C5B
Ptprc_Mrc1	Endothelial_cells	Macrophages	Ptprc	Mrc1	0.0115209	1.16665	0.589084	0.002	0.00831639	Ptprc	Mrc1	curated	CPI-SS0822AEF5F
Fzd6_Wnt5a	Endothelial_cells	Macrophages	Fzd6	Wnt5a	0.979968	0.0842705	0.532119	0	0	Fzd6	Wnt5a	curated	CPI-SS082AD7B6A
Csf3_Csf3r	Endothelial_cells	Macrophages	Csf3	Csf3r	4.04481	0.22826	2.13653	0	0	Csf3	Csf3r	curated	CPI-SS08376F0E6
Nrp1_Pgf	Endothelial_cells	Macrophages	Nrp1	Pgf	4.16333	0.0831712	2.12325	0.001	0.00430857	Nrp1	Pgf	curated	CPI-SS0855C0353
Sele_Selplg	Endothelial_cells	Macrophages	Sele	Selplg	0.92918	1.74318	1.33618	0	0	Sele	Selplg	curated	CPI-SS086A1C18B
Jam2_Jam3	Endothelial_cells	Macrophages	Jam2	Jam3	3.05723	0.0168918	1.53706	0	0	Jam2	Jam3	curated	CPI-SS087B53ABF
Notch1_Jag2	Endothelial_cells	Macrophages	Notch1	Jag2	1.85906	0.0345947	0.94683	0	0	Notch1	Jag2	curated	CPI-SS08C3D27F7
Cxcl17_Gpr35	Endothelial_cells	Macrophages	Cxcl17	Gpr35	0.0462975	0.178111	0.112204	0	0	Cxcl17	Gpr35	guidetopharmacology.org	CPI-SS08C995EB4
Plxnb2_Sema4d	Endothelial_cells	Macrophages	Plxnb2	Sema4d	1.02035	0.907541	0.963943	0	0	Plxnb2	Sema4d	curated	CPI-SS08FAC0A55
Csf2_Csf1r	Endothelial_cells	Macrophages	Csf2	Csf1r	0.00631932	4.60942	2.30787	0	0	Csf2	Csf1r	guidetopharmacology.org	CPI-SS092E57263
Adgrl1_Nrg1	Endothelial_cells	Macrophages	Adgrl1	Nrg1	0.120336	0.0556884	0.0880122	0	0	Adgrl1	Nrg1	InnateDB-All	CPI-SS09375CA29
Dll4_Notch3	Endothelial_cells	Macrophages	Dll4	Notch3	2.00278	0.0307297	1.01676	0	0	Dll4	Notch3	curated	CPI-SS0938C6980
Flt1_Vegfb	Endothelial_cells	Macrophages	Flt1	Vegfb	9.56114	0.281348	4.92124	0	0	Flt1	Vegfb	curated	CPI-SS0947A8549
Gm14548_Bst2	Endothelial_cells	Macrophages	Gm14548	Bst2	0.00647477	5.65237	2.82942	0.003	0.0121609	Gm14548	Bst2	curated	CPI-SS095DCA7F7
Ackr1_Ccl17	Endothelial_cells	Macrophages	Ackr1	Ccl17	8.61339	0.00666715	4.31003	0	0	Ackr1	Ccl17	I2D	CPI-SS0974EB232
Adrb2_Vegfb	Endothelial_cells	Macrophages	Adrb2	Vegfb	0.88427	0.281348	0.582809	0	0	Adrb2	Vegfb	InnateDB-All	CPI-SS098425155
Nampt_P2ry6	Endothelial_cells	Macrophages	Nampt	P2ry6	0.712703	0.774879	0.743791	0	0	Nampt	P2ry6	IMEx	CPI-SS09A3FA737
Cadm3_Cadm1	Endothelial_cells	Macrophages	Cadm3	Cadm1	0.11193	0.99437	0.55315	0	0	Cadm3	Cadm1	curated	CPI-SS09C06644C
Pros1_Tyro3	Endothelial_cells	Macrophages	Pros1	Tyro3	1.04669	0.051839	0.549265	0	0	Pros1	Tyro3	guidetopharmacology.org	CPI-SS09C4988F8
Npr1_Nppc	Endothelial_cells	Macrophages	Npr1	Nppc	1.1409	0.0040126	0.572455	0.01	0.0372317	Npr1	Nppc	InnateDB-All	CPI-SS0A1864A37
Cxcl12_Cxcr4	Endothelial_cells	Macrophages	Cxcl12	Cxcr4	0.557814	2.4724	1.51511	0	0	Cxcl12	Cxcr4	curated	CPI-SS0A28DCA72
Igf2_Ide	Endothelial_cells	Macrophages	Igf2	Ide	0.474686	0.163383	0.319035	0	0	Igf2	Ide	I2D	CPI-SS0A3569604
Klrg2_Wnt11	Endothelial_cells	Macrophages	Klrg2	Wnt11	0.0649404	0.257941	0.16144	0	0	Klrg2	Wnt11	InnateDB-All	CPI-SS0A7B487D4
L1cam_L1cam	Endothelial_cells	Macrophages	L1cam	L1cam	0.138162	0.0341329	0.0861474	0	0	L1cam	L1cam	curated	CPI-SS0ACD487F0
Tnfrsf11b_Tnfsf10	Endothelial_cells	Macrophages	Tnfrsf11b	Tnfsf10	0.0850102	0.0388286	0.0619194	0	0	Tnfrsf11b	Tnfsf10	curated	CPI-SS0AD0ED887
Tek_Angpt1	Endothelial_cells	Macrophages	Tek	Angpt1	1.89733	0.0845588	0.990942	0	0	Tek	Angpt1	curated	CPI-SS0B337B316
Cadm3_Epb41l1	Endothelial_cells	Macrophages	Cadm3	Epb41l1	0.11193	0.282553	0.197241	0	0	Cadm3	Epb41l1	curated	CPI-SS0B3829651
Notch1_Wnt4	Endothelial_cells	Macrophages	Notch1	Wnt4	1.85906	0.549909	1.20449	0	0	Notch1	Wnt4	I2D	CPI-SS0B42AD9EF
Notch1_Jag1	Endothelial_cells	Macrophages	Notch1	Jag1	1.85906	0.151254	1.00516	0	0	Notch1	Jag1	curated	CPI-SS0B87FE6E0
Wnt2_Fzd4	Endothelial_cells	Macrophages	Wnt2	Fzd4	0.0743369	0.0763238	0.0753303	0.004	0.0159549	Wnt2	Fzd4	curated	CPI-SS0C2561156
Tnfrsf1b_Grn	Endothelial_cells	Macrophages	Tnfrsf1b	Grn	0.352974	5.76063	3.0568	0	0	Tnfrsf1b	Grn	IMEx	CPI-SS0C4E86714
Pros1_Axl	Endothelial_cells	Macrophages	Pros1	Axl	1.04669	1.44395	1.24532	0	0	Pros1	Axl	guidetopharmacology.org	CPI-SS0C85BC9AF
Plxnb1_Sema4d	Endothelial_cells	Macrophages	Plxnb1	Sema4d	0.0876766	0.907541	0.497609	0	0	Plxnb1	Sema4d	curated	CPI-SS0CCCF7C69
Ccl2_Ccr2	Endothelial_cells	Macrophages	Ccl2	Ccr2	2.16017	0.706125	1.43315	0	0	Ccl2	Ccr2	curated	CPI-SS0CF0E4DE9
Nrp2_Pgf	Endothelial_cells	Macrophages	Nrp2	Pgf	3.40738	0.0831712	1.74527	0	0	Nrp2	Pgf	curated	CPI-SS0D22A09AD
Icam1_Areg	Endothelial_cells	Macrophages	Icam1	Areg	15.5694	0.615559	8.09249	0	0	Icam1	Areg	InnateDB-All	CPI-SS0D4C221B8
Ide_Ccl6	Endothelial_cells	Macrophages	Ide	Ccl6	0.236058	8.88025	4.55816	0	0	Ide	Ccl6	InnateDB-All	CPI-SS0D57FCA8C
Aplnr_Apln	Endothelial_cells	Macrophages	Aplnr	Apln	0.499659	0.00753283	0.253596	0	0	Aplnr	Apln	guidetopharmacology.org	CPI-SS0D8148841
Tnfrsf1a_Grn	Endothelial_cells	Macrophages	Tnfrsf1a	Grn	4.31036	5.76063	5.0355	0	0	Tnfrsf1a	Grn	IMEx	CPI-SS0DA033F03
Il6_Hrh1	Endothelial_cells	Macrophages	Il6	Hrh1	3.26623	0.0812882	1.67376	0	0	Il6	Hrh1	IMEx	CPI-SS0DC2A6D35
Nrp1_Vegfa	Endothelial_cells	Macrophages	Nrp1	Vegfa	4.16333	1.56774	2.86553	0	0	Nrp1	Vegfa	curated	CPI-SS0DE0A486F
Tnfsf10_Ripk1	Endothelial_cells	Macrophages	Tnfsf10	Ripk1	0.283318	0.540977	0.412148	0	0	Tnfsf10	Ripk1	InnateDB-All	CPI-SS0DEDA3567
Nrp2_Vegfa	Endothelial_cells	Macrophages	Nrp2	Vegfa	3.40738	1.56774	2.48756	0	0	Nrp2	Vegfa	curated	CPI-SS0E00478B4
Pecam1_Cd38	Endothelial_cells	Macrophages	Pecam1	Cd38	17.1868	0.997719	9.09228	0	0	Pecam1	Cd38	curated	CPI-SS0E0DEA7D5
Igf1_Igf1r	Endothelial_cells	Macrophages	Igf1	Igf1r	0.384302	0.207416	0.295859	0	0	Igf1	Igf1r	curated	CPI-SS0E41702C1
Wnt2_Fzd1	Endothelial_cells	Macrophages	Wnt2	Fzd1	0.0743369	0.0527542	0.0635455	0	0	Wnt2	Fzd1	I2D	CPI-SS0E4DE8215
Flt1_Pgf	Endothelial_cells	Macrophages	Flt1	Pgf	9.56114	0.0831712	4.82216	0	0	Flt1	Pgf	curated	CPI-SS0E61DB5DF
Tnf_Tnfrsf1b	Endothelial_cells	Macrophages	Tnf	Tnfrsf1b	0.111703	1.69543	0.903566	0	0	Tnf	Tnfrsf1b	curated	CPI-SS0E7D5974D
Icam1_Itgal	Endothelial_cells	Macrophages	Icam1	Itgal	15.5694	0.307977	7.9387	0	0	Icam1	Itgal	curated	CPI-SS0E9A581F8
Efna1_Epha4	Endothelial_cells	Macrophages	Efna1	Epha4	4.58464	0.145119	2.36488	0	0	Efna1	Epha4	curated	CPI-SS0EBFE1854
Cd40_Tnfsf13b	Endothelial_cells	Macrophages	Cd40	Tnfsf13b	0.0880791	0.207792	0.147936	0	0	Cd40	Tnfsf13b	I2D	CPI-SS0F00D756A
Nrp2_Sema3f	Endothelial_cells	Macrophages	Nrp2	Sema3f	3.40738	0.192354	1.79987	0	0	Nrp2	Sema3f	curated	CPI-SS0F15C1AB3
Ephb4_Efnb1	Endothelial_cells	Macrophages	Ephb4	Efnb1	1.02334	0.249824	0.636581	0.001	0.00430857	Ephb4	Efnb1	curated	CPI-SS0F21D6CA0
Wnt2_Fzd3	Endothelial_cells	Macrophages	Wnt2	Fzd3	0.0743369	0.0478127	0.0610748	0.001	0.00430857	Wnt2	Fzd3	curated	CPI-SS0F26BB901
Pgrmc2_Ccl4	Endothelial_cells	Macrophages	Pgrmc2	Ccl4	0.404636	258.904	129.654	0	0	Pgrmc2	Ccl4	IMEx	CPI-SS0F3D40856
Flt4_Vegfc	Endothelial_cells	Macrophages	Flt4	Vegfc	1.33877	0.00662548	0.672699	0.002	0.00831639	Flt4	Vegfc	curated	CPI-SS0F972435E
Jam3_Jam3	Endothelial_cells	Macrophages	Jam3	Jam3	0.415554	0.0168918	0.216223	0.001	0.00430857	Jam3	Jam3	curated	CPI-SS0F9D53834
Fzd6_Wnt4	Endothelial_cells	Macrophages	Fzd6	Wnt4	0.979968	0.549909	0.764938	0	0	Fzd6	Wnt4	curated	CPI-SS0FA326344
Efna5_Epha4	Endothelial_cells	Macrophages	Efna5	Epha4	0.142891	0.145119	0.144005	0.003	0.0121609	Efna5	Epha4	curated	CPI-SS0FC01B947
Cxcl10_Dpp4	Endothelial_cells	Macrophages	Cxcl10	Dpp4	5.74904	0.279479	3.01426	0	0	Cxcl10	Dpp4	curated	CPI-SS0FDAB7BA8
Klrg2_Tnfsf9	Endothelial_cells	Macrophages	Klrg2	Tnfsf9	0.0649404	0.573665	0.319303	0	0	Klrg2	Tnfsf9	InnateDB-All	CPI-SS0FEC87269
Efna1_Epha1	Endothelial_cells	Macrophages	Efna1	Epha1	4.58464	0.0259606	2.3053	0	0	Efna1	Epha1	curated	CPI-SS0FF49C823
Epha4_Efnb1	Endothelial_cells	Proliferative_cells	Epha4	Efnb1	0.470568	0.440325	0.455446	0	0	Epha4	Efnb1	curated	CPI-SS00046DCF3
Adora2a_Nampt	Endothelial_cells	Proliferative_cells	Adora2a	Nampt	0.0418302	0.268641	0.155236	0.001	0.00430857	Adora2a	Nampt	I2D	CPI-SS00A6D366F
Ptn_Ptprs	Endothelial_cells	Proliferative_cells	Ptn	Ptprs	1.0716	0.302209	0.686907	0	0	Ptn	Ptprs	I2D	CPI-SS00F4DDF4B
Selp_Cd34	Endothelial_cells	Proliferative_cells	Selp	Cd34	43.7805	0.020198	21.9004	0.002	0.00831639	Selp	Cd34	curated	CPI-SS015E1E2C6
Nrp2_Sema3c	Endothelial_cells	Proliferative_cells	Nrp2	Sema3c	3.40738	0.706803	2.05709	0	0	Nrp2	Sema3c	curated	CPI-SS0241A1F57
Kdr_Vegfc	Endothelial_cells	Proliferative_cells	Kdr	Vegfc	4.76917	0.00814294	2.38866	0	0	Kdr	Vegfc	curated	CPI-SS0273C9AED
Pdgfb_Lrp1	Endothelial_cells	Proliferative_cells	Pdgfb	Lrp1	0.588088	0.333636	0.460862	0	0	Pdgfb	Lrp1	I2D	CPI-SS02928C71A
Fam3c_Clec2d	Endothelial_cells	Proliferative_cells	Fam3c	Clec2d	1.0456	0.156119	0.600859	0	0	Fam3c	Clec2d	IMEx	CPI-SS02A0FF87F
Wnt2_Fzd2	Endothelial_cells	Proliferative_cells	Wnt2	Fzd2	0.0743369	0.00724118	0.040789	0.001	0.00430857	Wnt2	Fzd2	curated	CPI-SS02C418D99
Cadm3_Cadm4	Endothelial_cells	Proliferative_cells	Cadm3	Cadm4	0.11193	0.0494468	0.0806884	0	0	Cadm3	Cadm4	curated	CPI-SS02D18D12B
Kit_Kitl	Endothelial_cells	Proliferative_cells	Kit	Kitl	0.152701	1.29682	0.724759	0	0	Kit	Kitl	curated	CPI-SS02D7A1DDE
Tnfsf12_Tnfrsf12a	Endothelial_cells	Proliferative_cells	Tnfsf12	Tnfrsf12a	0.831326	5.72122	3.27627	0	0	Tnfsf12	Tnfrsf12a	curated	CPI-SS02EF3E1BA
Fzd9_Wnt7a	Endothelial_cells	Proliferative_cells	Fzd9	Wnt7a	0.046882	0.0448978	0.0458899	0	0	Fzd9	Wnt7a	I2D	CPI-SS030EDC420
Csf1_Slc7a1	Endothelial_cells	Proliferative_cells	Csf1	Slc7a1	0.537438	0.5354	0.536419	0	0	Csf1	Slc7a1	I2D	CPI-SS03105D292
Nrp1_Vegfb	Endothelial_cells	Proliferative_cells	Nrp1	Vegfb	4.16333	0.549364	2.35635	0	0	Nrp1	Vegfb	curated	CPI-SS033E6DE7E
Fgfr1_Fgfr2	Endothelial_cells	Proliferative_cells	Fgfr1	Fgfr2	0.5045	0.279269	0.391885	0	0	Fgfr1	Fgfr2	InnateDB-All	CPI-SS0348DB5E3
Fgfr1_Fgf9	Endothelial_cells	Proliferative_cells	Fgfr1	Fgf9	0.5045	0.010653	0.257577	0.001	0.00430857	Fgfr1	Fgf9	I2D	CPI-SS038E93B77
Fgfr1_Ncam1	Endothelial_cells	Proliferative_cells	Fgfr1	Ncam1	0.5045	0.00852381	0.256512	0	0	Fgfr1	Ncam1	curated	CPI-SS039799099
Flt4_Pdgfc	Endothelial_cells	Proliferative_cells	Flt4	Pdgfc	1.33877	0.196985	0.767879	0	0	Flt4	Pdgfc	guidetopharmacology.org	CPI-SS03A3EE72E
Efna1_Epha7	Endothelial_cells	Proliferative_cells	Efna1	Epha7	4.58464	0.00390898	2.29427	0	0	Efna1	Epha7	curated	CPI-SS03E450F99
Mertk_Gas6	Endothelial_cells	Proliferative_cells	Mertk	Gas6	0.147406	15.6136	7.88048	0	0	Mertk	Gas6	guidetopharmacology.org	CPI-SS0415CC75D
Dll1_Notch2	Endothelial_cells	Proliferative_cells	Dll1	Notch2	0.443342	0.235715	0.339529	0	0	Dll1	Notch2	curated	CPI-SS0423580E5
Igf2_Igf2r	Endothelial_cells	Proliferative_cells	Igf2	Igf2r	0.474686	0.288317	0.381502	0	0	Igf2	Igf2r	curated	CPI-SS042A6F835
Tbxa2r_Ghrl	Endothelial_cells	Proliferative_cells	Tbxa2r	Ghrl	0.383702	0.00257518	0.193139	0	0	Tbxa2r	Ghrl	InnateDB-All	CPI-SS042EB8C7A
Efna1_Epha2	Endothelial_cells	Proliferative_cells	Efna1	Epha2	4.58464	1.00685	2.79574	0	0	Efna1	Epha2	curated	CPI-SS046F6F0C1
Ephb1_Efnb1	Endothelial_cells	Proliferative_cells	Ephb1	Efnb1	0.0925674	0.440325	0.266446	0	0	Ephb1	Efnb1	curated	CPI-SS0470AF83E
Pthlh_Pth1r	Endothelial_cells	Proliferative_cells	Pthlh	Pth1r	0.332854	0.0113096	0.172082	0.002	0.00831639	Pthlh	Pth1r	guidetopharmacology.org	CPI-SS0483CE4ED
Dll1_Notch1	Endothelial_cells	Proliferative_cells	Dll1	Notch1	0.443342	0.200726	0.322034	0.013	0.0471363	Dll1	Notch1	curated	CPI-SS04A5D6B6F
Esam_Esam	Endothelial_cells	Proliferative_cells	Esam	Esam	10.5377	0.345969	5.44185	0	0	Esam	Esam	curated	CPI-SS04C672963
Sele_Glg1	Endothelial_cells	Proliferative_cells	Sele	Glg1	0.92918	0.420532	0.674856	0	0	Sele	Glg1	curated	CPI-SS04F90EE0D
Ntf3_Ntrk3	Endothelial_cells	Proliferative_cells	Ntf3	Ntrk3	0.0544474	0.0094628	0.0319551	0	0	Ntf3	Ntrk3	curated	CPI-SS05162C56B
Igf2_Igf1r	Endothelial_cells	Proliferative_cells	Igf2	Igf1r	0.474686	0.0473558	0.261021	0	0	Igf2	Igf1r	curated	CPI-SS0579FA162
Lrp6_Cklf	Endothelial_cells	Proliferative_cells	Lrp6	Cklf	0.430775	0.509006	0.46989	0	0	Lrp6	Cklf	IMEx	CPI-SS05B1FA8A8
Jag1_Notch2	Endothelial_cells	Proliferative_cells	Jag1	Notch2	1.07696	0.235715	0.656338	0	0	Jag1	Notch2	curated	CPI-SS060B82BBC
Cd55_Adgre5	Endothelial_cells	Proliferative_cells	Cd55	Adgre5	0.561036	0.424777	0.492906	0	0	Cd55	Adgre5	curated	CPI-SS061A7E099
Npr2_Nppc	Endothelial_cells	Proliferative_cells	Npr2	Nppc	0.106032	0.00949886	0.0577653	0.002	0.00831639	Npr2	Nppc	guidetopharmacology.org	CPI-SS06B94F144
Timp1_Fgfr2	Endothelial_cells	Proliferative_cells	Timp1	Fgfr2	0.961036	0.279269	0.620152	0	0	Timp1	Fgfr2	InnateDB-All	CPI-SS0735F5C3A
Il15_Il15ra	Endothelial_cells	Proliferative_cells	Il15	Il15ra	0.526236	0.0596266	0.292931	0	0	Il15	Il15ra	guidetopharmacology.org	CPI-SS077B160B9
Tnfsf12_Tnfrsf25	Endothelial_cells	Proliferative_cells	Tnfsf12	Tnfrsf25	0.831326	0.00702837	0.419177	0	0	Tnfsf12	Tnfrsf25	I2D	CPI-SS079DDF890
Grn_Sort1	Endothelial_cells	Proliferative_cells	Grn	Sort1	2.42497	0.505345	1.46516	0	0	Grn	Sort1	IMEx	CPI-SS07CCAD9BF
Fzd6_Wnt5a	Endothelial_cells	Proliferative_cells	Fzd6	Wnt5a	0.979968	0.219389	0.599678	0	0	Fzd6	Wnt5a	curated	CPI-SS082AD7B6A
Nrp1_Pgf	Endothelial_cells	Proliferative_cells	Nrp1	Pgf	4.16333	0.112324	2.13783	0	0	Nrp1	Pgf	curated	CPI-SS0855C0353
Tgfb1_Tgfbr3	Endothelial_cells	Proliferative_cells	Tgfb1	Tgfbr3	2.31654	0.0215338	1.16904	0	0	Tgfb1	Tgfbr3	curated	CPI-SS085EE60B1
Ephb4_Efnb3	Endothelial_cells	Proliferative_cells	Ephb4	Efnb3	1.02334	0.00643706	0.514888	0.001	0.00430857	Ephb4	Efnb3	curated	CPI-SS0865716E5
Jam2_Jam3	Endothelial_cells	Proliferative_cells	Jam2	Jam3	3.05723	0.0121946	1.53471	0	0	Jam2	Jam3	curated	CPI-SS087B53ABF
Efnb2_Epha4	Endothelial_cells	Proliferative_cells	Efnb2	Epha4	1.6251	0.333657	0.97938	0	0	Efnb2	Epha4	curated	CPI-SS087E0E3FB
Notch1_Jag2	Endothelial_cells	Proliferative_cells	Notch1	Jag2	1.85906	0.0203872	0.939726	0	0	Notch1	Jag2	curated	CPI-SS08C3D27F7
Efnb2_Ephb4	Endothelial_cells	Proliferative_cells	Efnb2	Ephb4	1.6251	0.332592	0.978847	0.004	0.0159549	Efnb2	Ephb4	curated	CPI-SS08D0F9109
Dll4_Notch3	Endothelial_cells	Proliferative_cells	Dll4	Notch3	2.00278	0.0179186	1.01035	0	0	Dll4	Notch3	curated	CPI-SS0938C6980
Flt1_Vegfb	Endothelial_cells	Proliferative_cells	Flt1	Vegfb	9.56114	0.549364	5.05525	0	0	Flt1	Vegfb	curated	CPI-SS0947A8549
Ackr1_Ccl17	Endothelial_cells	Proliferative_cells	Ackr1	Ccl17	8.61339	0.00122843	4.30731	0	0	Ackr1	Ccl17	I2D	CPI-SS0974EB232
Adrb2_Vegfb	Endothelial_cells	Proliferative_cells	Adrb2	Vegfb	0.88427	0.549364	0.716817	0	0	Adrb2	Vegfb	InnateDB-All	CPI-SS098425155
Nampt_P2ry6	Endothelial_cells	Proliferative_cells	Nampt	P2ry6	0.712703	0.148869	0.430786	0	0	Nampt	P2ry6	IMEx	CPI-SS09A3FA737
Cadm3_Cadm1	Endothelial_cells	Proliferative_cells	Cadm3	Cadm1	0.11193	0.742696	0.427313	0	0	Cadm3	Cadm1	curated	CPI-SS09C06644C
Pros1_Tyro3	Endothelial_cells	Proliferative_cells	Pros1	Tyro3	1.04669	0.125872	0.586282	0	0	Pros1	Tyro3	guidetopharmacology.org	CPI-SS09C4988F8
Npr1_Nppc	Endothelial_cells	Proliferative_cells	Npr1	Nppc	1.1409	0.00949886	0.575198	0	0	Npr1	Nppc	InnateDB-All	CPI-SS0A1864A37
Notch1_Dlk1	Endothelial_cells	Proliferative_cells	Notch1	Dlk1	1.85906	0.00488626	0.931975	0	0	Notch1	Dlk1	curated	CPI-SS0A34EE366
Igf2_Ide	Endothelial_cells	Proliferative_cells	Igf2	Ide	0.474686	0.421752	0.448219	0	0	Igf2	Ide	I2D	CPI-SS0A3569604
Lrp5_Fam3b	Endothelial_cells	Proliferative_cells	Lrp5	Fam3b	0.676544	0.276473	0.476508	0	0	Lrp5	Fam3b	InnateDB-All	CPI-SS0A4EE6FE1
L1cam_L1cam	Endothelial_cells	Proliferative_cells	L1cam	L1cam	0.138162	0.024306	0.0812339	0	0	L1cam	L1cam	curated	CPI-SS0ACD487F0
Tnfrsf11b_Tnfsf10	Endothelial_cells	Proliferative_cells	Tnfrsf11b	Tnfsf10	0.0850102	0.0200531	0.0525316	0.002	0.00831639	Tnfrsf11b	Tnfsf10	curated	CPI-SS0AD0ED887
Tek_Angpt1	Endothelial_cells	Proliferative_cells	Tek	Angpt1	1.89733	0.056595	0.97696	0	0	Tek	Angpt1	curated	CPI-SS0B337B316
Cadm3_Epb41l1	Endothelial_cells	Proliferative_cells	Cadm3	Epb41l1	0.11193	0.294854	0.203392	0	0	Cadm3	Epb41l1	curated	CPI-SS0B3829651
Notch1_Wnt4	Endothelial_cells	Proliferative_cells	Notch1	Wnt4	1.85906	0.803829	1.33145	0	0	Notch1	Wnt4	I2D	CPI-SS0B42AD9EF
Notch1_Jag1	Endothelial_cells	Proliferative_cells	Notch1	Jag1	1.85906	0.124534	0.991799	0	0	Notch1	Jag1	curated	CPI-SS0B87FE6E0
Wnt2_Fzd4	Endothelial_cells	Proliferative_cells	Wnt2	Fzd4	0.0743369	0.128211	0.101274	0	0	Wnt2	Fzd4	curated	CPI-SS0C2561156
Tnfrsf1b_Grn	Endothelial_cells	Proliferative_cells	Tnfrsf1b	Grn	0.352974	1.37545	0.864214	0	0	Tnfrsf1b	Grn	IMEx	CPI-SS0C4E86714
Pros1_Axl	Endothelial_cells	Proliferative_cells	Pros1	Axl	1.04669	0.0213494	0.53402	0	0	Pros1	Axl	guidetopharmacology.org	CPI-SS0C85BC9AF
Nrp2_Pgf	Endothelial_cells	Proliferative_cells	Nrp2	Pgf	3.40738	0.112324	1.75985	0	0	Nrp2	Pgf	curated	CPI-SS0D22A09AD
Ephb1_Efnb3	Endothelial_cells	Proliferative_cells	Ephb1	Efnb3	0.0925674	0.00643706	0.0495022	0	0	Ephb1	Efnb3	curated	CPI-SS0D41C7AF5
Icam1_Areg	Endothelial_cells	Proliferative_cells	Icam1	Areg	15.5694	0.6136	8.09151	0	0	Icam1	Areg	InnateDB-All	CPI-SS0D4C221B8
Aplnr_Apln	Endothelial_cells	Proliferative_cells	Aplnr	Apln	0.499659	0.0123765	0.256018	0	0	Aplnr	Apln	guidetopharmacology.org	CPI-SS0D8148841
Tnfrsf1a_Grn	Endothelial_cells	Proliferative_cells	Tnfrsf1a	Grn	4.31036	1.37545	2.84291	0	0	Tnfrsf1a	Grn	IMEx	CPI-SS0DA033F03
Il6_Hrh1	Endothelial_cells	Proliferative_cells	Il6	Hrh1	3.26623	0.035865	1.65105	0.002	0.00831639	Il6	Hrh1	IMEx	CPI-SS0DC2A6D35
Nrp1_Vegfa	Endothelial_cells	Proliferative_cells	Nrp1	Vegfa	4.16333	0.743688	2.45351	0	0	Nrp1	Vegfa	curated	CPI-SS0DE0A486F
Tnfsf10_Ripk1	Endothelial_cells	Proliferative_cells	Tnfsf10	Ripk1	0.283318	0.259237	0.271278	0	0	Tnfsf10	Ripk1	InnateDB-All	CPI-SS0DEDA3567
Nrp2_Vegfa	Endothelial_cells	Proliferative_cells	Nrp2	Vegfa	3.40738	0.743688	2.07553	0	0	Nrp2	Vegfa	curated	CPI-SS0E00478B4
Nrg1_Neto2	Endothelial_cells	Proliferative_cells	Nrg1	Neto2	0.01031	0.0422926	0.0263013	0	0	Nrg1	Neto2	InnateDB-All	CPI-SS0E075E5AF
Pecam1_Cd38	Endothelial_cells	Proliferative_cells	Pecam1	Cd38	17.1868	0.0423195	8.61458	0	0	Pecam1	Cd38	curated	CPI-SS0E0DEA7D5
Wnt2_Fzd1	Endothelial_cells	Proliferative_cells	Wnt2	Fzd1	0.0743369	0.0716666	0.0730017	0	0	Wnt2	Fzd1	I2D	CPI-SS0E4DE8215
Flt1_Pgf	Endothelial_cells	Proliferative_cells	Flt1	Pgf	9.56114	0.112324	4.83673	0	0	Flt1	Pgf	curated	CPI-SS0E61DB5DF
Efna1_Epha4	Endothelial_cells	Proliferative_cells	Efna1	Epha4	4.58464	0.333657	2.45915	0	0	Efna1	Epha4	curated	CPI-SS0EBFE1854
Nrp2_Sema3f	Endothelial_cells	Proliferative_cells	Nrp2	Sema3f	3.40738	0.17685	1.79211	0	0	Nrp2	Sema3f	curated	CPI-SS0F15C1AB3
Ephb4_Efnb1	Endothelial_cells	Proliferative_cells	Ephb4	Efnb1	1.02334	0.440325	0.731832	0	0	Ephb4	Efnb1	curated	CPI-SS0F21D6CA0
Wnt2_Fzd3	Endothelial_cells	Proliferative_cells	Wnt2	Fzd3	0.0743369	0.0501694	0.0622531	0.001	0.00430857	Wnt2	Fzd3	curated	CPI-SS0F26BB901
Flt4_Vegfc	Endothelial_cells	Proliferative_cells	Flt4	Vegfc	1.33877	0.00814294	0.673458	0	0	Flt4	Vegfc	curated	CPI-SS0F972435E
Jam3_Jam3	Endothelial_cells	Proliferative_cells	Jam3	Jam3	0.415554	0.0121946	0.213874	0.001	0.00430857	Jam3	Jam3	curated	CPI-SS0F9D53834
Fzd6_Wnt4	Endothelial_cells	Proliferative_cells	Fzd6	Wnt4	0.979968	0.803829	0.891899	0	0	Fzd6	Wnt4	curated	CPI-SS0FA326344
Efna5_Epha4	Endothelial_cells	Proliferative_cells	Efna5	Epha4	0.142891	0.333657	0.238274	0	0	Efna5	Epha4	curated	CPI-SS0FC01B947
Cxcl10_Dpp4	Endothelial_cells	Proliferative_cells	Cxcl10	Dpp4	5.74904	0.4367	3.09287	0	0	Cxcl10	Dpp4	curated	CPI-SS0FDAB7BA8
Efna1_Epha1	Endothelial_cells	Proliferative_cells	Efna1	Epha1	4.58464	0.0503941	2.31751	0	0	Efna1	Epha1	curated	CPI-SS0FF49C823
Fgf2_Fgfr4	Smooth_muscle_cells	Epithelium	Fgf2	Fgfr4	0.310269	0.0573332	0.183801	0	0	Fgf2	Fgfr4	curated	CPI-SS008FB916C
Adora2a_Nampt	Smooth_muscle_cells	Epithelium	Adora2a	Nampt	0.0978146	0.287003	0.192409	0	0	Adora2a	Nampt	I2D	CPI-SS00A6D366F
Fgf7_Fgfr3	Smooth_muscle_cells	Epithelium	Fgf7	Fgfr3	0.0239901	0.469474	0.246732	0	0	Fgf7	Fgfr3	I2D	CPI-SS00E68BB92
Fgf1_Fgfr3	Smooth_muscle_cells	Epithelium	Fgf1	Fgfr3	1.1054	0.469474	0.787436	0	0	Fgf1	Fgfr3	I2D	CPI-SS015819E65
Tgfb2_Tgfbr3	Smooth_muscle_cells	Epithelium	Tgfb2	Tgfbr3	1.70039	0.0323018	0.866345	0	0	Tgfb2	Tgfbr3	curated	CPI-SS0178F5C45
Epha1_Efna3	Smooth_muscle_cells	Epithelium	Epha1	Efna3	0.101428	0.00379499	0.0526116	0.007	0.0267621	Epha1	Efna3	curated	CPI-SS01A8F745A
Ncam1_Bdnf	Smooth_muscle_cells	Epithelium	Ncam1	Bdnf	0.110317	0.172523	0.14142	0	0	Ncam1	Bdnf	I2D	CPI-SS01BCB9360
Fgf2_Fgfr1	Smooth_muscle_cells	Epithelium	Fgf2	Fgfr1	0.310269	0.0360911	0.17318	0	0	Fgf2	Fgfr1	curated	CPI-SS01F67987A
Nrp2_Sema3c	Smooth_muscle_cells	Epithelium	Nrp2	Sema3c	0.30174	1.27872	0.79023	0.009	0.0337608	Nrp2	Sema3c	curated	CPI-SS0241A1F57
Cadm3_Cadm4	Smooth_muscle_cells	Epithelium	Cadm3	Cadm4	0.0471986	0.0701508	0.0586747	0.006	0.0232718	Cadm3	Cadm4	curated	CPI-SS02D18D12B
Tnfsf12_Tnfrsf12a	Smooth_muscle_cells	Epithelium	Tnfsf12	Tnfrsf12a	0.739208	9.02551	4.88236	0	0	Tnfsf12	Tnfrsf12a	curated	CPI-SS02EF3E1BA
Fzd9_Wnt7a	Smooth_muscle_cells	Epithelium	Fzd9	Wnt7a	0.027821	0.079731	0.053776	0.006	0.0232718	Fzd9	Wnt7a	I2D	CPI-SS030EDC420
Csf1_Slc7a1	Smooth_muscle_cells	Epithelium	Csf1	Slc7a1	0.1492	0.961354	0.555277	0.002	0.00831639	Csf1	Slc7a1	I2D	CPI-SS03105D292
Fgfr1_Fgfr2	Smooth_muscle_cells	Epithelium	Fgfr1	Fgfr2	1.24645	0.340733	0.793592	0	0	Fgfr1	Fgfr2	InnateDB-All	CPI-SS0348DB5E3
Fgfr1_Fgf9	Smooth_muscle_cells	Epithelium	Fgfr1	Fgf9	1.24645	0.0199332	0.633193	0	0	Fgfr1	Fgf9	I2D	CPI-SS038E93B77
Fgfr1_Ncam1	Smooth_muscle_cells	Epithelium	Fgfr1	Ncam1	1.24645	0.00239097	0.624422	0	0	Fgfr1	Ncam1	curated	CPI-SS039799099
Axl_Gas6	Smooth_muscle_cells	Epithelium	Axl	Gas6	2.9368	38.0649	20.5009	0	0	Axl	Gas6	guidetopharmacology.org	CPI-SS03A4F7DC8
Fgf2_Cd44	Smooth_muscle_cells	Epithelium	Fgf2	Cd44	0.310269	8.60746	4.45886	0	0	Fgf2	Cd44	I2D	CPI-SS03DA2A820
Mertk_Gas6	Smooth_muscle_cells	Epithelium	Mertk	Gas6	0.475324	38.0649	19.2701	0	0	Mertk	Gas6	guidetopharmacology.org	CPI-SS0415CC75D
Epha3_Efna4	Smooth_muscle_cells	Epithelium	Epha3	Efna4	0.132702	0.0872545	0.109978	0.002	0.00831639	Epha3	Efna4	curated	CPI-SS041888D39
Tbxa2r_Ghrl	Smooth_muscle_cells	Epithelium	Tbxa2r	Ghrl	0.580541	0.0046619	0.292602	0	0	Tbxa2r	Ghrl	InnateDB-All	CPI-SS042EB8C7A
Fgf1_Fgfr2	Smooth_muscle_cells	Epithelium	Fgf1	Fgfr2	1.1054	0.340733	0.723066	0	0	Fgf1	Fgfr2	I2D	CPI-SS04A97448D
Esam_Esam	Smooth_muscle_cells	Epithelium	Esam	Esam	2.78494	0.303158	1.54405	0	0	Esam	Esam	curated	CPI-SS04C672963
Ntf3_Ntrk3	Smooth_muscle_cells	Epithelium	Ntf3	Ntrk3	0.582899	0.000405407	0.291652	0.001	0.00430857	Ntf3	Ntrk3	curated	CPI-SS05162C56B
Fgf2_Fgfr2	Smooth_muscle_cells	Epithelium	Fgf2	Fgfr2	0.310269	0.340733	0.325501	0	0	Fgf2	Fgfr2	curated	CPI-SS05A94DE17
Epha1_Efna4	Smooth_muscle_cells	Epithelium	Epha1	Efna4	0.101428	0.0872545	0.0943413	0.006	0.0232718	Epha1	Efna4	curated	CPI-SS05E6D620E
Jag1_Notch2	Smooth_muscle_cells	Epithelium	Jag1	Notch2	2.01499	0.27198	1.14349	0	0	Jag1	Notch2	curated	CPI-SS060B82BBC
Fgf1_Tgfbr3	Smooth_muscle_cells	Epithelium	Fgf1	Tgfbr3	1.1054	0.0323018	0.56885	0	0	Fgf1	Tgfbr3	InnateDB-All	CPI-SS068C742A1
Fgf1_Fgfr1	Smooth_muscle_cells	Epithelium	Fgf1	Fgfr1	1.1054	0.0360911	0.570745	0	0	Fgf1	Fgfr1	curated	CPI-SS0755A26DD
Fgfr1_Fgf7	Smooth_muscle_cells	Epithelium	Fgfr1	Fgf7	1.24645	0.0009278	0.62369	0	0	Fgfr1	Fgf7	I2D	CPI-SS07833475A
Tnfsf12_Tnfrsf25	Smooth_muscle_cells	Epithelium	Tnfsf12	Tnfrsf25	0.739208	0.00581316	0.372511	0	0	Tnfsf12	Tnfrsf25	I2D	CPI-SS079DDF890
Grn_Sort1	Smooth_muscle_cells	Epithelium	Grn	Sort1	1.70051	0.551522	1.12602	0.012	0.0439172	Grn	Sort1	IMEx	CPI-SS07CCAD9BF
Notch2_Il24	Smooth_muscle_cells	Epithelium	Notch2	Il24	0.427191	0.0307227	0.228957	0	0	Notch2	Il24	IMEx	CPI-SS07D71C546
Ace2_Ghrl	Smooth_muscle_cells	Epithelium	Ace2	Ghrl	0.520344	0.0046619	0.262503	0	0	Ace2	Ghrl	I2D	CPI-SS085C150CE
Ephb6_Efnb3	Smooth_muscle_cells	Epithelium	Ephb6	Efnb3	0.0803136	0.00467112	0.0424924	0.013	0.0471363	Ephb6	Efnb3	curated	CPI-SS08718E4FB
Ephb6_Efnb2	Smooth_muscle_cells	Epithelium	Ephb6	Efnb2	0.0803136	1.25942	0.669866	0.008	0.0302477	Ephb6	Efnb2	curated	CPI-SS090FC28E1
Adgrl1_Nrg1	Smooth_muscle_cells	Epithelium	Adgrl1	Nrg1	0.804408	0.00295613	0.403682	0	0	Adgrl1	Nrg1	InnateDB-All	CPI-SS09375CA29
Ntf3_Ntrk2	Smooth_muscle_cells	Epithelium	Ntf3	Ntrk2	0.582899	0.000863619	0.291881	0.001	0.00430857	Ntf3	Ntrk2	curated	CPI-SS093E05DD4
Nampt_P2ry6	Smooth_muscle_cells	Epithelium	Nampt	P2ry6	0.885959	0.197875	0.541917	0	0	Nampt	P2ry6	IMEx	CPI-SS09A3FA737
Cadm3_Cadm1	Smooth_muscle_cells	Epithelium	Cadm3	Cadm1	0.0471986	0.811286	0.429242	0.006	0.0232718	Cadm3	Cadm1	curated	CPI-SS09C06644C
Pros1_Tyro3	Smooth_muscle_cells	Epithelium	Pros1	Tyro3	0.46064	0.157394	0.309017	0	0	Pros1	Tyro3	guidetopharmacology.org	CPI-SS09C4988F8
Npr1_Nppc	Smooth_muscle_cells	Epithelium	Npr1	Nppc	0.214749	0.0254267	0.120088	0	0	Npr1	Nppc	InnateDB-All	CPI-SS0A1864A37
Epha3_Efna3	Smooth_muscle_cells	Epithelium	Epha3	Efna3	0.132702	0.00379499	0.0682486	0.002	0.00831639	Epha3	Efna3	curated	CPI-SS0AB0604B5
Cadm3_Epb41l1	Smooth_muscle_cells	Epithelium	Cadm3	Epb41l1	0.0471986	0.449038	0.248118	0.006	0.0232718	Cadm3	Epb41l1	curated	CPI-SS0B3829651
Epha3_Efna5	Smooth_muscle_cells	Epithelium	Epha3	Efna5	0.132702	0.0270179	0.0798601	0.004	0.0159549	Epha3	Efna5	curated	CPI-SS0BEAB521F
Notch3_Jag2	Smooth_muscle_cells	Epithelium	Notch3	Jag2	5.90499	0.00571577	2.95535	0	0	Notch3	Jag2	curated	CPI-SS0C4D54E39
Fgf2_Fgfrl1	Smooth_muscle_cells	Epithelium	Fgf2	Fgfrl1	0.310269	0.0560751	0.183172	0	0	Fgf2	Fgfrl1	I2D	CPI-SS0CB6968B9
Plxnb1_Sema4d	Smooth_muscle_cells	Epithelium	Plxnb1	Sema4d	0.480679	0.154046	0.317362	0	0	Plxnb1	Sema4d	curated	CPI-SS0CCCF7C69
Axl_Il15ra	Smooth_muscle_cells	Epithelium	Axl	Il15ra	2.9368	0.103434	1.52012	0	0	Axl	Il15ra	I2D	CPI-SS0D0252D87
Tgfb3_Tgfbr3	Smooth_muscle_cells	Epithelium	Tgfb3	Tgfbr3	2.40629	0.0323018	1.2193	0	0	Tgfb3	Tgfbr3	curated	CPI-SS0D46E2B45
Fgf18_Fgfr4	Smooth_muscle_cells	Epithelium	Fgf18	Fgfr4	0.0786792	0.0573332	0.0680062	0	0	Fgf18	Fgfr4	I2D	CPI-SS0D4CA5D92
Fgf2_Fgfr3	Smooth_muscle_cells	Epithelium	Fgf2	Fgfr3	0.310269	0.469474	0.389871	0	0	Fgf2	Fgfr3	curated	CPI-SS0D636A374
Fgf1_Fgfr4	Smooth_muscle_cells	Epithelium	Fgf1	Fgfr4	1.1054	0.0573332	0.581366	0	0	Fgf1	Fgfr4	I2D	CPI-SS0D9366D11
Pdgfrb_Pdgfd	Smooth_muscle_cells	Epithelium	Pdgfrb	Pdgfd	2.7155	0.294519	1.50501	0	0	Pdgfrb	Pdgfd	curated	CPI-SS0D954EA1C
Fgf7_Fgfr4	Smooth_muscle_cells	Epithelium	Fgf7	Fgfr4	0.0239901	0.0573332	0.0406617	0	0	Fgf7	Fgfr4	I2D	CPI-SS0D95D41D6
Il6_Hrh1	Smooth_muscle_cells	Epithelium	Il6	Hrh1	4.29376	0.104923	2.19934	0	0	Il6	Hrh1	IMEx	CPI-SS0DC2A6D35
Ephb6_Efnb1	Smooth_muscle_cells	Epithelium	Ephb6	Efnb1	0.0803136	0.49445	0.287382	0.008	0.0302477	Ephb6	Efnb1	curated	CPI-SS0DC4D593E
Nrp1_Vegfa	Smooth_muscle_cells	Epithelium	Nrp1	Vegfa	0.647411	1.23451	0.940962	0.013	0.0471363	Nrp1	Vegfa	curated	CPI-SS0DE0A486F
Nrp2_Vegfa	Smooth_muscle_cells	Epithelium	Nrp2	Vegfa	0.30174	1.23451	0.768126	0.011	0.040569	Nrp2	Vegfa	curated	CPI-SS0E00478B4
Fgf18_Fgfr3	Smooth_muscle_cells	Epithelium	Fgf18	Fgfr3	0.0786792	0.469474	0.274077	0	0	Fgf18	Fgfr3	I2D	CPI-SS0E134097C
Fgf7_Fgfr2	Smooth_muscle_cells	Epithelium	Fgf7	Fgfr2	0.0239901	0.340733	0.182361	0	0	Fgf7	Fgfr2	I2D	CPI-SS0E928B8C8
Npr3_Nppc	Smooth_muscle_cells	Epithelium	Npr3	Nppc	0.0770417	0.0254267	0.0512342	0	0	Npr3	Nppc	I2D	CPI-SS0EB4002A2
Fgf18_Fgfr1	Smooth_muscle_cells	Epithelium	Fgf18	Fgfr1	0.0786792	0.0360911	0.0573851	0.002	0.00831639	Fgf18	Fgfr1	I2D	CPI-SS0F2C6A4D4
Fgf18_Fgfr2	Smooth_muscle_cells	Epithelium	Fgf18	Fgfr2	0.0786792	0.340733	0.209706	0	0	Fgf18	Fgfr2	I2D	CPI-SS0F6A7A4DF
Jam3_Jam3	Smooth_muscle_cells	Epithelium	Jam3	Jam3	0.835289	0.0154688	0.425379	0	0	Jam3	Jam3	curated	CPI-SS0F9D53834
Mdk_Lrp1	Smooth_muscle_cells	Fibroblast	Mdk	Lrp1	0.0919248	5.13633	2.61413	0	0	Mdk	Lrp1	I2D	CPI-SS006C6537E
Fgf2_Fgfr4	Smooth_muscle_cells	Fibroblast	Fgf2	Fgfr4	0.310269	0.0421419	0.176205	0	0	Fgf2	Fgfr4	curated	CPI-SS008FB916C
Adora2a_Nampt	Smooth_muscle_cells	Fibroblast	Adora2a	Nampt	0.0978146	0.224894	0.161354	0	0	Adora2a	Nampt	I2D	CPI-SS00A6D366F
Pvr_Tnfsf9	Smooth_muscle_cells	Fibroblast	Pvr	Tnfsf9	0.568539	0.76335	0.665945	0.001	0.00430857	Pvr	Tnfsf9	InnateDB-All	CPI-SS00A8596B5
Egf_Nrg1	Smooth_muscle_cells	Fibroblast	Egf	Nrg1	0.00426051	0.177284	0.0907725	0	0	Egf	Nrg1	I2D	CPI-SS00A953C3A
Fgf1_Fgfr3	Smooth_muscle_cells	Fibroblast	Fgf1	Fgfr3	1.1054	0.156176	0.630787	0	0	Fgf1	Fgfr3	I2D	CPI-SS015819E65
Bmp2_Smo	Smooth_muscle_cells	Fibroblast	Bmp2	Smo	0.705002	0.648857	0.67693	0	0	Bmp2	Smo	I2D	CPI-SS016B7C7D6
Tgfb2_Tgfbr3	Smooth_muscle_cells	Fibroblast	Tgfb2	Tgfbr3	1.70039	1.75463	1.72751	0	0	Tgfb2	Tgfbr3	curated	CPI-SS0178F5C45
Ncam1_Bdnf	Smooth_muscle_cells	Fibroblast	Ncam1	Bdnf	0.110317	0.462796	0.286556	0	0	Ncam1	Bdnf	I2D	CPI-SS01BCB9360
Wnt5a_Fzd2	Smooth_muscle_cells	Fibroblast	Wnt5a	Fzd2	0.0920586	0.362458	0.227258	0	0	Wnt5a	Fzd2	curated	CPI-SS01C2BA5C8
Fgf2_Fgfr1	Smooth_muscle_cells	Fibroblast	Fgf2	Fgfr1	0.310269	1.67003	0.990147	0	0	Fgf2	Fgfr1	curated	CPI-SS01F67987A
Nrp2_Sema3c	Smooth_muscle_cells	Fibroblast	Nrp2	Sema3c	0.30174	1.59559	0.948667	0.002	0.00831639	Nrp2	Sema3c	curated	CPI-SS0241A1F57
Efna5_Epha7	Smooth_muscle_cells	Fibroblast	Efna5	Epha7	0.0468951	0.0402467	0.0435709	0.005	0.0196716	Efna5	Epha7	curated	CPI-SS028688B7B
Pdgfb_Lrp1	Smooth_muscle_cells	Fibroblast	Pdgfb	Lrp1	0.0967111	5.13633	2.61652	0	0	Pdgfb	Lrp1	I2D	CPI-SS02928C71A
Fam3c_Clec2d	Smooth_muscle_cells	Fibroblast	Fam3c	Clec2d	0.283414	0.627603	0.455509	0	0	Fam3c	Clec2d	IMEx	CPI-SS02A0FF87F
Epha2_Efna5	Smooth_muscle_cells	Fibroblast	Epha2	Efna5	0.472069	0.525565	0.498817	0	0	Epha2	Efna5	curated	CPI-SS02AFCED82
Cadm3_Cadm4	Smooth_muscle_cells	Fibroblast	Cadm3	Cadm4	0.0471986	0.141272	0.0942354	0.001	0.00430857	Cadm3	Cadm4	curated	CPI-SS02D18D12B
Tnfsf12_Tnfrsf12a	Smooth_muscle_cells	Fibroblast	Tnfsf12	Tnfrsf12a	0.739208	6.36294	3.55108	0	0	Tnfsf12	Tnfrsf12a	curated	CPI-SS02EF3E1BA
Tfrc_Tnfsf13b	Smooth_muscle_cells	Fibroblast	Tfrc	Tnfsf13b	0.112271	0.10205	0.107161	0.001	0.00430857	Tfrc	Tnfsf13b	IMEx	CPI-SS03133B4F2
Gdf11_Antxr1	Smooth_muscle_cells	Fibroblast	Gdf11	Antxr1	0.22364	1.14546	0.68455	0	0	Gdf11	Antxr1	InnateDB-All	CPI-SS0331C5A49
Fgfr1_Fgfr2	Smooth_muscle_cells	Fibroblast	Fgfr1	Fgfr2	1.24645	0.254357	0.750405	0	0	Fgfr1	Fgfr2	InnateDB-All	CPI-SS0348DB5E3
Fgfr1_Fgf9	Smooth_muscle_cells	Fibroblast	Fgfr1	Fgf9	1.24645	0.466586	0.856519	0	0	Fgfr1	Fgf9	I2D	CPI-SS038E93B77
Fgfr1_Ncam1	Smooth_muscle_cells	Fibroblast	Fgfr1	Ncam1	1.24645	0.365013	0.805733	0	0	Fgfr1	Ncam1	curated	CPI-SS039799099
Epha1_Efna5	Smooth_muscle_cells	Fibroblast	Epha1	Efna5	0.101428	0.525565	0.313497	0	0	Epha1	Efna5	curated	CPI-SS03A2EFDD5
Axl_Gas6	Smooth_muscle_cells	Fibroblast	Axl	Gas6	2.9368	25.4791	14.2079	0	0	Axl	Gas6	guidetopharmacology.org	CPI-SS03A4F7DC8
Fgf2_Cd44	Smooth_muscle_cells	Fibroblast	Fgf2	Cd44	0.310269	2.23108	1.27067	0	0	Fgf2	Cd44	I2D	CPI-SS03DA2A820
Adora2a_Entpd1	Smooth_muscle_cells	Fibroblast	Adora2a	Entpd1	0.0978146	0.125281	0.111548	0	0	Adora2a	Entpd1	curated	CPI-SS03E273233
Mertk_Gas6	Smooth_muscle_cells	Fibroblast	Mertk	Gas6	0.475324	25.4791	12.9772	0	0	Mertk	Gas6	guidetopharmacology.org	CPI-SS0415CC75D
Epha3_Efna4	Smooth_muscle_cells	Fibroblast	Epha3	Efna4	0.132702	0.0831932	0.107948	0.003	0.0121609	Epha3	Efna4	curated	CPI-SS041888D39
Tnfsf9_Tnfrsf9	Smooth_muscle_cells	Fibroblast	Tnfsf9	Tnfrsf9	0.343234	0.0119371	0.177586	0.008	0.0302477	Tnfsf9	Tnfrsf9	curated	CPI-SS0431D2256
Klrg2_Wnt5b	Smooth_muscle_cells	Fibroblast	Klrg2	Wnt5b	0.0277613	0.120813	0.074287	0.011	0.040569	Klrg2	Wnt5b	InnateDB-All	CPI-SS044DF8749
Fgf1_Fgfr2	Smooth_muscle_cells	Fibroblast	Fgf1	Fgfr2	1.1054	0.254357	0.679878	0	0	Fgf1	Fgfr2	I2D	CPI-SS04A97448D
Esam_Esam	Smooth_muscle_cells	Fibroblast	Esam	Esam	2.78494	0.868425	1.82668	0	0	Esam	Esam	curated	CPI-SS04C672963
Ntf3_Ntrk3	Smooth_muscle_cells	Fibroblast	Ntf3	Ntrk3	0.582899	0.0199953	0.301447	0	0	Ntf3	Ntrk3	curated	CPI-SS05162C56B
Lamp1_Fam3c	Smooth_muscle_cells	Fibroblast	Lamp1	Fam3c	5.18905	0.486308	2.83768	0.005	0.0196716	Lamp1	Fam3c	InnateDB-All	CPI-SS055E061C9
Igf2_Igf1r	Smooth_muscle_cells	Fibroblast	Igf2	Igf1r	0.0603294	0.512248	0.286289	0	0	Igf2	Igf1r	curated	CPI-SS0579FA162
Ephb2_Efna5	Smooth_muscle_cells	Fibroblast	Ephb2	Efna5	0.0588193	0.525565	0.292192	0	0	Ephb2	Efna5	curated	CPI-SS0586F2596
Pdgfb_Pdgfrb	Smooth_muscle_cells	Fibroblast	Pdgfb	Pdgfrb	0.0967111	1.12048	0.608596	0	0	Pdgfb	Pdgfrb	curated	CPI-SS05A26A1DE
Fgf2_Fgfr2	Smooth_muscle_cells	Fibroblast	Fgf2	Fgfr2	0.310269	0.254357	0.282313	0	0	Fgf2	Fgfr2	curated	CPI-SS05A94DE17
Jag1_Notch2	Smooth_muscle_cells	Fibroblast	Jag1	Notch2	2.01499	0.407834	1.21141	0	0	Jag1	Notch2	curated	CPI-SS060B82BBC
Fgf1_Tgfbr3	Smooth_muscle_cells	Fibroblast	Fgf1	Tgfbr3	1.1054	1.75463	1.43001	0	0	Fgf1	Tgfbr3	InnateDB-All	CPI-SS068C742A1
Npr2_Nppc	Smooth_muscle_cells	Fibroblast	Npr2	Nppc	0.0264016	0.11958	0.0729909	0	0	Npr2	Nppc	guidetopharmacology.org	CPI-SS06B94F144
Fgf15_Fgfr1	Smooth_muscle_cells	Fibroblast	Fgf15	Fgfr1	0.0120952	1.67003	0.841061	0	0	Fgf15	Fgfr1	IMEx	CPI-SS070A3A7E5
Ackr3_Cxcl12	Smooth_muscle_cells	Fibroblast	Ackr3	Cxcl12	0.173138	13.4092	6.79117	0	0	Ackr3	Cxcl12	guidetopharmacology.org	CPI-SS07155793F
Wnt5a_Ror1	Smooth_muscle_cells	Fibroblast	Wnt5a	Ror1	0.0920586	0.232469	0.162264	0	0	Wnt5a	Ror1	IMEx	CPI-SS073F3FAD5
Fgf1_Fgfr1	Smooth_muscle_cells	Fibroblast	Fgf1	Fgfr1	1.1054	1.67003	1.38771	0	0	Fgf1	Fgfr1	curated	CPI-SS0755A26DD
Fgfr1_Fgf7	Smooth_muscle_cells	Fibroblast	Fgfr1	Fgf7	1.24645	0.154402	0.700427	0	0	Fgfr1	Fgf7	I2D	CPI-SS07833475A
Adora2b_Entpd1	Smooth_muscle_cells	Fibroblast	Adora2b	Entpd1	0.0407731	0.125281	0.0830269	0.009	0.0337608	Adora2b	Entpd1	curated	CPI-SS079728E8B
Fgfr3_Fgf9	Smooth_muscle_cells	Fibroblast	Fgfr3	Fgf9	0.130103	0.466586	0.298345	0.001	0.00430857	Fgfr3	Fgf9	I2D	CPI-SS07A9A501C
Cmklr1_Rarres2	Smooth_muscle_cells	Fibroblast	Cmklr1	Rarres2	0.115538	86.0168	43.0662	0	0	Cmklr1	Rarres2	guidetopharmacology.org	CPI-SS07D56EB05
Gpr19_Enho	Smooth_muscle_cells	Fibroblast	Gpr19	Enho	0.0851902	0.378759	0.231975	0	0	Gpr19	Enho	guidetopharmacology.org	CPI-SS07DFEBFA8
Nrp1_Sema3a	Smooth_muscle_cells	Fibroblast	Nrp1	Sema3a	0.647411	0.128513	0.387962	0	0	Nrp1	Sema3a	curated	CPI-SS08083B141
Tgfb1_Tgfbr3	Smooth_muscle_cells	Fibroblast	Tgfb1	Tgfbr3	0.674062	1.75463	1.21434	0	0	Tgfb1	Tgfbr3	curated	CPI-SS085EE60B1
Ephb6_Efnb3	Smooth_muscle_cells	Fibroblast	Ephb6	Efnb3	0.0803136	0.0191785	0.0497461	0.003	0.0121609	Ephb6	Efnb3	curated	CPI-SS08718E4FB
Jam2_Jam3	Smooth_muscle_cells	Fibroblast	Jam2	Jam3	0.0407137	0.437156	0.238935	0.006	0.0232718	Jam2	Jam3	curated	CPI-SS087B53ABF
Fgfr2_Fgf9	Smooth_muscle_cells	Fibroblast	Fgfr2	Fgf9	0.258663	0.466586	0.362624	0	0	Fgfr2	Fgf9	I2D	CPI-SS0907A7598
Adgrl1_Nrg1	Smooth_muscle_cells	Fibroblast	Adgrl1	Nrg1	0.804408	0.177284	0.490846	0	0	Adgrl1	Nrg1	InnateDB-All	CPI-SS09375CA29
Ntf3_Ntrk2	Smooth_muscle_cells	Fibroblast	Ntf3	Ntrk2	0.582899	0.271027	0.426963	0	0	Ntf3	Ntrk2	curated	CPI-SS093E05DD4
Efna1_Epha3	Smooth_muscle_cells	Fibroblast	Efna1	Epha3	0.176582	0.902938	0.53976	0.003	0.0121609	Efna1	Epha3	curated	CPI-SS09CA492BA
Fzd9_Wnt2	Smooth_muscle_cells	Fibroblast	Fzd9	Wnt2	0.027821	0.381246	0.204533	0	0	Fzd9	Wnt2	curated	CPI-SS09FF3A1EA
Npr1_Nppc	Smooth_muscle_cells	Fibroblast	Npr1	Nppc	0.214749	0.11958	0.167165	0	0	Npr1	Nppc	InnateDB-All	CPI-SS0A1864A37
Wnt4_Smo	Smooth_muscle_cells	Fibroblast	Wnt4	Smo	0.292514	0.648857	0.470686	0	0	Wnt4	Smo	I2D	CPI-SS0A69F13A3
Lgr4_Rspo3	Smooth_muscle_cells	Fibroblast	Lgr4	Rspo3	0.211435	0.589646	0.40054	0.008	0.0302477	Lgr4	Rspo3	guidetopharmacology.org	CPI-SS0A874F65F
Plxnb2_Sema4c	Smooth_muscle_cells	Fibroblast	Plxnb2	Sema4c	1.2496	0.273673	0.761635	0.002	0.00831639	Plxnb2	Sema4c	curated	CPI-SS0AB21032D
Csf1r_Csf1	Smooth_muscle_cells	Fibroblast	Csf1r	Csf1	0.0189751	1.01036	0.514666	0.009	0.0337608	Csf1r	Csf1	curated	CPI-SS0B01CF3AB
Egfr_Nrg1	Smooth_muscle_cells	Fibroblast	Egfr	Nrg1	0.124343	0.177284	0.150814	0	0	Egfr	Nrg1	I2D	CPI-SS0B02DE712
Wnt5a_Fzd1	Smooth_muscle_cells	Fibroblast	Wnt5a	Fzd1	0.0920586	0.629945	0.361002	0	0	Wnt5a	Fzd1	curated	CPI-SS0B2D5BA95
Pdgfa_Pdgfra	Smooth_muscle_cells	Fibroblast	Pdgfa	Pdgfra	4.20569	1.71076	2.95823	0	0	Pdgfa	Pdgfra	curated	CPI-SS0B70EB09E
Jag1_Notch3	Smooth_muscle_cells	Fibroblast	Jag1	Notch3	2.01499	0.143018	1.07901	0	0	Jag1	Notch3	curated	CPI-SS0B99F22A2
Bdnf_Ntrk2	Smooth_muscle_cells	Fibroblast	Bdnf	Ntrk2	0.226172	0.271027	0.248599	0	0	Bdnf	Ntrk2	curated	CPI-SS0BA601DC4
Angpt2_Tek	Smooth_muscle_cells	Fibroblast	Angpt2	Tek	0.416995	0.191586	0.30429	0	0	Angpt2	Tek	curated	CPI-SS0BAB460FF
Epha3_Efna5	Smooth_muscle_cells	Fibroblast	Epha3	Efna5	0.132702	0.525565	0.329134	0	0	Epha3	Efna5	curated	CPI-SS0BEAB521F
Erbb3_Nrg1	Smooth_muscle_cells	Fibroblast	Erbb3	Nrg1	0.299264	0.177284	0.238274	0.003	0.0121609	Erbb3	Nrg1	curated	CPI-SS0BF9FA3F2
Plxnb2_Ptn	Smooth_muscle_cells	Fibroblast	Plxnb2	Ptn	1.2496	0.812974	1.03129	0.004	0.0159549	Plxnb2	Ptn	I2D	CPI-SS0BFB29A42
Wnt5a_Antxr1	Smooth_muscle_cells	Fibroblast	Wnt5a	Antxr1	0.0920586	1.14546	0.618759	0	0	Wnt5a	Antxr1	InnateDB-All	CPI-SS0C56C483F
Pros1_Axl	Smooth_muscle_cells	Fibroblast	Pros1	Axl	0.46064	3.22936	1.845	0	0	Pros1	Axl	guidetopharmacology.org	CPI-SS0C85BC9AF
Efna2_Epha3	Smooth_muscle_cells	Fibroblast	Efna2	Epha3	0.0348078	0.902938	0.468873	0	0	Efna2	Epha3	curated	CPI-SS0C875BA24
Wnt4_Fzd1	Smooth_muscle_cells	Fibroblast	Wnt4	Fzd1	0.292514	0.629945	0.461229	0	0	Wnt4	Fzd1	I2D	CPI-SS0CA020C34
Ccl11_Ackr4	Smooth_muscle_cells	Fibroblast	Ccl11	Ackr4	0.448323	0.018083	0.233203	0.012	0.0439172	Ccl11	Ackr4	I2D	CPI-SS0CB2E8B21
Fgf2_Fgfrl1	Smooth_muscle_cells	Fibroblast	Fgf2	Fgfrl1	0.310269	0.156163	0.233216	0	0	Fgf2	Fgfrl1	I2D	CPI-SS0CB6968B9
Axl_Il15ra	Smooth_muscle_cells	Fibroblast	Axl	Il15ra	2.9368	0.0234425	1.48012	0	0	Axl	Il15ra	I2D	CPI-SS0D0252D87
Ephb1_Efnb3	Smooth_muscle_cells	Fibroblast	Ephb1	Efnb3	0.0140802	0.0191785	0.0166294	0.01	0.0372317	Ephb1	Efnb3	curated	CPI-SS0D41C7AF5
Tgfb3_Tgfbr3	Smooth_muscle_cells	Fibroblast	Tgfb3	Tgfbr3	2.40629	1.75463	2.08046	0	0	Tgfb3	Tgfbr3	curated	CPI-SS0D46E2B45
Fgf18_Fgfr4	Smooth_muscle_cells	Fibroblast	Fgf18	Fgfr4	0.0786792	0.0421419	0.0604105	0.001	0.00430857	Fgf18	Fgfr4	I2D	CPI-SS0D4CA5D92
Fgf2_Fgfr3	Smooth_muscle_cells	Fibroblast	Fgf2	Fgfr3	0.310269	0.156176	0.233222	0	0	Fgf2	Fgfr3	curated	CPI-SS0D636A374
Wnt7b_Fzd1	Smooth_muscle_cells	Fibroblast	Wnt7b	Fzd1	0.115809	0.629945	0.372877	0.009	0.0337608	Wnt7b	Fzd1	curated	CPI-SS0D81C6C1D
Fgf1_Fgfr4	Smooth_muscle_cells	Fibroblast	Fgf1	Fgfr4	1.1054	0.0421419	0.57377	0	0	Fgf1	Fgfr4	I2D	CPI-SS0D9366D11
Pdgfrb_Pdgfd	Smooth_muscle_cells	Fibroblast	Pdgfrb	Pdgfd	2.7155	0.307794	1.51165	0	0	Pdgfrb	Pdgfd	curated	CPI-SS0D954EA1C
Fgf7_Fgfr4	Smooth_muscle_cells	Fibroblast	Fgf7	Fgfr4	0.0239901	0.0421419	0.033066	0.011	0.040569	Fgf7	Fgfr4	I2D	CPI-SS0D95D41D6
Tnfrsf1a_Grn	Smooth_muscle_cells	Fibroblast	Tnfrsf1a	Grn	1.67909	3.16358	2.42133	0	0	Tnfrsf1a	Grn	IMEx	CPI-SS0DA033F03
Dpp4_Cxcl12	Smooth_muscle_cells	Fibroblast	Dpp4	Cxcl12	0.0798514	13.4092	6.74452	0.006	0.0232718	Dpp4	Cxcl12	curated	CPI-SS0DBA4D668
Il6_Hrh1	Smooth_muscle_cells	Fibroblast	Il6	Hrh1	4.29376	0.0434163	2.16859	0.003	0.0121609	Il6	Hrh1	IMEx	CPI-SS0DC2A6D35
Ccr2_Ccl11	Smooth_muscle_cells	Fibroblast	Ccr2	Ccl11	0.00210894	11.6135	5.80782	0.003	0.0121609	Ccr2	Ccl11	guidetopharmacology.org	CPI-SS0DD547726
Fgf18_Fgfr3	Smooth_muscle_cells	Fibroblast	Fgf18	Fgfr3	0.0786792	0.156176	0.117428	0.012	0.0439172	Fgf18	Fgfr3	I2D	CPI-SS0E134097C
Fgf7_Fgfr2	Smooth_muscle_cells	Fibroblast	Fgf7	Fgfr2	0.0239901	0.254357	0.139174	0.007	0.0267621	Fgf7	Fgfr2	I2D	CPI-SS0E928B8C8
Npr3_Nppc	Smooth_muscle_cells	Fibroblast	Npr3	Nppc	0.0770417	0.11958	0.098311	0	0	Npr3	Nppc	I2D	CPI-SS0EB4002A2
Fgf18_Fgfr1	Smooth_muscle_cells	Fibroblast	Fgf18	Fgfr1	0.0786792	1.67003	0.874353	0	0	Fgf18	Fgfr1	I2D	CPI-SS0F2C6A4D4
Fgf18_Fgfr2	Smooth_muscle_cells	Fibroblast	Fgf18	Fgfr2	0.0786792	0.254357	0.166518	0	0	Fgf18	Fgfr2	I2D	CPI-SS0F6A7A4DF
Jam3_Jam3	Smooth_muscle_cells	Fibroblast	Jam3	Jam3	0.835289	0.437156	0.636222	0	0	Jam3	Jam3	curated	CPI-SS0F9D53834
Dpp4_Ccl11	Smooth_muscle_cells	Fibroblast	Dpp4	Ccl11	0.0798514	11.6135	5.84669	0.006	0.0232718	Dpp4	Ccl11	curated	CPI-SS0FAF4BB9E
Inha_Tgfbr3	Smooth_muscle_cells	Fibroblast	Inha	Tgfbr3	0.00583517	1.75463	0.88023	0	0	Inha	Tgfbr3	I2D	CPI-SS0FB37E079
Pdgfb_Pdgfra	Smooth_muscle_cells	Fibroblast	Pdgfb	Pdgfra	0.0967111	1.71076	0.903738	0	0	Pdgfb	Pdgfra	curated	CPI-SS0FEEB187C
Egfr_Tgfb1	Smooth_muscle_cells	Endothelial_cells	Egfr	Tgfb1	0.124343	2.31654	1.22044	0	0	Egfr	Tgfb1	IMEx	CPI-SS0055264F3
Eda_Eda2r	Smooth_muscle_cells	Endothelial_cells	Eda	Eda2r	0.0514534	0.179677	0.115565	0	0	Eda	Eda2r	guidetopharmacology.org	CPI-SS00797FD15
Fgf2_Fgfr4	Smooth_muscle_cells	Endothelial_cells	Fgf2	Fgfr4	0.310269	0.0270279	0.168648	0	0	Fgf2	Fgfr4	curated	CPI-SS008FB916C
Adora2a_Nampt	Smooth_muscle_cells	Endothelial_cells	Adora2a	Nampt	0.0978146	0.712703	0.405259	0	0	Adora2a	Nampt	I2D	CPI-SS00A6D366F
Fgf7_Fgfr3	Smooth_muscle_cells	Endothelial_cells	Fgf7	Fgfr3	0.0239901	0.378724	0.201357	0.008	0.0302477	Fgf7	Fgfr3	I2D	CPI-SS00E68BB92
Notch1_Dll4	Smooth_muscle_cells	Endothelial_cells	Notch1	Dll4	0.343179	2.00278	1.17298	0	0	Notch1	Dll4	curated	CPI-SS012B7C21D
Fgf1_Fgfr3	Smooth_muscle_cells	Endothelial_cells	Fgf1	Fgfr3	1.1054	0.378724	0.742061	0	0	Fgf1	Fgfr3	I2D	CPI-SS015819E65
Bmp2_Smo	Smooth_muscle_cells	Endothelial_cells	Bmp2	Smo	0.705002	0.122946	0.413974	0	0	Bmp2	Smo	I2D	CPI-SS016B7C7D6
Tgfb2_Tgfbr3	Smooth_muscle_cells	Endothelial_cells	Tgfb2	Tgfbr3	1.70039	0.844438	1.27241	0	0	Tgfb2	Tgfbr3	curated	CPI-SS0178F5C45
Cd46_Jag1	Smooth_muscle_cells	Endothelial_cells	Cd46	Jag1	0.0148984	1.07696	0.545929	0	0	Cd46	Jag1	curated	CPI-SS01A07768A
Fgf2_Fgfr1	Smooth_muscle_cells	Endothelial_cells	Fgf2	Fgfr1	0.310269	0.5045	0.407385	0	0	Fgf2	Fgfr1	curated	CPI-SS01F67987A
Kdr_Vegfc	Smooth_muscle_cells	Endothelial_cells	Kdr	Vegfc	0.0359235	0.545128	0.290526	0.003	0.0121609	Kdr	Vegfc	curated	CPI-SS0273C9AED
Notch2_Jag2	Smooth_muscle_cells	Endothelial_cells	Notch2	Jag2	0.427191	0.128445	0.277818	0	0	Notch2	Jag2	curated	CPI-SS02770D68F
Notch2_Dll4	Smooth_muscle_cells	Endothelial_cells	Notch2	Dll4	0.427191	2.00278	1.21499	0	0	Notch2	Dll4	curated	CPI-SS027CDEA08
Fam3c_Clec2d	Smooth_muscle_cells	Endothelial_cells	Fam3c	Clec2d	0.283414	1.24574	0.764578	0	0	Fam3c	Clec2d	IMEx	CPI-SS02A0FF87F
Tnfsf12_Tnfrsf12a	Smooth_muscle_cells	Endothelial_cells	Tnfsf12	Tnfrsf12a	0.739208	3.47521	2.10721	0.002	0.00831639	Tnfsf12	Tnfrsf12a	curated	CPI-SS02EF3E1BA
Gdf11_Antxr1	Smooth_muscle_cells	Endothelial_cells	Gdf11	Antxr1	0.22364	0.093007	0.158324	0	0	Gdf11	Antxr1	InnateDB-All	CPI-SS0331C5A49
Fgfr1_Fgfr2	Smooth_muscle_cells	Endothelial_cells	Fgfr1	Fgfr2	1.24645	0.158284	0.702368	0	0	Fgfr1	Fgfr2	InnateDB-All	CPI-SS0348DB5E3
Fgfr1_Fgf9	Smooth_muscle_cells	Endothelial_cells	Fgfr1	Fgf9	1.24645	0.015292	0.630872	0	0	Fgfr1	Fgf9	I2D	CPI-SS038E93B77
Fgfr1_Ncam1	Smooth_muscle_cells	Endothelial_cells	Fgfr1	Ncam1	1.24645	0.0408124	0.643632	0	0	Fgfr1	Ncam1	curated	CPI-SS039799099
Epha1_Efna5	Smooth_muscle_cells	Endothelial_cells	Epha1	Efna5	0.101428	0.142891	0.12216	0	0	Epha1	Efna5	curated	CPI-SS03A2EFDD5
Axl_Gas6	Smooth_muscle_cells	Endothelial_cells	Axl	Gas6	2.9368	9.15713	6.04697	0	0	Axl	Gas6	guidetopharmacology.org	CPI-SS03A4F7DC8
Fgf2_Cd44	Smooth_muscle_cells	Endothelial_cells	Fgf2	Cd44	0.310269	1.90703	1.10865	0	0	Fgf2	Cd44	I2D	CPI-SS03DA2A820
Adora2a_Entpd1	Smooth_muscle_cells	Endothelial_cells	Adora2a	Entpd1	0.0978146	1.57111	0.834464	0	0	Adora2a	Entpd1	curated	CPI-SS03E273233
Adora1_Entpd1	Smooth_muscle_cells	Endothelial_cells	Adora1	Entpd1	0.0631997	1.57111	0.817157	0	0	Adora1	Entpd1	curated	CPI-SS03E7587E4
Tnf_Vsir	Smooth_muscle_cells	Endothelial_cells	Tnf	Vsir	0.0804986	0.547668	0.314083	0.001	0.00430857	Tnf	Vsir	IMEx	CPI-SS03FA58286
Mertk_Gas6	Smooth_muscle_cells	Endothelial_cells	Mertk	Gas6	0.475324	9.15713	4.81623	0	0	Mertk	Gas6	guidetopharmacology.org	CPI-SS0415CC75D
Epha3_Efna4	Smooth_muscle_cells	Endothelial_cells	Epha3	Efna4	0.132702	0.0606992	0.0967007	0.003	0.0121609	Epha3	Efna4	curated	CPI-SS041888D39
Tbxa2r_Ghrl	Smooth_muscle_cells	Endothelial_cells	Tbxa2r	Ghrl	0.580541	0.00495357	0.292747	0	0	Tbxa2r	Ghrl	InnateDB-All	CPI-SS042EB8C7A
Tnfsf9_Tnfrsf9	Smooth_muscle_cells	Endothelial_cells	Tnfsf9	Tnfrsf9	0.343234	0.0369098	0.190072	0	0	Tnfsf9	Tnfrsf9	curated	CPI-SS0431D2256
Sema4a_Plxnd1	Smooth_muscle_cells	Endothelial_cells	Sema4a	Plxnd1	0.10959	1.3969	0.753246	0	0	Sema4a	Plxnd1	curated	CPI-SS044C72D0D
Fgf1_Fgfr2	Smooth_muscle_cells	Endothelial_cells	Fgf1	Fgfr2	1.1054	0.158284	0.631841	0	0	Fgf1	Fgfr2	I2D	CPI-SS04A97448D
Esam_Esam	Smooth_muscle_cells	Endothelial_cells	Esam	Esam	2.78494	10.5377	6.66134	0	0	Esam	Esam	curated	CPI-SS04C672963
Ntf3_Ntrk3	Smooth_muscle_cells	Endothelial_cells	Ntf3	Ntrk3	0.582899	0.00204516	0.292472	0	0	Ntf3	Ntrk3	curated	CPI-SS05162C56B
Lamp1_Fam3c	Smooth_muscle_cells	Endothelial_cells	Lamp1	Fam3c	5.18905	1.0456	3.11732	0	0	Lamp1	Fam3c	InnateDB-All	CPI-SS055E061C9
Igf2_Igf1r	Smooth_muscle_cells	Endothelial_cells	Igf2	Igf1r	0.0603294	0.445398	0.252864	0	0	Igf2	Igf1r	curated	CPI-SS0579FA162
Fgf2_Fgfr2	Smooth_muscle_cells	Endothelial_cells	Fgf2	Fgfr2	0.310269	0.158284	0.234276	0	0	Fgf2	Fgfr2	curated	CPI-SS05A94DE17
Csf1r_Csf3	Smooth_muscle_cells	Endothelial_cells	Csf1r	Csf3	0.0189751	4.04481	2.03189	0.005	0.0196716	Csf1r	Csf3	guidetopharmacology.org	CPI-SS05BE83BC6
Jag1_Notch2	Smooth_muscle_cells	Endothelial_cells	Jag1	Notch2	2.01499	0.0813768	1.04819	0	0	Jag1	Notch2	curated	CPI-SS060B82BBC
Fgfr4_Ptprr	Smooth_muscle_cells	Endothelial_cells	Fgfr4	Ptprr	0.00799182	0.508412	0.258202	0.01	0.0372317	Fgfr4	Ptprr	InnateDB-All	CPI-SS0658257AC
[truncated: 1,024 more rows]
